# Supplementary material for: Evidence that extra copies of chromosome 1q play a role in the early phases of pancreatic neoplasia
Source: Sci Adv. 2026 Feb 20;12(8):eadx7501. doi: 10.1126/sciadv.adx7501 (PMC12922755; doi:10.1126/sciadv.adx7501)
Supplement: Supplementary file 2 — Tables S1 to S9 [file sciadv.adx7501_tables_s1_to_s9.zip]

Archive with 1 entries (1 files):
- adx7501_tables_s1_to_s9.xlsx
