# Supplementary material for: Evidence that extra copies of chromosome 1q play a role in the early phases of pancreatic neoplasia
Source: Sci Adv. 2026 Feb 20;12(8):eadx7501. doi: 10.1126/sciadv.adx7501 (PMC12922755; doi:10.1126/sciadv.adx7501)
Supplement: Supplementary file 2 — Tables S1 to S9 [file sciadv.adx7501_tables_s1_to_s9.zip › adx7501_tables_s1_to_s9.xlsx]

## Sheet: Table S1 Sample Info
Table S1: Sample and Arm Level Copy Number Information
File Name	Lesion Name	De-identified Patient Name	Sample type	Sample Panel Type	Properly Paired Unique Reads	IchorCNA GC-Map Correction MAD	QDNA seq (500kb) Expected Variance	QDNAseq (500kb) Observed Variance	Number of Segments Called (500kb QDNAseq)	QDNA seq (100kb) Expected Variance	QDNAseq (100kb) Observed Variance	Number of Segments Called (100kb QDNAseq)	Sum of gains and losses in all arms	chr1p gain	chr1p loss	chr1q gain	chr1q loss	chr2p gain	chr2p loss	chr2q gain	chr2q loss	chr3p gain	chr3p loss	chr3q gain	chr3q loss	chr4p gain	chr4p loss	chr4q gain	chr4q loss	chr5p gain	chr5p loss	chr5q gain	chr5q loss	chr6p gain	chr6p loss	chr6q gain	chr6q loss	chr7p gain	chr7p loss	chr7q gain	chr7q loss	chr8p gain	chr8p loss	chr8q gain	chr8q loss	chr9p gain	chr9p loss	chr9q gain	chr9q loss
S0338.E12_S93	PANC 474 PT1	PANC 474	PDAC	FFPE	1.54263e+06	0.1422	0.0629	0.0945	24	0.14	0.201	28	15	0	0	0	0	1	0	1	0	0	0	0	0	0	0	0	1	0	0	0	0	1	0	1	0	0	0	0	0	1	0	1	0	0	0	0	0
S0368.B8	PN07_LG4	PN07	PanIN LG	FFPE	2.03439e+06	0.132	0.0555	0.0891	24	0.124	0.183	28	0	0	0	0	0	0	0	0	0	0	0	0	0	0	0	0	0	0	0	0	0	0	0	0	0	0	0	0	0	0	0	0	0	0	0	0	0
S0337.C9_S67	PANC 368 PT1	PANC 368	PDAC	FFPE	2.63384e+06	0.1173	0.0496	0.0737	24	0.111	0.157	28	0	0	0	0	0	0	0	0	0	0	0	0	0	0	0	0	0	0	0	0	0	0	0	0	0	0	0	0	0	0	0	0	0	0	0	0	0
S0336.H2_S16	PANCA 1174 PT1	PANCA 1174	PDAC	FFPE	3.36161e+06	0.09557	0.0432	0.0647	28	0.0964	0.137	30	0	0	0	0	0	0	0	0	0	0	0	0	0	0	0	0	0	0	0	0	0	0	0	0	0	0	0	0	0	0	0	0	0	0	0	0	0
S0337.E2_S13	CBPANC42	CBPANC42	PDAC	FFPE	7.86529e+07	0.05126	0.0084	0.0426	24	0.0187	0.0711	30	0	0	0	0	0	0	0	0	0	0	0	0	0	0	0	0	0	0	0	0	0	0	0	0	0	0	0	0	0	0	0	0	0	0	0	0	0
S0337.A11_S81	PANCA 1212 PT1	PANCA 1212	PDAC	FFPE	1.40008e+08	0.0408	0.00622	0.0249	37	0.00139	0.037	73	19	0	1	0	0	0	0	0	0	0	0	0	0	0	0	0	0	1	0	0	0	0	1	0	1	1	0	1	0	0	1	0	1	0	1	0	0
S0369.G6	W02-4	W02	PanIN HG	FFPE	2.98329e+06	0.1224	0.0458	0.0946	25	0.102	0.166	31	1	0	0	0	0	0	0	0	0	0	0	0	0	0	0	0	0	0	0	0	0	0	0	0	0	0	0	0	0	0	0	1	0	0	0	0	0
S0368.C11	IP02_N1-1	IP02	Normal	FFPE	1.35934e+08	0.1454	0.0065	0.143	27	0.0145	0.165	103	7	0	0	0	0	0	0	0	0	0	0	0	0	0	0	0	0	0	1	0	1	0	0	0	0	0	0	0	0	0	1	0	1	0	0	0	0
S0337.F4_S30	CBPANC62	CBPANC62	PDAC	FFPE	1.11396e+07	0.09282	0.0242	0.0726	31	0.0537	0.116	55	25	0	0	0	0	1	0	1	0	0	0	1	0	0	0	1	0	0	0	0	0	0	1	1	0	0	0	1	0	1	0	1	0	0	0	0	0
S0368.A2	PN01_LG1	PN01	PanIN LG	FFPE	2.71169e+06	0.1341	0.0505	0.106	24	0.112	0.181	33	0	0	0	0	0	0	0	0	0	0	0	0	0	0	0	0	0	0	0	0	0	0	0	0	0	0	0	0	0	0	0	0	0	0	0	0	0
S0337.E5_S37	Pa 243 PT	Pa 243	PDAC	Frozen	1.28333e+07	0.08309	0.0228	0.0702	45	0.0505	0.111	63	26	0	0	0	0	0	1	0	0	0	1	0	0	0	0	0	0	0	0	0	0	0	0	0	1	1	0	1	0	1	1	1	0	0	1	0	1
S0335.A9_S65	PANCA 1109 PT1	PANCA 1109	PDAC	FFPE	7.09068e+06	0.0738	0.0295	0.0537	32	0.0658	0.102	37	0	0	0	0	0	0	0	0	0	0	0	0	0	0	0	0	0	0	0	0	0	0	0	0	0	0	0	0	0	0	0	0	0	0	0	0	0
S0368.C9	IP01_HG9c	IP01	IPMN HG	FFPE	1.39705e+08	0.06669	0.00673	0.0782	24	0.015	0.0982	73	0	0	0	0	0	0	0	0	0	0	0	0	0	0	0	0	0	0	0	0	0	0	0	0	0	0	0	0	0	0	0	0	0	0	0	0	0
S0337.F2_S14	CBPANC44	CBPANC44	PDAC	FFPE	6.78439e+07	0.04331	0.00921	0.0454	41	0.0205	0.0682	50	25	0	1	1	0	0	0	0	0	0	1	0	0	0	0	0	1	0	0	0	0	0	0	0	1	1	0	1	1	0	1	0	0	0	1	0	1
S0370.A2	IP20_N1	IP20	Normal	FFPE	1.3367e+08	0.0747	0.00652	0.0916	26	0.0145	0.111	68	0	0	0	0	0	0	0	0	0	0	0	0	0	0	0	0	0	0	0	0	0	0	0	0	0	0	0	0	0	0	0	0	0	0	0	0	0
S0369.B1	2P	2P	PanIN LG	FFPE	7.58371e+06	0.06989	0.0287	0.051	24	0.0639	0.0973	28	0	0	0	0	0	0	0	0	0	0	0	0	0	0	0	0	0	0	0	0	0	0	0	0	0	0	0	0	0	0	0	0	0	0	0	0	0
S0337.G1_S7	CBPANC33	CBPANC33	PDAC	FFPE	7.73565e+07	0.05252	0.00838	0.0359	26	0.0187	0.057	32	0	0	0	0	0	0	0	0	0	0	0	0	0	0	0	0	0	0	0	0	0	0	0	0	0	0	0	0	0	0	0	0	0	0	0	0	0
S0370.B7	IP23_N1-2	IP23	Normal	FFPE	1.27585e+08	0.09031	0.00674	0.107	26	0.015	0.126	71	0	0	0	0	0	0	0	0	0	0	0	0	0	0	0	0	0	0	0	0	0	0	0	0	0	0	0	0	0	0	0	0	0	0	0	0	0
S0369.H9	MTP19 CA	MTP19	PDAC	FFPE	6.79328e+07	0.09369	0.00941	0.0525	55	0.0209	0.0746	83	27	0	1	1	0	1	0	1	0	0	0	0	0	1	0	0	0	1	0	0	0	0	0	1	0	1	0	1	1	1	1	1	0	0	0	0	0
S0337.A3_S17	CBPANC47	CBPANC47	PDAC	FFPE	1.43023e+08	0.04378	0.00644	0.0368	34	0.0143	0.0551	45	0	0	0	0	0	0	0	0	0	0	0	0	0	0	0	0	0	0	0	0	0	0	0	0	0	0	0	0	0	0	0	0	0	0	0	0	0
S0335.B11_S82	PANCA 1115 PT1	PANCA 1115	PDAC	FFPE	7.99042e+06	0.07695	0.0278	0.0472	37	0.062	0.0918	40	17	0	1	1	0	0	0	0	0	0	1	1	0	0	0	0	0	0	0	0	0	0	0	0	0	0	0	0	0	0	0	0	0	0	1	0	1
S0337.C3_S19	CBPANC50	CBPANC50	PDAC	FFPE	1.455e+08	0.04159	0.00614	0.0335	37	0.0137	0.0513	36	28	0	1	0	0	1	0	0	0	0	0	0	0	0	0	0	0	1	0	0	0	0	0	1	0	1	0	1	0	0	1	1	0	0	1	0	1
S0337.H1_S8	CBPANC35	CBPANC35	PDAC	FFPE	6.77383e+07	0.04829	0.00856	0.0421	47	0.0191	0.0628	68	13	1	1	0	0	0	0	0	0	0	0	0	0	0	0	0	0	0	0	0	0	0	0	0	0	0	0	0	0	0	1	0	1	1	1	0	0
S0368.B4	PN07_N1-2	PN07	Normal	FFPE	9.76293e+07	0.02818	0.00715	0.0306	25	0.0159	0.0495	33	0	0	0	0	0	0	0	0	0	0	0	0	0	0	0	0	0	0	0	0	0	0	0	0	0	0	0	0	0	0	0	0	0	0	0	0	0
S0368.A10	PN04_N1	PN04	Normal	FFPE	7.52032e+07	0.07894	0.00893	0.0735	26	0.0199	0.0945	44	2	0	0	0	0	0	0	0	0	0	0	0	0	0	0	0	0	0	0	0	0	0	0	0	0	0	0	0	0	0	0	0	0	0	0	0	0
S0369.D11	MTP24 CA	MTP24	PDAC	FFPE	8.32806e+07	0.04858	0.00843	0.0461	42	0.0188	0.0665	59	17	0	0	0	0	0	0	0	0	0	0	0	0	0	0	0	0	0	0	0	0	0	0	0	1	1	0	1	0	0	1	1	0	1	1	0	0
S0368.F7	IP09_N1	IP09	Normal	FFPE	1.13077e+08	0.02832	0.00632	0.0359	25	0.0141	0.0536	28	0	0	0	0	0	0	0	0	0	0	0	0	0	0	0	0	0	0	0	0	0	0	0	0	0	0	0	0	0	0	0	0	0	0	0	0	0
S0369.H6	W03-2	W03	PanIN HG	FFPE	8.33402e+06	0.0785	0.0276	0.0499	34	0.0615	0.0936	46	5	1	1	1	1	0	0	0	0	0	0	0	0	0	0	0	0	0	0	0	0	0	0	0	0	0	0	0	0	0	0	0	0	0	0	0	0
S0337.E1_S5	CBPANC31	CBPANC31	PDAC	FFPE	8.52962e+07	0.03229	0.00818	0.0322	41	0.0182	0.0507	47	0	0	0	0	0	0	0	0	0	0	0	0	0	0	0	0	0	0	0	0	0	0	0	0	0	0	0	0	0	0	0	0	0	0	0	0	0
S0337.H2_S16	CBPANC46	CBPANC46	PDAC	FFPE	9.65586e+07	0.04865	0.00767	0.0517	42	0.0171	0.0695	111	24	1	1	0	0	0	0	1	1	0	0	1	0	0	0	0	0	0	0	0	0	1	1	1	0	0	0	0	1	1	1	1	0	0	0	0	0
S0369.F11	MTP13 HG	MTP13	IPMN HG	FFPE	5.97503e+07	0.06126	0.0101	0.0646	40	0.0223	0.085	51	12	0	1	1	0	0	1	0	0	0	0	0	0	0	0	0	1	0	0	0	1	1	0	0	0	0	0	1	0	0	0	0	0	0	0	0	0
S0337.D1_S4	CBPANC30	CBPANC30	PDAC	FFPE	7.19344e+07	0.04313	0.0088	0.0385	39	0.0196	0.0571	52	14	0	0	0	0	0	0	0	0	0	0	0	0	0	0	0	0	1	0	0	0	0	0	0	0	0	0	0	1	0	0	1	0	1	0	0	0
S0338.F1_S6	CBPANC09	CBPANC09	PDAC	FFPE	1.31614e+08	0.03086	0.00631	0.0432	54	0.014	0.0585	66	24	0	1	1	0	0	1	0	0	0	0	1	0	0	1	0	1	0	0	0	1	0	0	1	1	0	0	1	0	0	0	1	0	1	1	0	0
S0338.E2_S13	CBPANC19-2	CBPANC19	PDAC	FFPE	1.31271e+08	0.03291	0.00647	0.0438	29	0.0144	0.0593	42	0	0	0	0	0	0	0	0	0	0	0	0	0	0	0	0	0	0	0	0	0	0	0	0	0	0	0	0	0	0	0	0	0	0	0	0	0
S0336.E4_S29	PANCA 1165 PT1	PANCA 1165	PDAC	FFPE	1.16074e+07	0.05955	0.0233	0.0423	32	0.052	0.0785	40	19	0	1	0	0	0	1	0	0	0	0	0	0	0	0	0	0	0	0	0	0	0	0	0	1	0	0	1	0	0	0	0	0	0	1	0	1
S0370.F4	IP05_N1	IP05	Normal	FFPE	1.05849e+08	0.04808	0.00685	0.0275	25	0.0153	0.0434	34	0	0	0	0	0	0	0	0	0	0	0	0	0	0	0	0	0	0	0	0	0	0	0	0	0	0	0	0	0	0	0	0	0	0	0	0	0
S0337.E11_S85	PANCA 1216 PT1	PANCA 1216	PDAC	FFPE	2.24314e+08	0.03399	0.0052	0.0434	32	0.0116	0.0572	59	38	0	1	0	1	0	1	0	1	0	1	0	1	1	0	1	0	1	0	1	0	0	1	0	1	0	0	1	0	0	1	0	1	0	1	0	1
S0336.A11_S81	PANCA 1193 PT1	PANCA 1193	PDAC	FFPE	1.02631e+07	0.06392	0.025	0.05	38	0.0556	0.0878	46	13	0	0	0	0	0	0	0	0	0	0	0	0	0	0	0	0	0	1	1	0	0	1	0	0	0	0	1	1	0	0	0	0	0	0	0	0
S0369.H10	MTP11 HG	MTP11	IPMN HG	FFPE	5.42917e+07	0.0536	0.0106	0.0494	44	0.0237	0.0697	60	13	0	1	1	0	1	1	0	0	0	1	0	0	0	0	1	1	0	0	0	1	0	0	0	0	0	0	1	0	0	0	0	0	0	0	0	0
S0336.C8_S59	PANC 665 PT1	PANC 665	PDAC	FFPE	9.5816e+06	0.06226	0.0253	0.0487	45	0.0564	0.087	54	25	0	1	0	0	0	0	0	0	0	1	1	0	1	0	0	1	0	0	0	0	1	1	0	1	0	0	0	0	0	1	1	0	0	1	0	0
S0369.C1	3P	3P	PanIN LG	FFPE	6.15141e+06	0.08279	0.0317	0.0656	24	0.0705	0.111	28	0	0	0	0	0	0	0	0	0	0	0	0	0	0	0	0	0	0	0	0	0	0	0	0	0	0	0	0	0	0	0	0	0	0	0	0	0
S0369.A1	1P-2	1P	PanIN LG	FFPE	1.30117e+07	0.05463	0.0209	0.0427	24	0.0466	0.075	30	0	0	0	0	0	0	0	0	0	0	0	0	0	0	0	0	0	0	0	0	0	0	0	0	0	0	0	0	0	0	0	0	0	0	0	0	0
S0369.H2	20P	20P	PanIN LG	FFPE	5.19417e+06	0.08694	0.0338	0.074	26	0.0753	0.122	34	0	0	0	0	0	0	0	0	0	0	0	0	0	0	0	0	0	0	0	0	0	0	0	0	0	0	0	0	0	0	0	0	0	0	0	0	0
S0337.C2_S11	CBPANC38	CBPANC38	PDAC	FFPE	8.18874e+07	0.06547	0.00775	0.0375	34	0.0173	0.0534	51	0	0	0	0	0	0	0	0	0	0	0	0	0	0	0	0	0	0	0	0	0	0	0	0	0	0	0	0	0	0	0	0	0	0	0	0	0
S0335.F8_S62	PANCA 1106 PT1	PANCA 1106	PDAC	FFPE	1.43411e+07	0.05991	0.0203	0.0379	27	0.0452	0.0691	31	2	0	0	1	0	0	0	0	0	0	1	0	0	0	0	0	0	0	0	0	0	0	0	0	0	0	0	0	0	0	0	0	0	0	0	0	0
S0335.A3_S17	PANC 767 PT1	PANC 767	PDAC	FFPE	2.32621e+07	0.0568	0.0162	0.0356	32	0.036	0.0616	34	0	0	0	0	0	0	0	0	0	0	0	0	0	0	0	0	0	0	0	0	0	0	0	0	0	0	0	0	0	0	0	0	0	0	0	0	0
S0336.G6_S47	PANC 648 PT1	PANC 648	PDAC	FFPE	9.53012e+06	0.06681	0.0257	0.0473	46	0.0573	0.0851	60	21	0	1	0	0	0	0	0	0	0	1	0	1	0	0	0	0	0	0	0	1	0	1	0	0	0	0	0	0	0	0	0	0	0	1	0	0
S0338.H1_S8	CBPANC11	CBPANC11	PDAC	FFPE	1.48324e+08	0.05141	0.00631	0.058	28	0.014	0.0716	39	0	0	0	0	0	0	0	0	0	0	0	0	0	0	0	0	0	0	0	0	0	0	0	0	0	0	0	0	0	0	0	0	0	0	0	0	0
S0335.G2_S15	PANC 759 PT1	PANC 759	PDAC	FFPE	1.20358e+07	0.07139	0.0226	0.0461	43	0.0503	0.0797	60	33	0	0	0	0	1	1	1	0	0	1	1	0	0	0	0	0	1	0	0	0	1	1	0	0	1	0	1	0	1	1	1	0	0	1	0	1
S0337.B3_S18	CBPANC48	CBPANC48	PDAC	FFPE	1.51288e+08	0.03553	0.00636	0.0385	50	0.0142	0.0522	80	21	0	0	0	0	0	0	0	0	0	1	0	1	0	0	0	0	0	0	0	0	0	1	0	1	0	0	0	0	0	1	0	0	0	1	0	1
S0368.F8	IP09_LG2	IP09	IPMN LG	FFPE	1.29478e+08	0.03672	0.00618	0.0283	27	0.0138	0.0417	32	0	0	0	0	0	0	0	0	0	0	0	0	0	0	0	0	0	0	0	0	0	0	0	0	0	0	0	0	0	0	0	0	0	0	0	0	0
S0336.E7_S53	PANC 625 PT1	PANC 625	PDAC	FFPE	1.46265e+07	0.05521	0.0205	0.0415	42	0.0457	0.0724	60	15	0	1	0	0	0	0	0	0	0	1	0	0	0	0	0	0	0	0	0	0	0	0	0	1	0	0	0	0	0	0	0	0	0	1	0	0
S0336.H6_S48	PANC 630 PT1	PANC 630	PDAC	FFPE	7.14616e+06	0.07596	0.0294	0.0612	29	0.0655	0.103	36	9	0	0	0	0	0	0	0	0	0	0	0	0	0	0	0	0	0	0	0	0	0	0	0	1	0	0	0	0	1	0	1	0	0	0	0	0
S0335.B5_S34	PANC 427 PT1	PANC 427	PDAC	FFPE	1.20041e+08	0.02695	0.00647	0.0329	29	0.0144	0.0465	69	0	0	0	0	0	0	0	0	0	0	0	0	0	0	0	0	0	0	0	0	0	0	0	0	0	0	0	0	0	0	0	0	0	0	0	0	0
S0370.B12	IP23_HG2	IP23	IPMN HG	FFPE	1.25612e+08	0.1224	0.00685	0.142	26	0.0152	0.156	80	0	0	0	0	0	0	0	0	0	0	0	0	0	0	0	0	0	0	0	0	0	0	0	0	0	0	0	0	0	0	0	0	0	0	0	0	0
S0370.A8	IP21_I/HG2	IP21	IPMN HG	FFPE	9.87398e+07	0.1389	0.00762	0.156	30	0.017	0.171	82	6	0	0	1	0	0	0	1	0	0	0	0	0	0	0	0	0	0	0	0	0	0	0	0	0	0	0	0	0	0	0	0	0	0	0	0	1
S0335.A11_S81	PANCA 1112 PT1	PANCA 1112	PDAC	FFPE	1.19069e+07	0.06199	0.0229	0.0454	42	0.051	0.0791	63	20	0	0	1	0	0	0	0	0	0	0	1	0	0	1	0	0	0	0	0	0	0	1	0	1	1	0	0	0	0	1	0	0	0	1	0	0
S0369.A12	MTP13 CA	MTP13	PDAC	FFPE	8.30384e+07	0.07417	0.00831	0.0435	54	0.0185	0.0592	81	24	0	1	1	0	1	0	0	0	0	0	0	0	0	0	0	1	1	0	0	1	1	0	1	1	0	0	1	0	0	0	0	0	0	1	0	0
S0370.H10	IP07_IG7	IP07	IPMN LG	FFPE	1.86626e+08	0.04547	0.0054	0.0325	28	0.012	0.0446	39	2	0	0	1	0	0	0	0	0	0	0	0	0	0	0	0	0	1	0	0	0	0	0	0	0	0	0	0	0	0	0	0	0	0	0	0	0
S0369.H1	9P	9P	PDAC	FFPE	7.67542e+06	0.08557	0.0281	0.077	25	0.0626	0.117	34	0	0	0	0	0	0	0	0	0	0	0	0	0	0	0	0	0	0	0	0	0	0	0	0	0	0	0	0	0	0	0	0	0	0	0	0	0
S0369.D3	24P	24P	PanIN LG	FFPE	8.26619e+06	0.09127	0.0271	0.0761	26	0.0605	0.115	37	3	0	0	1	0	0	0	0	0	0	0	0	0	0	0	0	0	0	0	0	0	0	0	0	0	1	0	1	0	0	0	0	0	0	0	0	0
S0370.E5	IP30_LG10	IP30	IPMN LG	FFPE	1.74271e+08	0.05025	0.0053	0.0274	27	0.0118	0.0394	41	0	0	0	0	0	0	0	0	0	0	0	0	0	0	0	0	0	0	0	0	0	0	0	0	0	0	0	0	0	0	0	0	0	0	0	0	0
S0368.H1	IP17_N1	IP17	Normal	FFPE	6.17387e+07	0.05029	0.00959	0.0669	25	0.0214	0.084	72	0	0	0	0	0	0	0	0	0	0	0	0	0	0	0	0	0	0	0	0	0	0	0	0	0	0	0	0	0	0	0	0	0	0	0	0	0
S0337.A12_S89	PANCA 1224 PT1	PANCA 1224	PDAC	FFPE	1.96201e+07	0.06162	0.0187	0.0575	34	0.0414	0.0854	43	0	0	0	0	0	0	0	0	0	0	0	0	0	0	0	0	0	0	0	0	0	0	0	0	0	0	0	0	0	0	0	0	0	0	0	0	0
S0368.G5	IP10_HG1	IP10	IPMN HG	FFPE	5.74569e+07	0.1369	0.0104	0.165	31	0.0232	0.183	98	5	1	1	1	0	0	0	0	0	0	0	0	0	0	0	0	0	0	0	0	0	0	0	0	1	0	0	0	0	0	0	0	0	0	0	0	0
S0337.G11_S87	PANCA 1218 PT1	PANCA 1218	PDAC	FFPE	1.54882e+08	0.04829	0.00656	0.0523	36	0.0146	0.0655	48	34	0	1	1	1	1	0	1	0	0	0	0	0	0	0	0	1	1	0	1	0	1	1	1	1	1	0	1	0	1	1	1	0	0	1	0	0
S0369.F4	34P	34P	PanIN LG	FFPE	3.74162e+06	0.1054	0.0411	0.0844	26	0.0916	0.14	29	1	0	0	0	0	0	0	0	0	0	0	0	0	0	0	0	0	0	0	0	0	0	0	0	0	0	0	0	0	0	0	0	0	0	0	0	0
S0370.C1	IP24_N	IP24	Normal	FFPE	1.46632e+08	0.05281	0.00647	0.0704	24	0.0144	0.0833	82	0	0	0	0	0	0	0	0	0	0	0	0	0	0	0	0	0	0	0	0	0	0	0	0	0	0	0	0	0	0	0	0	0	0	0	0	0
S0370.F2	IP30_HG13	IP30	IPMN HG	FFPE	1.36071e+08	0.06278	0.00572	0.0329	32	0.0128	0.0449	50	2	0	0	0	0	0	0	0	0	0	0	0	0	0	0	0	0	0	0	0	0	0	0	0	0	0	0	0	0	0	0	0	0	0	0	0	0
S0338.G2_S15	CBPANC41	CBPANC41	PDAC	FFPE	2.56431e+07	0.06977	0.0156	0.0392	45	0.0347	0.0632	77	19	0	0	1	0	0	0	1	0	0	0	0	0	0	0	0	0	0	0	0	0	0	0	0	1	0	0	1	0	0	1	0	0	0	1	0	0
S0370.D8	IP28_LG5	IP28	IPMN LG	FFPE	1.18632e+08	0.0341	0.00649	0.0303	27	0.0145	0.0432	36	0	0	0	0	0	0	0	0	0	0	0	0	0	0	0	0	0	0	0	0	0	0	0	0	0	0	0	0	0	0	0	0	0	0	0	0	0
S0368.E3	IP02_LG5	IP02	IPMN LG	FFPE	5.8778e+07	0.03365	0.00976	0.0383	27	0.0217	0.0551	38	0	0	0	0	0	0	0	0	0	0	0	0	0	0	0	0	0	0	0	0	0	0	0	0	0	0	0	0	0	0	0	0	0	0	0	0	0
S0337.F10_S78	PANCA 1209 PT1	PANCA 1209	PDAC	FFPE	1.41398e+08	0.03756	0.0067	0.0268	37	0.0149	0.0398	57	0	0	0	0	0	0	0	0	0	0	0	0	0	0	0	0	0	0	0	0	0	0	0	0	0	0	0	0	0	0	0	0	0	0	0	0	0
S0369.C3	23P	23P	PanIN LG	FFPE	2.79074e+07	0.053	0.0149	0.0309	24	0.0332	0.0539	31	0	0	0	0	0	0	0	0	0	0	0	0	0	0	0	0	0	0	0	0	0	0	0	0	0	0	0	0	0	0	0	0	0	0	0	0	0
S0368.G10	IP13_N1	IP13	Normal	FFPE	1.04924e+08	0.02264	0.00759	0.0361	25	0.0169	0.0501	37	0	0	0	0	0	0	0	0	0	0	0	0	0	0	0	0	0	0	0	0	0	0	0	0	0	0	0	0	0	0	0	0	0	0	0	0	0
S0370.E9	IP30_IG6	IP30	IPMN LG	FFPE	1.93558e+08	0.05517	0.00491	0.0304	25	0.0109	0.041	38	8	0	0	0	0	0	0	0	0	0	0	0	0	0	0	0	0	0	0	0	0	0	0	0	0	0	0	0	0	0	1	0	1	0	0	0	0
S0370.F1	IP30_HG12	IP30	IPMN HG	FFPE	1.06465e+08	0.05028	0.00712	0.0298	30	0.0159	0.0431	37	3	0	0	1	0	0	0	0	0	0	0	0	0	0	0	0	0	0	0	0	0	0	0	0	0	0	0	0	0	0	0	0	0	0	0	0	0
CYST_158_W	CYST 158 W	CYST 158	MCN	Frozen	5.10751e+08	0.05139	0.00344	0.0361	31	0.00766	0.0448	55	10	0	0	0	0	1	0	0	0	0	0	0	0	0	0	0	0	1	0	0	0	0	0	0	0	0	0	0	0	0	0	1	0	0	0	0	0
PIN_112_PT2	PIN 112 PT2	PIN 112	PanIN LG	FFPE	1.67714e+08	0.1326	0.00615	0.127	24	0.0137	0.139	90	0	0	0	0	0	0	0	0	0	0	0	0	0	0	0	0	0	0	0	0	0	0	0	0	0	0	0	0	0	0	0	0	0	0	0	0	0
S0368.D11	IP01_LG4	IP01	IPMN LG	FFPE	1.24363e+08	0.0998	0.00702	0.116	24	0.0156	0.129	87	0	0	0	0	0	0	0	0	0	0	0	0	0	0	0	0	0	0	0	0	0	0	0	0	0	0	0	0	0	0	0	0	0	0	0	0	0
S0369.F1	7P-2	7P	PanIN LG	FFPE	3.76978e+07	0.05179	0.0128	0.0276	24	0.0284	0.0476	28	0	0	0	0	0	0	0	0	0	0	0	0	0	0	0	0	0	0	0	0	0	0	0	0	0	0	0	0	0	0	0	0	0	0	0	0	0
S0337.G2_S15	CBPANC45	CBPANC45	PDAC	FFPE	5.47564e+07	0.03876	0.0106	0.0457	50	0.0237	0.0631	67	29	1	0	1	0	1	0	1	0	0	0	1	0	1	0	0	0	1	0	0	1	0	0	0	0	1	0	0	1	1	1	1	0	1	1	1	0
S0335.G6_S47	PANC 447 PT1	PANC 447	PDAC	FFPE	1.3254e+08	0.02742	0.00656	0.0296	34	0.0146	0.0418	55	2	0	0	0	0	0	0	0	0	0	0	0	0	0	0	0	0	0	0	0	0	0	0	0	0	0	0	0	0	0	0	1	0	0	0	0	0
S0368.B1	PN05_LG2	PN05	PanIN LG	FFPE	5.04394e+07	0.09503	0.0115	0.0989	24	0.0255	0.117	42	0	0	0	0	0	0	0	0	0	0	0	0	0	0	0	0	0	0	0	0	0	0	0	0	0	0	0	0	0	0	0	0	0	0	0	0	0
S0335.A8_S57	PANC 458 PT1	PANC 458	PDAC	FFPE	1.39469e+08	0.03377	0.00638	0.0262	35	0.0142	0.0381	63	19	0	0	1	0	0	0	0	0	0	0	0	0	0	0	0	0	1	0	1	1	0	1	0	1	0	0	0	0	0	0	0	0	0	1	1	0
S0334.B11_S82	PANC 725 PT1	PANC 725	PDAC	FFPE	1.36439e+07	0.06268	0.0212	0.0505	38	0.0472	0.0805	52	10	0	0	0	0	0	0	1	1	0	0	0	0	0	0	1	1	0	0	0	0	0	1	0	1	0	0	0	0	0	0	1	0	0	0	0	0
S0335.E5_S37	PANC 431 PT1	PANC 431	PDAC	FFPE	1.31613e+08	0.02789	0.00667	0.0284	31	0.0149	0.0406	49	9	0	0	0	1	0	0	0	0	0	0	0	0	0	0	0	0	0	0	0	0	0	0	0	1	0	0	0	0	0	1	0	0	0	0	0	0
S0337.D2_S12	CBPANC40	CBPANC40	PDAC	FFPE	6.11622e+07	0.04201	0.00996	0.0301	41	0.0222	0.0463	50	0	0	0	0	0	0	0	0	0	0	0	0	0	0	0	0	0	0	0	0	0	0	0	0	0	0	0	0	0	0	0	0	0	0	0	0	0
S0335.H4_S32	PANC 425 PT1	PANC 425	PDAC	FFPE	1.39181e+08	0.03024	0.00643	0.0268	30	0.0143	0.0386	42	13	0	0	0	0	0	0	0	0	0	0	0	0	0	0	0	0	0	0	0	0	0	1	0	1	0	0	1	0	0	1	0	0	0	1	0	1
S0337.H11_S88	PANCA 1219 PT1	PANCA 1219	PDAC	FFPE	1.54568e+08	0.02726	0.00593	0.029	32	0.0132	0.0402	51	10	0	0	0	0	0	0	0	0	0	1	0	0	0	0	0	0	0	0	0	0	0	1	0	1	0	0	0	0	0	0	0	0	0	1	0	0
S0369.C11	MTP11 CA	MTP11	PDAC	FFPE	9.73866e+07	0.03831	0.0079	0.04	38	0.0176	0.0536	51	17	0	1	1	0	1	1	1	0	0	1	0	0	0	0	0	1	0	0	0	1	0	0	1	0	0	0	1	0	0	0	0	0	0	0	0	0
CYST_014_W	CYST14 W	CYST14	SCA	Frozen	4.34457e+08	0.01702	0.00833	0.0279	37	0.00366	0.0271	24	0	0	0	0	0	0	0	0	0	0	0	0	0	0	0	0	0	0	0	0	0	0	0	0	0	0	0	0	0	0	0	0	0	0	0	0	0
S0332.C2_S11	INDI 862 PT1	INDI 862	PDAC	FFPE	1.31117e+08	0.06978	0.0068	0.0379	25	0.0152	0.05	78	3	0	0	0	0	0	0	0	0	0	0	0	0	0	0	0	0	0	0	0	0	0	0	0	0	0	0	0	0	0	0	0	0	1	0	1	0
S0335.B2_S10	PANC 760 PT1	PANC 760	PDAC	FFPE	1.58024e+07	0.06333	0.0196	0.0473	33	0.0437	0.0751	38	0	0	0	0	0	0	0	0	0	0	0	0	0	0	0	0	0	0	0	0	0	0	0	0	0	0	0	0	0	0	0	0	0	0	0	0	0
S0369.A11	MTP24 HG	MTP24	IPMN HG	FFPE	7.59702e+07	0.03604	0.0081	0.0536	44	0.0181	0.0672	76	18	0	0	0	0	0	0	0	0	0	0	0	0	0	0	0	0	0	0	0	0	0	0	0	0	1	0	1	0	0	1	0	1	0	1	0	0
S0335.A4_S25	PANC 418 PT1	PANC 418	PDAC	FFPE	1.20984e+08	0.03131	0.00699	0.027	56	0.0156	0.0392	67	15	0	0	0	0	0	0	0	0	0	1	0	1	0	0	0	0	0	0	0	1	0	1	0	1	1	0	1	0	0	1	0	0	0	1	0	0
S0335.B8_S58	PANC 433 PT1	PANC 433	PDAC	FFPE	1.40928e+08	0.02627	0.00662	0.0306	40	0.0147	0.0422	51	0	0	0	0	0	0	0	0	0	0	0	0	0	0	0	0	0	0	0	0	0	0	0	0	0	0	0	0	0	0	0	0	0	0	0	0	0
S0337.H7_S56	PANC 088 PT	PANC 088	PDAC	Frozen	1.20114e+08	0.04582	0.00715	0.0551	58	0.0159	0.0673	231	39	0	1	0	1	0	1	0	1	0	1	0	1	1	0	1	0	1	0	1	0	0	1	0	1	1	0	1	0	0	1	0	1	1	0	1	0
S0370.E2	IP30_N2	IP30	Normal	FFPE	1.22636e+08	0.03667	0.00684	0.0379	25	0.0152	0.0497	38	0	0	0	0	0	0	0	0	0	0	0	0	0	0	0	0	0	0	0	0	0	0	0	0	0	0	0	0	0	0	0	0	0	0	0	0	0
S0336.E6_S45	PANC 619 PT1	PANC 619	PDAC	FFPE	1.73131e+07	0.05584	0.0189	0.0412	40	0.0421	0.0678	60	20	0	0	1	0	0	0	1	0	0	0	0	0	0	0	0	0	1	0	0	0	0	1	0	1	1	0	0	0	0	1	1	0	0	1	0	1
S0338.F3_S22	LCR 809 PT1	LCR 809	PDAC	FFPE	1.26312e+08	0.05138	0.0069	0.031	37	0.0154	0.0429	40	0	0	0	0	0	0	0	0	0	0	0	0	0	0	0	0	0	0	0	0	0	0	0	0	0	0	0	0	0	0	0	0	0	0	0	0	0
S0337.A5_S33	LCR 810 PT1	LCR 810	PDAC	FFPE	1.70936e+08	0.04304	0.00575	0.0281	34	0.0128	0.0385	52	22	0	0	0	0	1	0	1	0	0	0	1	0	1	0	0	0	1	0	0	0	0	0	0	0	0	0	1	0	0	1	1	0	0	1	0	1
S0370.E3	IP30_LG1	IP30	IPMN LG	FFPE	1.02863e+08	0.07127	0.00731	0.0335	37	0.0163	0.0458	57	13	0	0	0	0	0	0	0	0	0	0	0	0	0	0	0	0	1	0	0	0	0	0	0	0	0	0	1	1	0	0	0	0	0	0	0	0
S0336.B7_S50	PANC 634 PT1	PANC 634	PDAC	FFPE	1.83011e+07	0.05631	0.0185	0.0431	39	0.0413	0.0692	49	0	0	0	0	0	0	0	0	0	0	0	0	0	0	0	0	0	0	0	0	0	0	0	0	0	0	0	0	0	0	0	0	0	0	0	0	0
S0368.H7	IP19_N1	IP19	Normal	FFPE	1.13905e+08	0.05691	0.00726	0.0712	27	0.0162	0.0832	79	0	0	0	0	0	0	0	0	0	0	0	0	0	0	0	0	0	0	0	0	0	0	0	0	0	0	0	0	0	0	0	0	0	0	0	0	0
S0370.E4	IP30_LG9	IP30	IPMN LG	FFPE	1.53718e+08	0.04834	0.00584	0.0296	36	0.013	0.0398	53	4	0	0	0	0	0	0	0	0	0	0	0	0	0	0	0	0	0	0	0	0	0	0	0	0	0	0	0	0	0	0	0	0	0	0	0	0
S0370.C11	IP27_N1-1	IP27	Normal	FFPE	1.08607e+08	0.0314	0.00733	0.0336	24	0.0163	0.0456	30	0	0	0	0	0	0	0	0	0	0	0	0	0	0	0	0	0	0	0	0	0	0	0	0	0	0	0	0	0	0	0	0	0	0	0	0	0
S0368.F9	IP09_LG4	IP09	IPMN LG	FFPE	1.51469e+08	0.05481	0.00579	0.0278	27	0.0129	0.0379	38	10	0	0	0	0	0	0	0	0	0	0	0	0	0	0	0	0	0	0	0	0	0	0	1	0	0	0	1	1	0	0	0	0	0	0	0	0
S0337.G7_S55	PANC 080 PT	PANC 080	PDAC	FFPE	1.25794e+08	0.07985	0.00669	0.0443	60	0.0149	0.0555	107	34	0	0	1	0	1	0	1	0	0	0	1	0	1	0	0	0	1	0	1	0	0	0	1	0	1	0	1	1	1	0	1	0	1	1	1	1
CYST_035_W	CYST35 W	CYST35	SCA	Frozen	5.16898e+08	0.02695	0.00346	0.0315	27	0.0077	0.0387	42	3	0	1	0	0	0	0	0	0	0	1	0	0	0	0	0	0	0	0	0	0	0	0	0	0	0	0	0	0	0	0	0	0	0	0	0	0
S0370.D9	IP28_LG6	IP28	IPMN LG	FFPE	1.72634e+08	0.04136	0.00566	0.023	24	0.0126	0.0329	28	0	0	0	0	0	0	0	0	0	0	0	0	0	0	0	0	0	0	0	0	0	0	0	0	0	0	0	0	0	0	0	0	0	0	0	0	0
S0370.B9	IP23_LG10	IP23	IPMN LG	FFPE	1.41034e+08	0.1113	0.00654	0.127	26	0.0146	0.138	82	0	0	0	0	0	0	0	0	0	0	0	0	0	0	0	0	0	0	0	0	0	0	0	0	0	0	0	0	0	0	0	0	0	0	0	0	0
S0370.A12	IP21_HG5	IP21	IPMN HG	FFPE	8.67258e+07	0.1329	0.00824	0.147	32	0.0183	0.16	98	4	0	0	0	0	0	0	0	0	0	0	0	0	0	0	0	0	0	0	0	0	0	0	0	0	0	0	0	0	0	0	0	0	0	0	0	1
S0369.F6	W02-5-C	W02	PanIN HG	FFPE	3.59223e+07	0.04922	0.013	0.0302	25	0.0291	0.0492	33	1	0	0	0	0	0	0	0	0	0	0	0	0	0	0	0	0	0	0	0	0	0	0	0	0	0	0	0	0	0	0	1	0	0	0	0	0
S0369.E3	25P	25P	PanIN LG	FFPE	2.07756e+07	0.06663	0.017	0.0534	24	0.0379	0.0772	56	0	0	0	0	0	0	0	0	0	0	0	0	0	0	0	0	0	0	0	0	0	0	0	0	0	0	0	0	0	0	0	0	0	0	0	0	0
S0369.E1	6P	6P	PanIN LG	FFPE	1.67671e+07	0.06475	0.0194	0.054	25	0.0432	0.0807	43	0	0	0	0	0	0	0	0	0	0	0	0	0	0	0	0	0	0	0	0	0	0	0	0	0	0	0	0	0	0	0	0	0	0	0	0	0
S0368.H6	IP17_HG5	IP17	IPMN HG	FFPE	1.13846e+08	0.1175	0.0074	0.133	25	0.0165	0.145	103	0	0	0	0	0	0	0	0	0	0	0	0	0	0	0	0	0	0	0	0	0	0	0	0	0	0	0	0	0	0	0	0	0	0	0	0	0
CYST_162_NW	CYST 162 NW	CYST 162	Normal	Frozen	4.42535e+08	0.01931	0.00368	0.0282	26	0.00819	0.0356	35	0	0	0	0	0	0	0	0	0	0	0	0	0	0	0	0	0	0	0	0	0	0	0	0	0	0	0	0	0	0	0	0	0	0	0	0	0
S0338.F12_S94	PANCA 1221 PT1	PANCA 1221	PDAC	FFPE	1.31214e+08	0.02767	0.00626	0.0329	40	0.0139	0.0433	56	21	0	0	1	0	0	0	1	0	0	1	0	1	0	1	0	0	0	0	0	0	0	1	0	1	1	0	0	0	1	0	1	0	0	1	0	1
S0335.H9_S72	PANCA 1127 PT1	PANCA 1127	PDAC	FFPE	3.55149e+07	0.05699	0.013	0.0293	46	0.029	0.048	55	16	0	1	0	0	0	0	0	0	0	0	0	0	0	1	0	1	0	0	0	0	0	0	0	1	0	0	0	0	0	1	1	0	0	1	0	0
S0369.B3	22P	22P	PanIN LG	FFPE	2.94098e+07	0.05603	0.0144	0.0349	25	0.032	0.0552	33	3	0	0	0	0	0	0	0	0	0	0	1	0	0	0	0	0	0	0	0	0	0	0	0	0	0	0	0	0	0	0	0	0	0	0	0	0
PIN_105_S1	PIN 105 S1	PIN 105	PanIN HG	Frozen	2.5026e+08	0.02608	0.00491	0.0176	29	0.011	0.0263	41	1	0	0	1	0	0	0	0	0	0	0	0	0	0	0	0	0	0	0	0	0	0	0	0	0	0	0	0	0	0	0	0	0	0	0	0	0
S0335.C6_S43	PANC 442 PT1	PANC 442	PDAC	FFPE	1.33837e+08	0.03985	0.00649	0.0297	50	0.0145	0.0403	81	29	0	1	1	0	0	0	0	0	0	1	0	0	1	0	0	0	1	0	0	1	0	1	0	1	0	0	1	0	0	1	1	0	0	1	0	0
S0370.G10	IP06_IG8	IP06	IPMN LG	FFPE	1.56368e+08	0.0379	0.00608	0.0329	26	0.0135	0.0429	43	1	0	0	1	0	0	0	0	0	0	0	0	0	0	0	0	0	0	0	0	0	0	0	0	0	0	0	0	0	0	0	0	0	0	0	0	0
CYST_166_NW	CYST 166 NW	CYST 166	Normal	Frozen	5.67554e+08	0.01613	0.00329	0.0206	24	0.00733	0.0272	32	0	0	0	0	0	0	0	0	0	0	0	0	0	0	0	0	0	0	0	0	0	0	0	0	0	0	0	0	0	0	0	0	0	0	0	0	0
S0335.H8_S64	PANCA 1108 PT1	PANCA 1108	PDAC	FFPE	4.70802e+07	0.04095	0.0112	0.0315	40	0.0248	0.0476	54	23	0	0	0	0	0	0	0	0	0	1	0	0	0	0	0	1	1	0	0	0	0	1	0	0	0	0	1	0	0	0	0	0	0	1	0	0
CYST_036_NW	CYST 036 NW	CYST 036	Normal	Frozen	5.26841e+08	0.01137	0.00344	0.0252	24	0.00765	0.0319	34	0	0	0	0	0	0	0	0	0	0	0	0	0	0	0	0	0	0	0	0	0	0	0	0	0	0	0	0	0	0	0	0	0	0	0	0	0
S0338.B9_S66	PANC 171 PT1	PANC 171	PDAC	FFPE	1.38519e+08	0.07307	0.00657	0.0763	58	0.00146	0.0736	170	40	1	1	1	0	1	0	1	0	0	1	1	1	1	0	1	1	0	1	0	0	1	0	0	1	1	0	1	0	0	1	0	0	1	1	1	0
S0332.D8_S60	PANC 466 PT1	PANC 466	PDAC	FFPE	1.51108e+08	0.04784	0.0064	0.0264	34	0.0142	0.0366	41	0	0	0	0	0	0	0	0	0	0	0	0	0	0	0	0	0	0	0	0	0	0	0	0	0	0	0	0	0	0	0	0	0	0	0	0	0
S0336.C12_S91	PANCA 1205 PT1	PANCA 1205	PDAC	FFPE	1.15886e+08	0.03158	0.00747	0.0277	39	0.0166	0.0392	49	11	0	1	0	1	0	0	0	0	0	0	0	0	0	0	0	0	0	0	0	1	0	0	0	1	0	0	0	0	0	0	0	0	0	1	0	0
S0335.D3_S20	PANC 766 PT1	PANC 766	PDAC	FFPE	9.0942e+07	0.04794	0.00816	0.0231	25	0.0182	0.0355	37	0	0	0	0	0	0	0	0	0	0	0	0	0	0	0	0	0	0	0	0	0	0	0	0	0	0	0	0	0	0	0	0	0	0	0	0	0
S0368.B7	PN07_LG3	PN07	PanIN LG	FFPE	1.05861e+08	0.05392	0.00733	0.0258	24	0.0163	0.0371	34	0	0	0	0	0	0	0	0	0	0	0	0	0	0	0	0	0	0	0	0	0	0	0	0	0	0	0	0	0	0	0	0	0	0	0	0	0
S0337.E10_S77	PANCA 1154 PT1	PANCA 1154	PDAC	FFPE	1.05614e+08	0.02915	0.00753	0.0303	30	0.0168	0.0419	39	10	0	0	0	0	0	0	0	0	0	0	0	0	0	0	0	0	0	0	0	0	0	1	0	1	0	0	0	0	0	0	0	0	0	1	0	0
S0370.B3	IP22_N1	IP22	Normal	FFPE	1.30621e+08	0.03766	0.00682	0.0554	27	0.0152	0.0661	73	0	0	0	0	0	0	0	0	0	0	0	0	0	0	0	0	0	0	0	0	0	0	0	0	0	0	0	0	0	0	0	0	0	0	0	0	0
S0370.H11	IP07_IG8	IP07	IPMN LG	FFPE	9.21704e+07	0.04365	0.00782	0.0397	26	0.0174	0.0516	37	2	0	0	1	0	0	0	0	0	0	0	0	0	0	0	0	0	1	0	0	0	0	0	0	0	0	0	0	0	0	0	0	0	0	0	0	0
S0336.E2_S13	PANCA 1171 PT1	PANCA 1171	PDAC	FFPE	8.82778e+07	0.04173	0.00882	0.0233	34	0.0197	0.0365	59	19	0	1	0	0	0	0	0	0	0	1	0	0	0	0	0	0	1	0	0	1	0	0	0	1	0	0	0	0	0	1	0	0	0	1	0	1
S0334.G3_S23	PANC 533 PT1	PANC 533	PDAC	FFPE	1.433e+08	0.0624	0.00651	0.0224	25	0.0145	0.0327	34	0	0	0	0	0	0	0	0	0	0	0	0	0	0	0	0	0	0	0	0	0	0	0	0	0	0	0	0	0	0	0	0	0	0	0	0	0
S0369.F10	MTP23 CA	MTP23	PDAC	FFPE	2.06778e+07	0.09388	0.0162	0.0589	29	0.0361	0.0811	58	7	0	0	0	0	0	0	0	0	0	0	0	0	0	0	0	0	0	0	0	0	0	0	0	0	1	0	1	0	0	0	0	0	0	0	0	0
S0336.A7_S49	PANC 649 PT1	PANC 649	PDAC	FFPE	2.90047e+07	0.04763	0.0149	0.033	36	0.0331	0.0535	45	15	0	1	0	0	0	0	0	0	0	0	0	0	0	0	0	0	0	0	0	0	0	0	0	1	0	0	0	0	0	1	0	0	0	1	0	1
S0336.A8_S57	PANC 650 PT1	PANC 650	PDAC	FFPE	2.39409e+07	0.05095	0.0163	0.0373	40	0.0363	0.0595	57	18	0	0	0	0	0	0	0	0	0	0	0	0	0	0	0	0	0	0	0	0	0	1	0	1	0	0	0	0	0	0	1	0	0	1	0	0
S0370.C5	IP26_LG6	IP26	IPMN LG	FFPE	1.33996e+08	0.05063	0.0067	0.0489	24	0.0149	0.0593	77	0	0	0	0	0	0	0	0	0	0	0	0	0	0	0	0	0	0	0	0	0	0	0	0	0	0	0	0	0	0	0	0	0	0	0	0	0
S0337.F1_S6	CBPANC32	CBPANC32	PDAC	FFPE	1.15061e+08	0.07513	0.00649	0.0445	52	0.0145	0.0547	115	22	0	1	0	0	0	0	0	0	0	0	0	0	0	1	0	1	0	0	0	0	0	1	0	1	0	0	0	1	0	0	0	0	0	1	0	1
S0337.E12_S93	PANCA 1228 PT1	PANCA 1228	PDAC	FFPE	1.42888e+08	0.05565	0.00662	0.0431	57	0.0147	0.0533	101	39	1	1	1	0	1	0	1	0	0	0	0	0	1	0	1	1	1	0	1	0	0	0	1	1	1	0	1	0	0	1	1	1	0	0	0	0
S0336.F3_S22	PANCA 1184 PT1	PANCA 1184	PDAC	FFPE	6.38214e+07	0.04964	0.00981	0.0246	36	0.0219	0.0388	54	0	0	0	0	0	0	0	0	0	0	0	0	0	0	0	0	0	0	0	0	0	0	0	0	0	0	0	0	0	0	0	0	0	0	0	0	0
PIN_205_PT_01	PIN 205 PT 01	PIN 205	Normal	Frozen	4.77829e+08	0.02576	0.00359	0.0269	26	0.00799	0.0334	34	0	0	0	0	0	0	0	0	0	0	0	0	0	0	0	0	0	0	0	0	0	0	0	0	0	0	0	0	0	0	0	0	0	0	0	0	0
S0335.A10_S73	PANCA 1126 PT1	PANCA 1126	PDAC	FFPE	2.31859e+07	0.0627	0.0162	0.0345	39	0.0362	0.0566	60	27	0	1	1	0	0	0	0	0	0	1	0	1	1	0	1	1	0	0	0	0	0	1	0	0	1	0	0	1	1	1	1	0	0	1	0	1
S0368.G6	IP11_N1	IP11	Normal	FFPE	1.15111e+08	0.08158	0.00685	0.0965	27	0.0153	0.107	115	0	0	0	0	0	0	0	0	0	0	0	0	0	0	0	0	0	0	0	0	0	0	0	0	0	0	0	0	0	0	0	0	0	0	0	0	0
S0337.B1_S2	CBPANC22	CBPANC22	PDAC	FFPE	9.10007e+07	0.03844	0.00803	0.0291	24	0.0179	0.041	34	0	0	0	0	0	0	0	0	0	0	0	0	0	0	0	0	0	0	0	0	0	0	0	0	0	0	0	0	0	0	0	0	0	0	0	0	0
S0368.D12	IP01_LG5-1	IP01	IPMN LG	FFPE	1.18394e+08	0.06655	0.00723	0.0799	26	0.0161	0.0908	83	0	0	0	0	0	0	0	0	0	0	0	0	0	0	0	0	0	0	0	0	0	0	0	0	0	0	0	0	0	0	0	0	0	0	0	0	0
S0370.D2	IP27_HG3p	IP27	IPMN HG	FFPE	1.13727e+08	0.05837	0.00646	0.0876	27	0.0144	0.0975	63	3	0	0	0	0	0	0	0	0	0	0	0	0	0	0	0	0	0	0	0	0	0	0	0	1	0	0	0	0	0	1	1	0	0	0	0	0
CYST_040_NW	CYST 040 NW	CYST 040	Normal	Frozen	4.97918e+08	0.01863	0.00348	0.0209	26	0.00775	0.0271	36	0	0	0	0	0	0	0	0	0	0	0	0	0	0	0	0	0	0	0	0	0	0	0	0	0	0	0	0	0	0	0	0	0	0	0	0	0
S0335.B6_S42	PANC 440 PT1	PANC 440	PDAC	FFPE	1.47766e+08	0.03108	0.00628	0.027	33	0.014	0.0366	44	0	0	0	0	0	0	0	0	0	0	0	0	0	0	0	0	0	0	0	0	0	0	0	0	0	0	0	0	0	0	0	0	0	0	0	0	0
S0335.C10_S75	PANCA 1123 PT1	PANCA 1123	PDAC	FFPE	8.40259e+07	0.03698	0.00838	0.0281	32	0.0187	0.0403	37	8	0	0	1	0	0	0	0	0	0	0	0	0	0	0	0	0	0	0	0	0	0	1	0	1	1	0	1	0	0	0	0	0	1	0	0	0
S0335.B10_S74	PANCA 1124 PT1	PANCA 1124	PDAC	FFPE	1.11093e+08	0.03148	0.00737	0.0332	36	0.0164	0.0441	44	18	0	0	0	0	1	0	0	0	1	1	0	0	0	0	0	0	1	0	0	0	1	1	0	1	1	0	0	0	0	0	0	0	1	1	0	0
S0334.E4_S29	PANC 539 PT1	PANC 539	PDAC	FFPE	1.39006e+08	0.05717	0.00657	0.0218	24	0.0146	0.0317	36	0	0	0	0	0	0	0	0	0	0	0	0	0	0	0	0	0	0	0	0	0	0	0	0	0	0	0	0	0	0	0	0	0	0	0	0	0
S0337.C10_S75	PANC 523 PT1	PANC 523	PDAC	FFPE	1.06293e+08	0.03812	0.00745	0.0251	49	0.0166	0.0361	59	0	0	0	0	0	0	0	0	0	0	0	0	0	0	0	0	0	0	0	0	0	0	0	0	0	0	0	0	0	0	0	0	0	0	0	0	0
S0337.G3_S23	CBPANC54	CBPANC54	PDAC	FFPE	1.24238e+08	0.03789	0.00692	0.0313	42	0.0154	0.0416	77	18	0	1	1	0	1	0	1	0	0	1	1	0	0	0	0	0	0	0	1	0	0	0	0	0	0	0	1	0	0	0	0	1	1	0	0	0
S0334.F8_S62	PANC 701 PT1	PANC 701	PDAC	FFPE	1.38922e+08	0.06111	0.0066	0.0201	41	0.0147	0.03	61	0	0	0	0	0	0	0	0	0	0	0	0	0	0	0	0	0	0	0	0	0	0	0	0	0	0	0	0	0	0	0	0	0	0	0	0	0
S0336.F4_S30	PANCA 1166 PT1	PANCA 1166	PDAC	FFPE	2.41267e+07	0.04752	0.0161	0.0359	37	0.036	0.0576	52	10	0	1	1	0	0	0	0	0	0	0	0	0	0	0	0	0	0	0	0	0	0	1	0	1	0	0	0	0	0	1	0	0	0	1	0	0
S0370.B10	IP23_LG11	IP23	IPMN LG	FFPE	1.08743e+08	0.1305	0.00749	0.138	24	0.0167	0.149	89	0	0	0	0	0	0	0	0	0	0	0	0	0	0	0	0	0	0	0	0	0	0	0	0	0	0	0	0	0	0	0	0	0	0	0	0	0
S0337.B4_S26	CBPANC56	CBPANC56	PDAC	FFPE	1.50715e+08	0.04547	0.00635	0.0375	39	0.0141	0.047	75	0	0	0	0	0	0	0	0	0	0	0	0	0	0	0	0	0	0	0	0	0	0	0	0	0	0	0	0	0	0	0	0	0	0	0	0	0
S0337.B6_S42	Pa 261 PT	Pa 261	PDAC	Frozen	1.12524e+08	0.04658	0.00743	0.0524	40	0.0165	0.0632	80	27	0	0	1	0	0	0	0	0	0	1	0	0	0	0	1	0	1	0	0	0	0	1	0	1	1	0	1	0	0	1	1	0	0	0	0	0
S0336.E11_S85	PANCA 1198 PT1	PANCA 1198	PDAC	FFPE	8.0087e+07	0.04974	0.00873	0.0241	33	0.0195	0.0366	48	0	0	0	0	0	0	0	0	0	0	0	0	0	0	0	0	0	0	0	0	0	0	0	0	0	0	0	0	0	0	0	0	0	0	0	0	0
S0368.G2	IP10_N1	IP10	Normal	FFPE	1.05764e+08	0.06924	0.00791	0.0817	24	0.0176	0.0931	83	0	0	0	0	0	0	0	0	0	0	0	0	0	0	0	0	0	0	0	0	0	0	0	0	0	0	0	0	0	0	0	0	0	0	0	0	0
S0368.A9	PN02_HG5	PN02	PanIN HG	FFPE	1.06915e+08	0.1037	0.0076	0.122	25	0.0169	0.133	104	1	0	0	0	0	0	0	0	0	0	0	0	0	0	0	0	0	0	0	0	0	0	0	0	0	0	0	0	0	0	0	1	0	0	0	0	0
CYST_158_NW	CYST 158 NW	CYST 158	Normal	Frozen	5.06531e+08	0.017	0.00344	0.0269	24	0.00764	0.0328	30	0	0	0	0	0	0	0	0	0	0	0	0	0	0	0	0	0	0	0	0	0	0	0	0	0	0	0	0	0	0	0	0	0	0	0	0	0
S0335.D5_S36	PANC 430 PT1	PANC 430	PDAC	FFPE	1.60675e+08	0.03203	0.00599	0.0283	39	0.0133	0.0373	77	30	1	1	1	0	1	0	1	0	0	0	0	0	0	0	0	0	1	0	0	0	0	0	0	1	1	0	1	0	0	1	1	1	0	1	0	1
CYST_164_W	CYST 164 W	CYST 164	MCN	Frozen	5.44713e+08	0.01762	0.00335	0.0261	24	0.00746	0.0319	37	0	0	0	0	0	0	0	0	0	0	0	0	0	0	0	0	0	0	0	0	0	0	0	0	0	0	0	0	0	0	0	0	0	0	0	0	0
S0337.A8_S57	PANC 089 PT	PANC 089	PDAC	Frozen	1.20172e+08	0.03207	0.00713	0.028	34	0.0159	0.0384	43	0	0	0	0	0	0	0	0	0	0	0	0	0	0	0	0	0	0	0	0	0	0	0	0	0	0	0	0	0	0	0	0	0	0	0	0	0
S0369.H7	WCC4-1	WCC4	PanIN HG	FFPE	1.32962e+07	0.07837	0.0217	0.0548	32	0.0483	0.083	42	7	0	0	1	0	0	0	0	0	0	0	0	0	0	0	0	0	0	0	0	0	0	0	0	1	0	0	0	0	0	0	0	0	0	1	0	0
S0338.G4_S31	PANC 087 PT	PANC 087	PDAC	FFPE	1.59014e+08	0.04114	0.00629	0.0242	28	0.014	0.0335	40	0	0	0	0	0	0	0	0	0	0	0	0	0	0	0	0	0	0	0	0	0	0	0	0	0	0	0	0	0	0	0	0	0	0	0	0	0
PIN_203_PT_03	PIN 203 PT 03	PIN 203	PanIN LG	Frozen	4.64994e+08	0.02389	0.00362	0.0251	25	0.00806	0.0311	39	0	0	0	0	0	0	0	0	0	0	0	0	0	0	0	0	0	0	0	0	0	0	0	0	0	0	0	0	0	0	0	0	0	0	0	0	0
S0336.H3_S24	PANCA 1186 PT1	PANCA 1186	PDAC	FFPE	9.11047e+07	0.04384	0.00823	0.0298	24	0.0183	0.0414	30	0	0	0	0	0	0	0	0	0	0	0	0	0	0	0	0	0	0	0	0	0	0	0	0	0	0	0	0	0	0	0	0	0	0	0	0	0
CYST_041_NW	CYST 041 NW	CYST 041	Normal	Frozen	4.53067e+08	0.01027	0.00365	0.0217	24	0.00814	0.0277	31	0	0	0	0	0	0	0	0	0	0	0	0	0	0	0	0	0	0	0	0	0	0	0	0	0	0	0	0	0	0	0	0	0	0	0	0	0
CYST_169_NW	CYST 169 NW	CYST 169	Normal	Frozen	5.73187e+08	0.01541	0.00328	0.0189	24	0.00731	0.0244	32	0	0	0	0	0	0	0	0	0	0	0	0	0	0	0	0	0	0	0	0	0	0	0	0	0	0	0	0	0	0	0	0	0	0	0	0	0
CYST_038_W	CYST38 W	CYST38	SCA	Frozen	5.0863e+08	0.01382	0.00348	0.0194	24	0.00775	0.0251	32	0	0	0	0	0	0	0	0	0	0	0	0	0	0	0	0	0	0	0	0	0	0	0	0	0	0	0	0	0	0	0	0	0	0	0	0	0
S0335.B7_S50	PANC 450 PT1	PANC 450	PDAC	FFPE	1.2496e+08	0.04961	0.00703	0.0276	32	0.0157	0.0377	39	0	0	0	0	0	0	0	0	0	0	0	0	0	0	0	0	0	0	0	0	0	0	0	0	0	0	0	0	0	0	0	0	0	0	0	0	0
PIN_204_PT_01	PIN 204 PT 01	PIN 204	Normal	Frozen	4.04149e+08	0.02367	0.00388	0.0262	24	0.00865	0.0324	52	0	0	0	0	0	0	0	0	0	0	0	0	0	0	0	0	0	0	0	0	0	0	0	0	0	0	0	0	0	0	0	0	0	0	0	0	0
CYST_164_NW	CYST 164 NW	CYST 164	Normal	Frozen	6.80823e+08	0.01049	0.00299	0.0215	24	0.006665	0.0266	36	0	0	0	0	0	0	0	0	0	0	0	0	0	0	0	0	0	0	0	0	0	0	0	0	0	0	0	0	0	0	0	0	0	0	0	0	0
S0369.C4	31P-LG	31P	PanIN LG	FFPE	2.61793e+07	0.06007	0.0151	0.0518	28	0.0337	0.0718	49	0	0	0	0	0	0	0	0	0	0	0	0	0	0	0	0	0	0	0	0	0	0	0	0	0	0	0	0	0	0	0	0	0	0	0	0	0
S0336.F2_S14	PANCA 1172 PT1	PANCA 1172	PDAC	FFPE	5.69486e+07	0.03911	0.0103	0.0334	39	0.0228	0.0473	47	24	1	0	1	0	1	0	1	0	0	0	0	0	1	0	1	0	1	0	0	0	1	0	0	0	1	0	1	0	0	0	1	0	0	1	1	0
CYST_037_NW	CYST 037 NW	CYST 037	Normal	Frozen	4.33465e+08	0.0211	0.00376	0.0288	24	0.00836	0.0348	34	0	0	0	0	0	0	0	0	0	0	0	0	0	0	0	0	0	0	0	0	0	0	0	0	0	0	0	0	0	0	0	0	0	0	0	0	0
CYST_170_NW	CYST 170 NW	CYST 170	Normal	Frozen	5.68654e+08	0.02075	0.00329	0.0235	24	0.00733	0.0289	33	0	0	0	0	0	0	0	0	0	0	0	0	0	0	0	0	0	0	0	0	0	0	0	0	0	0	0	0	0	0	0	0	0	0	0	0	0
S0338.C1_S3	CBPANC05	CBPANC05	PDAC	FFPE	1.54226e+08	0.06412	0.00595	0.0382	27	0.0132	0.0468	81	0	0	0	0	0	0	0	0	0	0	0	0	0	0	0	0	0	0	0	0	0	0	0	0	0	0	0	0	0	0	0	0	0	0	0	0	0
S0336.D11_S84	PANCA 1197 PT1	PANCA 1197	PDAC	FFPE	1.04894e+08	0.04918	0.00764	0.0249	40	0.017	0.0356	44	23	0	0	1	0	1	0	1	0	1	0	0	0	1	0	0	1	1	0	0	0	0	1	0	1	0	0	1	0	0	1	1	0	0	0	0	0
S0336.A12_S89	PANCA 1203 PT1	PANCA 1203	PDAC	FFPE	9.9519e+07	0.03611	0.00783	0.0287	36	0.0174	0.0396	45	0	0	0	0	0	0	0	0	0	0	0	0	0	0	0	0	0	0	0	0	0	0	0	0	0	0	0	0	0	0	0	0	0	0	0	0	0
S0336.D3_S20	PANCA 1179 PT1	PANCA 1179	PDAC	FFPE	1.26353e+08	0.04296	0.00693	0.0281	27	0.0154	0.0379	33	0	0	0	0	0	0	0	0	0	0	0	0	0	0	0	0	0	0	0	0	0	0	0	0	0	0	0	0	0	0	0	0	0	0	0	0	0
S0335.G8_S63	PANCA 1107 PT1	PANCA 1107	PDAC	FFPE	8.3636e+07	0.04384	0.00852	0.0242	27	0.019	0.036	41	0	0	0	0	0	0	0	0	0	0	0	0	0	0	0	0	0	0	0	0	0	0	0	0	0	0	0	0	0	0	0	0	0	0	0	0	0
S0337.B11_S82	PANCA 1213 PT1	PANCA 1213	PDAC	FFPE	1.3564e+08	0.05412	0.0059	0.0379	55	0.0132	0.0465	92	26	0	0	0	0	0	0	0	0	0	1	0	0	1	0	1	1	0	0	0	0	0	1	0	1	1	0	0	1	1	1	1	0	0	1	0	0
PIN_207_PT_03	PIN 207 PT 03	PIN 207	PanIN LG	Frozen	4.20527e+08	0.02295	0.00383	0.0221	25	0.00854	0.0281	38	0	0	0	0	0	0	0	0	0	0	0	0	0	0	0	0	0	0	0	0	0	0	0	0	0	0	0	0	0	0	0	0	0	0	0	0	0
CYST_032_NW	CYST 032 NW	CYST 032	Normal	Frozen	5.51669e+08	0.008857	0.0033	0.0234	24	0.00734	0.0287	34	0	0	0	0	0	0	0	0	0	0	0	0	0	0	0	0	0	0	0	0	0	0	0	0	0	0	0	0	0	0	0	0	0	0	0	0	0
S0335.A6_S41	PANC 439 PT1	PANC 439	PDAC	FFPE	1.28611e+08	0.03989	0.00676	0.0259	36	0.0151	0.0355	48	0	0	0	0	0	0	0	0	0	0	0	0	0	0	0	0	0	0	0	0	0	0	0	0	0	0	0	0	0	0	0	0	0	0	0	0	0
S0334.A6_S41	PANC 551 PT1	PANC 551	PDAC	FFPE	1.26322e+08	0.06347	0.00693	0.0287	31	0.0154	0.0384	51	0	0	0	0	0	0	0	0	0	0	0	0	0	0	0	0	0	0	0	0	0	0	0	0	0	0	0	0	0	0	0	0	0	0	0	0	0
PIN_205_PT_02	PIN 205 PT 02	PIN 205	PanIN LG	Frozen	4.27277e+08	0.02344	0.00381	0.026	25	0.00849	0.0319	46	0	0	0	0	0	0	0	0	0	0	0	0	0	0	0	0	0	0	0	0	0	0	0	0	0	0	0	0	0	0	0	0	0	0	0	0	0
CYST_170_W	CYST 170 W	CYST 170	MCN	Frozen	6.10396e+08	0.01649	0.00316	0.0256	24	0.00704	0.0307	30	0	0	0	0	0	0	0	0	0	0	0	0	0	0	0	0	0	0	0	0	0	0	0	0	0	0	0	0	0	0	0	0	0	0	0	0	0
CYST_021_NW	CYST 021 NW	CYST 021	Normal	Frozen	5.23283e+08	0.01424	0.00341	0.022	24	0.0076	0.0274	34	0	0	0	0	0	0	0	0	0	0	0	0	0	0	0	0	0	0	0	0	0	0	0	0	0	0	0	0	0	0	0	0	0	0	0	0	0
CYST_039_W	CYST39 W	CYST39	SCA	Frozen	4.51005e+08	0.01957	0.00365	0.0207	26	0.00814	0.0264	40	1	0	0	0	0	0	0	0	0	0	1	0	0	0	0	0	0	0	0	0	0	0	0	0	0	0	0	0	0	0	0	0	0	0	0	0	0
S0336.C6_S43	PANC 617 PT1	PANC 617	PDAC	FFPE	4.61989e+07	0.04364	0.0116	0.0284	36	0.0258	0.0438	62	31	0	1	0	1	1	0	0	0	0	1	0	1	0	0	0	0	1	0	1	0	0	1	0	1	0	0	0	1	1	0	0	0	0	1	0	1
CYST_029_NW	CYST 029 NW	CYST 029	Normal	Frozen	4.10386e+08	0.013	0.00385	0.022	24	0.00857	0.0279	29	0	0	0	0	0	0	0	0	0	0	0	0	0	0	0	0	0	0	0	0	0	0	0	0	0	0	0	0	0	0	0	0	0	0	0	0	0
CYST_162_W	CYST 162 W	CYST 162	MCN	Frozen	5.19448e+08	0.02008	0.00345	0.0229	31	0.00768	0.0283	35	0	0	0	0	0	0	0	0	0	0	0	0	0	0	0	0	0	0	0	0	0	0	0	0	0	0	0	0	0	0	0	0	0	0	0	0	0
PIN_203_PT_02	PIN 203 PT 02	PIN 203	PanIN LG	Frozen	4.26417e+08	0.02318	0.00378	0.0233	25	0.00843	0.0291	39	0	0	0	0	0	0	0	0	0	0	0	0	0	0	0	0	0	0	0	0	0	0	0	0	0	0	0	0	0	0	0	0	0	0	0	0	0
S0368.G3	IP10_LG3	IP10	IPMN LG	FFPE	1.1741e+08	0.1073	0.00723	0.123	25	0.0161	0.133	105	1	0	0	1	0	0	0	0	0	0	0	0	0	0	0	0	0	0	0	0	0	0	0	0	0	0	0	0	0	0	0	0	0	0	0	0	0
S0335.G4_S31	PANC 424 PT1	PANC 424	PDAC	FFPE	1.20477e+08	0.03125	0.00693	0.0295	41	0.0155	0.0392	49	19	0	0	0	0	0	0	0	0	0	1	0	1	0	0	0	0	1	0	0	0	0	0	0	0	1	0	1	0	0	0	1	0	0	1	0	0
S0337.B8_S58	PANC 090 PT	PANC 090	PDAC	Frozen	1.24462e+08	0.03905	0.00661	0.0453	53	0.0147	0.0545	98	14	0	0	0	0	1	0	1	0	0	0	0	0	0	1	0	1	0	0	0	1	0	0	0	0	0	0	0	0	1	0	1	0	0	1	0	1
S0369.D6	W02-2	W02	PanIN HG	FFPE	3.94517e+07	0.06357	0.0123	0.031	25	0.0275	0.0473	36	1	0	0	0	0	0	0	0	0	0	0	0	0	0	0	0	0	0	0	0	0	0	0	0	0	0	0	0	0	0	0	1	0	0	0	0	0
CYST_035_NW	CYST 035 NW	CYST 035	Normal	Frozen	5.23194e+08	0.01758	0.00342	0.0221	27	0.00763	0.0274	39	0	0	0	0	0	0	0	0	0	0	0	0	0	0	0	0	0	0	0	0	0	0	0	0	0	0	0	0	0	0	0	0	0	0	0	0	0
S0338.F2_S14	CBPANC20-2	CBPANC20	PDAC	FFPE	1.47137e+08	0.02802	0.00619	0.0431	26	0.0138	0.0518	52	0	0	0	0	0	0	0	0	0	0	0	0	0	0	0	0	0	0	0	0	0	0	0	0	0	0	0	0	0	0	0	0	0	0	0	0	0
S0336.D4_S28	PANCA 1164 PT1	PANCA 1164	PDAC	FFPE	9.54433e+07	0.03517	0.00778	0.0321	40	0.0173	0.0427	69	33	0	0	1	0	1	0	1	0	0	0	1	0	0	0	0	0	1	0	1	0	1	0	1	0	1	0	0	0	1	1	1	0	0	1	0	1
S0338.E3_S21	CBPANC75	CBPANC75	PDAC	FFPE	1.31447e+08	0.08247	0.00654	0.0382	40	0.0146	0.0473	49	24	0	0	1	0	1	0	1	0	0	1	1	0	0	1	0	1	1	0	0	1	0	0	0	0	1	0	1	0	1	0	1	0	0	1	0	0
CYST_027_W	CYST27 W	CYST27	SCA	Frozen	3.79463e+08	0.02565	0.00406	0.03	30	0.00904	0.036	37	4	0	1	0	0	0	0	0	0	0	1	0	0	0	0	0	0	0	0	0	0	0	0	0	0	0	0	0	0	0	0	0	1	0	0	0	0
CYST_029_W	CYST29 W	CYST29	SCA	Frozen	3.90453e+08	0.01818	0.00391	0.0232	25	0.0087	0.029	31	0	0	0	0	0	0	0	0	0	0	0	0	0	0	0	0	0	0	0	0	0	0	0	0	0	0	0	0	0	0	0	0	0	0	0	0	0
CYST_038_NW	CYST 038 NW	CYST 038	Normal	Frozen	5.05604e+08	0.01014	0.00349	0.0223	24	0.00778	0.0276	34	0	0	0	0	0	0	0	0	0	0	0	0	0	0	0	0	0	0	0	0	0	0	0	0	0	0	0	0	0	0	0	0	0	0	0	0	0
S0369.E7	W10-1	W10	PanIN HG	FFPE	5.46122e+07	0.08616	0.0104	0.0389	27	0.0232	0.0527	43	4	0	0	0	0	0	0	0	0	0	0	0	0	0	0	0	0	0	0	0	0	0	0	0	0	0	0	0	0	0	0	0	0	0	0	0	0
CYST_040_W	CYST40 W	CYST40	SCA	Frozen	4.66815e+08	0.01368	0.0036	0.0222	26	0.00802	0.0276	33	0	0	0	0	0	0	0	0	0	0	0	0	0	0	0	0	0	0	0	0	0	0	0	0	0	0	0	0	0	0	0	0	0	0	0	0	0
PIN_206_PT_02	PIN 206 PT 02	PIN 206	PanIN LG	Frozen	4.52847e+08	0.02195	0.00369	0.0238	24	0.00822	0.0293	38	0	0	0	0	0	0	0	0	0	0	0	0	0	0	0	0	0	0	0	0	0	0	0	0	0	0	0	0	0	0	0	0	0	0	0	0	0
PIN_203_PT_01	PIN 203 PT 01	PIN 203	Normal	Frozen	3.63078e+08	0.02383	0.0041	0.0275	24	0.00914	0.0335	44	0	0	0	0	0	0	0	0	0	0	0	0	0	0	0	0	0	0	0	0	0	0	0	0	0	0	0	0	0	0	0	0	0	0	0	0	0
PIN_206_PT_05	PIN 206 PT 05	PIN 206	PanIN LG	Frozen	4.92306e+08	0.02248	0.00353	0.0257	26	0.00787	0.031	37	1	0	0	1	0	0	0	0	0	0	0	0	0	0	0	0	0	0	0	0	0	0	0	0	0	0	0	0	0	0	0	0	0	0	0	0	0
CYST_166_W	CYST 166 W	CYST 166	MCN	Frozen	5.74033e+08	0.01494	0.00324	0.0243	24	0.00722	0.0292	30	0	0	0	0	0	0	0	0	0	0	0	0	0	0	0	0	0	0	0	0	0	0	0	0	0	0	0	0	0	0	0	0	0	0	0	0	0
CYST_004_W	CYST4 W	CYST4	IPMN LG	Frozen	4.96821e+08	0.02007	0.0035	0.021	26	0.00779	0.0262	33	1	0	0	1	0	0	0	0	0	0	0	0	0	0	0	0	0	0	0	0	0	0	0	0	0	0	0	0	0	0	0	0	0	0	0	0	0
S0368.F10	IP09_LG6	IP09	IPMN LG	FFPE	1.37298e+08	0.07244	0.00648	0.0277	39	0.0145	0.0366	54	16	0	1	0	0	1	0	0	0	0	0	0	0	0	0	0	0	1	0	0	0	0	0	0	1	0	0	0	0	0	0	1	0	0	0	0	0
PIN_201_PT_01	PIN 201 PT 01	PIN 201	Normal	Frozen	4.14317e+08	0.02006	0.00386	0.0292	22	0.00859	0.0348	31	0	0	0	0	0	0	0	0	0	0	0	0	0	0	0	0	0	0	0	0	0	0	0	0	0	0	0	0	0	0	0	0	0	0	0	0	0
S0337.D11_S84	PANCA 1215 PT1	PANCA 1215	PDAC	FFPE	1.34587e+08	0.04029	0.00636	0.0255	36	0.0142	0.0342	56	32	0	1	1	0	1	0	1	0	1	1	1	0	0	1	0	1	0	1	0	1	0	0	0	0	1	0	1	1	0	0	1	0	0	1	0	1
CYST_023_NW	CYST 023 NW	CYST 023	Normal	Frozen	4.56143e+08	0.01646	0.00365	0.0232	24	0.00811	0.0285	31	0	0	0	0	0	0	0	0	0	0	0	0	0	0	0	0	0	0	0	0	0	0	0	0	0	0	0	0	0	0	0	0	0	0	0	0	0
CYST_011_W	CYST11 W	CYST11	IPMN LG	Frozen	4.85648e+08	0.01139	0.00356	0.0249	28	0.00792	0.0301	31	3	0	0	0	0	0	0	0	0	0	0	0	0	0	0	0	0	0	0	0	0	0	0	0	1	1	0	1	0	0	0	0	0	0	0	0	0
S0338.F4_S30	PANC 086 PT	PANC 086	PDAC	FFPE	1.60603e+08	0.04471	0.00604	0.0238	35	0.0135	0.0321	60	0	0	0	0	0	0	0	0	0	0	0	0	0	0	0	0	0	0	0	0	0	0	0	0	0	0	0	0	0	0	0	0	0	0	0	0	0
S0338.D12_S92	PANC 460 PT1	PANC 460	PDAC	FFPE	1.62148e+08	0.05343	0.00612	0.0214	35	0.0136	0.0297	45	1	0	0	0	0	0	0	0	0	0	0	0	0	0	0	0	0	0	0	0	0	0	0	0	0	0	0	0	0	0	0	0	0	0	0	0	0
S0334.F4_S30	PANC 540 PT1	PANC 540	PDAC	FFPE	1.41106e+08	0.05352	0.00652	0.0222	40	0.0145	0.031	44	15	0	0	1	0	1	0	0	0	0	0	0	0	0	0	0	0	0	0	0	0	0	0	0	0	1	0	1	0	1	0	1	0	0	0	0	0
PIN_206_PT_04	PIN 206 PT 04	PIN 206	PanIN LG	Frozen	5.07192e+08	0.02182	0.00349	0.0255	24	0.00777	0.0306	37	0	0	0	0	0	0	0	0	0	0	0	0	0	0	0	0	0	0	0	0	0	0	0	0	0	0	0	0	0	0	0	0	0	0	0	0	0
CYST_020_W	CYST20 W	CYST20	IPMN LG	Frozen	5.09058e+08	0.0175	0.00343	0.022	25	0.00764	0.027	31	1	0	0	1	0	0	0	0	0	0	0	0	0	0	0	0	0	0	0	0	0	0	0	0	0	0	0	0	0	0	0	0	0	0	0	0	0
S0332.G7_S55	PANC 459 PT1	PANC 459	PDAC	FFPE	1.19396e+08	0.05289	0.00718	0.0281	34	0.016	0.0377	45	16	1	1	1	0	0	0	0	0	0	0	0	0	0	0	0	0	0	0	0	0	0	0	0	0	0	0	0	0	1	0	1	0	1	1	1	0
PIN_201_PT_02	PIN 201 PT 02	PIN 201	IPMN HG	Frozen	4.09926e+08	0.02156	0.00386	0.0242	30	0.0086	0.0297	48	0	0	0	0	0	0	0	0	0	0	0	0	0	0	0	0	0	0	0	0	0	0	0	0	0	0	0	0	0	0	0	0	0	0	0	0	0
S0335.D8_S60	PANC 436 PT1	PANC 436	PDAC	FFPE	1.01766e+08	0.04227	0.00775	0.0344	38	0.0172	0.0446	53	15	0	0	0	0	0	0	0	0	0	1	0	0	0	0	0	0	0	0	1	1	0	1	0	1	0	0	0	0	0	1	0	0	0	1	0	0
S0368.C7	IP01_HG9a	IP01	IPMN HG	FFPE	1.34377e+08	0.09774	0.00674	0.119	24	0.015	0.128	114	0	0	0	0	0	0	0	0	0	0	0	0	0	0	0	0	0	0	0	0	0	0	0	0	0	0	0	0	0	0	0	0	0	0	0	0	0
PIN_205_PT_03	PIN 205 PT 03	PIN 205	PanIN LG	Frozen	3.94489e+08	0.02244	0.00396	0.0273	24	0.00882	0.0329	36	0	0	0	0	0	0	0	0	0	0	0	0	0	0	0	0	0	0	0	0	0	0	0	0	0	0	0	0	0	0	0	0	0	0	0	0	0
PIN_207_PT_01	PIN 207 PT 01	PIN 207	Normal	Frozen	5.38101e+08	0.01781	0.0034	0.0276	24	0.00757	0.0325	35	0	0	0	0	0	0	0	0	0	0	0	0	0	0	0	0	0	0	0	0	0	0	0	0	0	0	0	0	0	0	0	0	0	0	0	0	0
S0337.F3_S22	CBPANC53	CBPANC53	PDAC	FFPE	1.54098e+08	0.07157	0.00613	0.0326	43	0.0137	0.0409	73	20	0	1	1	0	0	0	0	0	0	0	0	0	0	1	0	1	0	0	0	0	1	0	0	1	0	0	1	0	0	0	0	0	0	1	0	1
S0335.C1_S3	PANC 528 PT1	PANC 528	PDAC	FFPE	2.99217e+07	0.04809	0.0143	0.0364	33	0.0318	0.0546	47	26	0	0	0	0	1	0	1	0	1	0	0	0	0	0	0	0	1	0	1	0	0	1	0	0	1	0	1	0	1	0	1	0	1	0	1	0
S0335.E3_S21	PANC 763 PT1	PANC 763	PDAC	FFPE	6.5829e+07	0.04024	0.00937	0.031	35	0.0208	0.0431	47	25	0	0	0	0	0	0	1	0	0	1	0	0	0	1	0	1	0	0	0	1	0	0	0	0	1	0	1	0	0	0	0	0	0	1	0	1
CYST_011_NW	CYST 011 NW	CYST 011	Normal	Frozen	4.82721e+08	0.01212	0.00355	0.0224	25	0.00792	0.0274	30	0	0	0	0	0	0	0	0	0	0	0	0	0	0	0	0	0	0	0	0	0	0	0	0	0	0	0	0	0	0	0	0	0	0	0	0	0
CYST_640_N2	CYST 640 N2	CYST 640	Normal	Frozen	5.61821e+08	0.03179	0.00331	0.0254	29	0.00738	0.0301	53	0	0	0	0	0	0	0	0	0	0	0	0	0	0	0	0	0	0	0	0	0	0	0	0	0	0	0	0	0	0	0	0	0	0	0	0	0
S0338.B2_S10	CBPANC13	CBPANC13	PDAC	FFPE	1.09933e+08	0.03894	0.00733	0.0322	27	0.0163	0.0418	55	0	0	0	0	0	0	0	0	0	0	0	0	0	0	0	0	0	0	0	0	0	0	0	0	0	0	0	0	0	0	0	0	0	0	0	0	0
CYST_026_NW	CYST 026 NW	CYST 026	Normal	Frozen	4.04001e+08	0.01194	0.00383	0.0277	24	0.00852	0.033	32	0	0	0	0	0	0	0	0	0	0	0	0	0	0	0	0	0	0	0	0	0	0	0	0	0	0	0	0	0	0	0	0	0	0	0	0	0
S0369.A4	29P	29P	PanIN LG	FFPE	3.40039e+07	0.05946	0.0134	0.0595	24	0.0299	0.0766	56	0	0	0	0	0	0	0	0	0	0	0	0	0	0	0	0	0	0	0	0	0	0	0	0	0	0	0	0	0	0	0	0	0	0	0	0	0
S0335.A2_S9	PANC 530 PT1	PANC 530	PDAC	FFPE	4.19742e+07	0.04671	0.0122	0.0337	29	0.0272	0.0493	43	8	0	0	0	0	0	0	0	0	0	1	0	0	0	0	0	0	0	0	0	0	0	0	0	0	0	0	0	0	0	0	0	0	0	1	0	1
S0334.H5_S40	PANC 550 PT1	PANC 550	PDAC	FFPE	6.44768e+07	0.05006	0.0098	0.0292	38	0.0218	0.0418	64	38	1	1	0	0	1	0	1	0	0	0	0	0	1	0	0	1	0	1	0	1	0	1	0	1	1	0	1	1	1	0	1	0	0	1	0	1
S0337.G9_S71	PANC 415 PT1	PANC 415	PDAC	FFPE	1.29499e+08	0.04047	0.00678	0.0272	27	0.0151	0.0361	35	6	0	0	0	0	0	0	0	0	0	0	0	0	0	0	0	0	0	0	0	0	0	0	0	0	1	0	0	0	1	0	1	0	0	0	0	0
CYST_163_W1	CYST 163 W1	CYST 163	MCN	Frozen	5.61722e+08	0.02094	0.00331	0.029	26	0.00737	0.0336	37	1	0	1	0	0	0	0	0	0	0	0	0	0	0	0	0	0	0	0	0	0	0	0	0	0	0	0	0	0	0	0	0	0	0	0	0	0
S0336.F1_S6	PANCA 1156 PT1	PANCA 1156	PDAC	FFPE	9.36104e+07	0.03919	0.00812	0.0364	24	0.0181	0.0469	28	4	0	0	0	0	0	0	0	0	0	0	0	0	0	0	0	0	0	0	0	0	0	0	0	0	0	0	0	0	0	0	0	0	0	0	0	0
PIN_205_PT_04	PIN 205 PT 04	PIN 205	PanIN LG	Frozen	4.00453e+08	0.02166	0.00393	0.0286	24	0.00874	0.0339	34	0	0	0	0	0	0	0	0	0	0	0	0	0	0	0	0	0	0	0	0	0	0	0	0	0	0	0	0	0	0	0	0	0	0	0	0	0
S0336.C7_S51	PANC 623 PT1	PANC 623	PDAC	FFPE	1.1268e+08	0.03011	0.00738	0.0431	42	0.0164	0.0526	83	30	1	0	1	0	0	0	0	0	0	1	0	1	1	0	1	1	1	0	1	0	1	1	0	1	1	0	1	0	1	0	1	0	0	1	0	1
S0337.G10_S79	PANCA 1210 PT1	PANCA 1210	PDAC	FFPE	7.36826e+07	0.03992	0.00887	0.0307	59	0.0197	0.042	105	39	0	0	1	0	1	0	1	0	1	0	1	0	0	1	0	1	1	0	1	0	0	1	0	0	1	0	1	0	0	1	1	1	0	1	0	0
S0334.E6_S45	PANC 683 PT1	PANC 683	PDAC	FFPE	9.82257e+07	0.04643	0.00786	0.0253	38	0.0175	0.0354	52	12	0	0	0	0	0	0	0	0	0	0	0	0	0	0	0	0	0	0	0	0	1	1	0	1	0	0	0	0	0	1	1	0	0	1	0	1
PIN_206_PT_03	PIN 206 PT 03	PIN 206	PanIN LG	Frozen	4.67942e+08	0.02033	0.00363	0.0252	25	0.00808	0.0301	39	2	0	0	0	0	0	0	0	0	0	0	0	0	0	0	0	0	0	0	0	0	0	0	0	0	0	0	0	0	0	0	0	0	0	0	0	0
S0332.A1_S1	INDI 074 PT1	INDI 074	PDAC	FFPE	1.4998e+08	0.05333	0.00634	0.0256	38	0.0141	0.0338	74	33	0	1	0	0	0	1	1	0	1	1	1	0	0	0	0	0	1	0	0	0	0	1	0	1	1	0	1	1	0	0	0	0	0	1	0	1
S0336.E12_S93	PANCA 1207 PT1	PANCA 1207	PDAC	FFPE	9.98813e+07	0.05203	0.00794	0.0408	26	0.0176	0.0509	44	15	0	0	0	0	1	0	0	0	0	0	0	0	0	0	0	0	1	0	0	0	0	0	0	0	0	0	1	0	0	0	1	0	0	0	0	0
S0335.A7_S49	PANC 449 PT1	PANC 449	PDAC	FFPE	1.13021e+08	0.05215	0.00733	0.0287	38	0.0163	0.0381	61	10	0	0	1	0	0	0	0	0	0	0	0	0	0	0	0	0	1	0	1	0	0	0	0	0	1	0	1	0	1	0	1	0	0	0	0	0
S0370.A5	IP21_N1	IP21	Normal	FFPE	1.38764e+08	0.07235	0.00653	0.0848	26	0.0145	0.0932	109	0	0	0	0	0	0	0	0	0	0	0	0	0	0	0	0	0	0	0	0	0	0	0	0	0	0	0	0	0	0	0	0	0	0	0	0	0
S0337.G5_S39	Pa 245 PT	Pa 245	PDAC	Frozen	1.76698e+08	0.03179	0.00592	0.0425	30	0.0132	0.0502	52	14	0	1	1	0	0	0	0	0	0	0	0	0	0	1	0	1	0	0	0	0	0	1	0	1	0	0	0	0	0	0	0	0	0	1	0	1
S0368.B2	PN05_LG3	PN05	PanIN LG	FFPE	6.14215e+07	0.03807	0.01	0.0302	27	0.0223	0.0429	46	0	0	0	0	0	0	0	0	0	0	0	0	0	0	0	0	0	0	0	0	0	0	0	0	0	0	0	0	0	0	0	0	0	0	0	0	0
CYST_037_W	CYST37 W	CYST37	SCA	Frozen	4.12572e+08	0.01783	0.00384	0.0224	30	0.00855	0.0275	43	3	0	1	0	0	0	0	0	0	0	1	0	0	0	0	0	0	0	0	0	0	0	0	0	0	0	0	0	0	0	0	0	0	0	0	0	0
S0332.B2_S10	INDI 802 PT1	INDI 802	PDAC	FFPE	1.36479e+08	0.06097	0.00669	0.0284	38	0.0149	0.037	65	20	1	0	1	0	1	0	1	0	1	0	1	0	0	0	0	0	0	0	0	0	0	0	0	0	1	0	1	1	1	0	1	0	1	0	1	0
S0370.A7	IP21_IG8	IP21	IPMN LG	FFPE	1.00967e+08	0.09734	0.00788	0.11	25	0.0175	0.12	98	0	0	0	0	0	0	0	0	0	0	0	0	0	0	0	0	0	0	0	0	0	0	0	0	0	0	0	0	0	0	0	0	0	0	0	0	0
S0337.F7_S54	PANC 079 PT	PANC 079	PDAC	FFPE	1.37175e+08	0.06374	0.00645	0.0415	54	0.0143	0.0497	101	23	0	0	0	0	1	1	1	0	0	1	1	0	0	0	0	0	1	0	0	0	0	0	0	0	0	0	1	1	0	1	1	0	0	1	0	0
S0369.G11	MTP26 HG	MTP26	IPMN HG	FFPE	9.97662e+07	0.04542	0.00782	0.0465	57	0.0174	0.0564	90	18	0	0	1	0	0	0	0	1	0	0	0	1	0	0	0	0	1	0	0	0	0	1	0	1	1	0	1	1	0	0	1	0	0	1	1	0
S0335.F5_S38	PANC 432 PT1	PANC 432	PDAC	FFPE	1.6455e+08	0.04226	0.00611	0.0259	37	0.0136	0.0337	67	19	0	0	0	0	0	0	0	0	0	0	0	1	0	1	0	1	1	0	1	1	0	0	0	0	1	0	0	0	0	1	0	0	0	1	0	0
CYST_023_W	CYST23 W	CYST23	SCA	Frozen	5.37193e+08	0.02028	0.00335	0.0269	29	0.00745	0.0313	37	3	0	1	0	0	0	0	0	0	0	1	0	0	0	0	0	0	0	0	0	0	0	0	0	0	0	0	0	0	0	0	0	0	0	0	0	0
PIN_206_PT_01	PIN 206 PT 01	PIN 206	Normal	Frozen	5.55927e+08	0.01988	0.00335	0.0308	24	0.00745	0.0352	36	0	0	0	0	0	0	0	0	0	0	0	0	0	0	0	0	0	0	0	0	0	0	0	0	0	0	0	0	0	0	0	0	0	0	0	0	0
S0335.H1_S8	PANC 526 PT1	PANC 526	PDAC	FFPE	5.73851e+07	0.04004	0.0103	0.0316	34	0.023	0.0446	42	12	0	1	0	0	0	0	0	0	0	0	0	0	0	0	0	0	0	0	0	0	0	1	0	1	0	0	0	0	0	1	0	0	0	1	0	1
S0335.C11_S83	PANCA 1114 PT1	PANCA 1114	PDAC	FFPE	1.48485e+07	0.06708	0.0204	0.0466	43	0.0456	0.0721	60	19	1	1	1	0	0	0	1	0	0	0	0	0	1	0	1	0	0	0	0	0	1	1	0	0	0	0	0	0	0	0	1	0	0	0	0	0
S0368.F12	IP09_HG3	IP09	IPMN HG	FFPE	1.31042e+08	0.05084	0.00678	0.0283	25	0.0151	0.0369	34	0	0	0	0	0	0	0	0	0	0	0	0	0	0	0	0	0	0	0	0	0	0	0	0	0	0	0	0	0	0	0	0	0	0	0	0	0
S0335.H5_S40	PANC 438 PT1	PANC 438	PDAC	FFPE	1.41776e+08	0.03546	0.00658	0.0334	43	0.0147	0.0418	68	15	0	0	1	0	0	0	0	0	0	1	0	0	0	0	0	0	1	0	0	0	0	0	0	1	1	0	1	0	0	1	0	0	0	0	0	0
CYST_010_W	CYST10 W	CYST10	SCA	Frozen	4.81815e+08	0.01856	0.00354	0.0292	26	0.00787	0.0338	34	0	0	0	0	0	0	0	0	0	0	0	0	0	0	0	0	0	0	0	0	0	0	0	0	0	0	0	0	0	0	0	0	0	0	0	0	0
PIN_207_PT_02	PIN 207 PT 02	PIN 207	PanIN LG	Frozen	4.51364e+08	0.02289	0.0037	0.0251	29	0.00824	0.0299	54	3	0	0	0	0	0	0	0	0	0	0	0	0	0	0	0	0	0	0	0	0	0	0	0	1	0	0	0	0	0	0	0	0	0	0	0	0
S0335.D4_S28	PANC 421 PT1	PANC 421	PDAC	FFPE	1.16328e+08	0.0424	0.00695	0.0283	47	0.0155	0.0371	82	24	0	1	0	0	1	0	1	0	1	0	0	0	0	0	0	0	1	0	0	0	0	0	0	0	1	0	1	0	0	1	1	0	0	0	0	0
S0335.D7_S52	PANC 452 PT1	PANC 452	PDAC	FFPE	1.28436e+08	0.04301	0.00692	0.0274	35	0.0154	0.0361	63	15	0	0	1	0	0	0	0	0	0	1	1	0	0	0	0	0	1	0	0	1	0	1	0	1	0	0	0	1	0	0	0	0	0	1	0	1
S0336.C11_S83	PANCA 1195 PT1	PANCA 1195	PDAC	FFPE	1.10752e+08	0.05248	0.00742	0.0284	47	0.0165	0.0377	73	37	1	1	1	0	1	0	0	0	0	0	1	0	0	1	0	1	1	0	0	1	0	1	0	1	1	0	0	0	0	1	1	0	1	1	1	0
S0336.H1_S8	PANCA 1153 PT1	PANCA 1153	PDAC	FFPE	8.63015e+07	0.04017	0.00849	0.0452	32	0.0189	0.0558	46	0	0	0	0	0	0	0	0	0	0	0	0	0	0	0	0	0	0	0	0	0	0	0	0	0	0	0	0	0	0	0	0	0	0	0	0	0
S0335.G1_S7	PANC 764 PT1	PANC 764	PDAC	FFPE	8.13165e+07	0.0402	0.00865	0.0343	30	0.0193	0.0451	50	0	0	0	0	0	0	0	0	0	0	0	0	0	0	0	0	0	0	0	0	0	0	0	0	0	0	0	0	0	0	0	0	0	0	0	0	0
S0338.A4_S25	Pa 250 PT	Pa 250	PDAC	Frozen	1.52253e+08	0.02174	0.00635	0.0259	41	0.0141	0.0338	54	13	1	1	1	0	0	0	0	0	0	1	0	0	0	1	0	0	0	0	0	0	0	0	0	0	0	0	0	0	0	0	0	0	0	1	0	0
S0336.G1_S7	LCR 812 PT1	LCR 812	PDAC	FFPE	8.06464e+07	0.03563	0.00884	0.0319	31	0.0197	0.0429	58	5	0	1	0	0	0	0	0	0	0	0	0	0	0	0	0	0	0	0	0	0	0	0	0	0	0	0	0	0	0	1	0	0	0	0	0	0
S0368.B5	PN07_LG1	PN07	PanIN LG	FFPE	1.19039e+08	0.06684	0.00703	0.0355	26	0.0157	0.0443	52	4	0	0	0	0	0	0	0	0	0	0	0	0	0	0	0	0	0	0	0	0	0	0	0	0	0	0	0	1	0	0	0	0	0	0	0	0
S0337.D3_S20	CBPANC51	CBPANC51	PDAC	FFPE	1.258e+08	0.06686	0.00688	0.0301	46	0.0153	0.0386	80	26	0	0	0	1	1	0	1	0	0	1	0	0	1	0	0	0	1	0	0	0	0	1	1	0	0	0	1	1	0	1	1	0	0	1	0	1
PIN_102_S2	PIN 102 S2	PIN 102	PanIN LG	Frozen	1.83446e+08	0.02292	0.00578	0.0256	27	0.0129	0.0328	45	2	0	0	1	0	0	0	0	0	0	0	0	0	0	0	0	0	0	0	0	0	0	0	0	1	0	0	0	0	0	0	0	0	0	0	0	0
S0337.B12_S90	PANCA 1225 PT1	PANCA 1225	PDAC	FFPE	1.50993e+08	0.03795	0.00621	0.0291	45	0.0138	0.0367	60	34	0	1	1	0	0	1	1	0	1	1	1	0	0	0	0	1	1	0	0	0	1	1	0	1	0	0	1	0	0	1	1	0	0	1	0	1
S0335.C5_S35	PANC 428 PT1	PANC 428	PDAC	FFPE	4.13315e+07	0.05404	0.0121	0.0318	37	0.027	0.0467	63	11	0	1	0	0	0	0	0	0	0	0	1	0	0	0	0	0	0	0	0	0	0	0	0	0	1	0	0	0	0	0	0	0	0	0	0	0
S0369.H12	MTP30 CA	MTP30	PDAC	FFPE	8.5287e+07	0.06066	0.0083	0.0346	36	0.0185	0.0448	63	18	0	0	0	0	1	1	1	0	0	0	0	0	0	0	0	1	0	0	0	0	0	0	0	0	0	0	0	0	0	1	0	0	0	1	0	1
S0368.C10	IP01_HG9d	IP01	IPMN HG	FFPE	1.23094e+08	0.06229	0.00719	0.0782	24	0.016	0.087	113	0	0	0	0	0	0	0	0	0	0	0	0	0	0	0	0	0	0	0	0	0	0	0	0	0	0	0	0	0	0	0	0	0	0	0	0	0
S0332.F6_S46	PANC 404 PT1	PANC 404	PDAC	FFPE	1.41248e+08	0.03747	0.00664	0.0307	36	0.0148	0.0388	52	0	0	0	0	0	0	0	0	0	0	0	0	0	0	0	0	0	0	0	0	0	0	0	0	0	0	0	0	0	0	0	0	0	0	0	0	0
S0338.A12_S89	PANC 340 PT1	PANC 340	PDAC	FFPE	1.35799e+08	0.03526	0.00661	0.0289	36	0.0147	0.0369	50	18	0	0	0	0	0	0	0	0	0	0	0	0	0	1	0	1	0	0	0	0	0	1	0	1	1	0	1	0	0	1	0	0	0	1	0	0
CYST_041_W	CYST41 W	CYST41	IPMN HG	Frozen	4.94232e+08	0.02571	0.00349	0.023	31	0.00778	0.0272	41	10	0	0	0	0	0	0	0	0	1	0	1	0	0	0	0	0	0	0	0	0	0	0	0	0	1	0	1	0	1	0	1	0	0	1	0	0
S0335.E10_S77	PANCA 1122 PT1	PANCA 1122	PDAC	FFPE	1.93428e+07	0.07084	0.0179	0.0437	48	0.0399	0.0656	102	16	0	0	0	0	0	0	0	0	0	0	0	0	0	1	1	1	0	0	0	0	0	1	0	1	0	0	0	0	0	1	0	0	0	0	0	1
S0368.B6	PN07_LG2	PN07	PanIN LG	FFPE	1.20325e+08	0.05984	0.0071	0.0347	24	0.0158	0.0433	58	0	0	0	0	0	0	0	0	0	0	0	0	0	0	0	0	0	0	0	0	0	0	0	0	0	0	0	0	0	0	0	0	0	0	0	0	0
S0337.C11_S83	PANCA 1214 PT1	PANCA 1214	PDAC	FFPE	1.31791e+08	0.04547	0.00659	0.0262	36	0.0147	0.0342	62	24	0	0	0	0	0	1	0	0	0	0	0	0	1	0	0	1	1	0	0	0	0	1	0	1	0	0	1	0	1	1	1	0	0	1	0	0
S0336.C9_S67	PANC 605 PT1	PANC 605	PDAC	FFPE	1.90914e+07	0.05781	0.018	0.0447	43	0.0401	0.0666	53	0	0	0	0	0	0	0	0	0	0	0	0	0	0	0	0	0	0	0	0	0	0	0	0	0	0	0	0	0	0	0	0	0	0	0	0	0
S0334.H9_S72	PANC 716 PT1	PANC 716	PDAC	FFPE	1.65811e+07	0.07487	0.0191	0.0629	24	0.0426	0.0862	42	0	0	0	0	0	0	0	0	0	0	0	0	0	0	0	0	0	0	0	0	0	0	0	0	0	0	0	0	0	0	0	0	0	0	0	0	0
S0369.E4	33P	33P	PanIN LG	FFPE	3.10161e+07	0.0454	0.014	0.042	24	0.0312	0.059	32	0	0	0	0	0	0	0	0	0	0	0	0	0	0	0	0	0	0	0	0	0	0	0	0	0	0	0	0	0	0	0	0	0	0	0	0	0
CYST_012_W	CYST12 W	CYST12	IPMN HG	Frozen	3.81883e+08	0.02373	0.00401	0.0237	28	0.00894	0.0284	54	0	0	0	0	0	0	0	0	0	0	0	0	0	0	0	0	0	0	0	0	0	0	0	0	0	0	0	0	0	0	0	0	0	0	0	0	0
PIN_206_PT_06	PIN 206 PT 06	PIN 206	PanIN HG	Frozen	4.52212e+08	0.02437	0.00369	0.0277	30	0.00822	0.032	46	3	0	0	1	0	0	0	0	0	0	0	0	0	0	0	0	0	0	0	0	0	0	0	0	1	0	0	0	0	0	0	0	0	0	0	0	0
S0335.C4_S27	PANC 420 PT1	PANC 420	PDAC	FFPE	1.19201e+08	0.02999	0.00707	0.0359	76	0.0158	0.0444	103	23	0	1	1	0	0	0	1	0	0	1	1	0	0	1	0	0	0	0	0	1	0	1	0	1	0	0	1	1	1	0	1	0	0	1	0	0
S0332.D2_S12	PANC 317 PT	PANC 317	PDAC	FFPE	1.42793e+08	0.05279	0.00654	0.0265	35	0.0146	0.0343	51	0	0	0	0	0	0	0	0	0	0	0	0	0	0	0	0	0	0	0	0	0	0	0	0	0	0	0	0	0	0	0	0	0	0	0	0	0
S0335.C9_S67	PANCA 1130 PT1	PANCA 1130	PDAC	FFPE	6.97543e+07	0.04947	0.00943	0.0338	32	0.021	0.0451	50	0	0	0	0	0	0	0	0	0	0	0	0	0	0	0	0	0	0	0	0	0	0	0	0	0	0	0	0	0	0	0	0	0	0	0	0	0
S0337.E4_S29	CBPANC60	CBPANC60	PDAC	FFPE	1.26148e+08	0.07325	0.00692	0.0472	59	0.0154	0.0554	111	29	0	0	1	0	1	0	1	0	0	0	1	0	1	0	0	0	1	0	0	0	1	0	1	0	1	0	1	0	1	0	1	0	0	1	1	0
S0335.H10_S80	PANCA 1111 PT1	PANCA 1111	PDAC	FFPE	6.76219e+07	0.04705	0.00951	0.0302	47	0.0212	0.0416	67	18	0	0	1	0	0	0	0	0	0	1	0	0	0	1	0	1	0	0	0	1	0	0	0	1	0	0	0	0	0	0	0	0	0	1	0	0
S0335.E8_S61	PANCA 1105 PT1	PANCA 1105	PDAC	FFPE	4.14977e+07	0.04991	0.0122	0.0316	55	0.0273	0.0464	130	15	0	0	0	0	0	1	1	0	0	1	1	0	0	0	0	1	1	0	1	1	0	0	0	0	0	0	0	0	0	0	1	0	0	0	0	0
S0369.B4	30P	30P	PanIN LG	FFPE	1.82778e+07	0.05729	0.0185	0.0559	25	0.0413	0.0784	33	0	0	0	0	0	0	0	0	0	0	0	0	0	0	0	0	0	0	0	0	0	0	0	0	0	0	0	0	0	0	0	0	0	0	0	0	0
S0337.H3_S24	CBPANC55	CBPANC55	PDAC	FFPE	1.08714e+08	0.06139	0.00729	0.0292	48	0.0163	0.0379	83	34	0	0	1	0	1	0	0	0	0	1	0	0	0	1	1	1	1	0	0	0	0	1	0	1	1	0	1	1	1	0	1	0	0	1	0	1
S0368.C8	IP01_HG9b	IP01	IPMN HG	FFPE	1.36716e+08	0.06403	0.00686	0.0794	24	0.0153	0.0875	103	0	0	0	0	0	0	0	0	0	0	0	0	0	0	0	0	0	0	0	0	0	0	0	0	0	0	0	0	0	0	0	0	0	0	0	0	0
S0335.H6_S48	PANC 448 PT1	PANC 448	PDAC	FFPE	1.55969e+08	0.0461	0.00626	0.0283	53	0.0139	0.0356	70	26	1	0	1	0	0	0	1	0	0	0	0	0	1	0	1	0	1	0	0	0	0	0	1	0	1	0	1	0	1	1	1	0	0	0	1	0
PIN_202_PT_01	PIN 202 PT 01	PIN 202	Normal	Frozen	4.17088e+08	0.01686	0.00379	0.0325	24	0.00843	0.0368	37	0	0	0	0	0	0	0	0	0	0	0	0	0	0	0	0	0	0	0	0	0	0	0	0	0	0	0	0	0	0	0	0	0	0	0	0	0
S0336.F12_S94	PANCA 1208 PT1	PANCA 1208	PDAC	FFPE	1.15845e+08	0.04143	0.0073	0.0359	31	0.0162	0.0444	53	0	0	0	0	0	0	0	0	0	0	0	0	0	0	0	0	0	0	0	0	0	0	0	0	0	0	0	0	0	0	0	0	0	0	0	0	0
S0370.D11	IP28_IG4	IP28	IPMN LG	FFPE	9.16308e+07	0.03978	0.00799	0.0512	32	0.0178	0.0606	90	2	0	0	0	0	0	0	0	0	0	0	0	0	0	0	0	0	0	0	0	0	0	0	0	1	0	0	0	0	0	0	0	0	0	0	0	0
S0337.A6_S41	Pa 248 PT	Pa 248	PDAC	Frozen	1.50241e+08	0.02122	0.00637	0.0311	33	0.0142	0.0385	47	11	0	0	0	0	0	0	0	0	0	0	0	0	0	0	0	0	0	0	0	0	0	1	0	1	0	0	0	0	0	0	0	0	0	1	0	0
S0337.B2_S10	CBPANC37	CBPANC37	PDAC	FFPE	6.12469e+07	0.08025	0.00917	0.0372	35	0.0205	0.0481	50	29	0	1	1	1	1	0	0	0	0	1	0	0	0	0	1	0	1	0	0	0	0	1	0	1	0	0	1	0	0	1	1	0	0	1	0	0
S0370.G2	IP06_HG11p	IP06	IPMN HG	FFPE	9.09021e+07	0.1231	0.00775	0.154	29	0.0172	0.163	93	14	0	0	1	0	0	0	0	0	0	0	0	0	0	0	0	0	0	0	0	1	0	0	0	0	0	0	0	0	1	0	1	0	0	0	0	0
S0335.H7_S56	PANC 457 PT1	PANC 457	PDAC	FFPE	1.12892e+08	0.03352	0.00723	0.0309	35	0.0161	0.0393	50	21	0	1	1	0	0	0	0	0	0	0	0	0	0	0	0	0	0	0	0	0	0	0	0	0	1	0	0	0	0	1	1	0	0	1	1	0
S0336.D12_S92	PANCA 1206 PT1	PANCA 1206	PDAC	FFPE	1.27797e+08	0.05087	0.00693	0.0283	34	0.0154	0.0363	46	18	0	1	0	0	0	0	0	0	0	0	0	0	0	0	0	0	1	0	0	0	0	1	0	1	0	0	1	0	0	0	1	0	0	0	0	0
S0335.G9_S71	PANCA 1118 PT1	PANCA 1118	PDAC	FFPE	5.4551e+07	0.05686	0.0105	0.0321	42	0.0235	0.0446	69	26	0	1	0	0	1	0	1	0	1	0	1	0	0	0	0	0	0	0	0	0	0	0	0	0	1	0	0	0	1	0	1	0	1	0	1	0
S0369.D2	14P	14P	PanIN LG	FFPE	3.48968e+07	0.05692	0.0132	0.0488	28	0.0295	0.0646	47	0	0	0	0	0	0	0	0	0	0	0	0	0	0	0	0	0	0	0	0	0	0	0	0	0	0	0	0	0	0	0	0	0	0	0	0	0
PIN_206_PT_07	PIN 206 PT 07	PIN 206	PanIN HG	Frozen	4.45409e+08	0.02386	0.00373	0.0282	28	0.0083	0.0322	43	6	0	0	1	0	0	0	0	0	0	0	0	0	0	0	0	0	0	0	0	0	0	0	0	0	0	0	0	0	0	0	0	0	0	0	0	0
S0332.E6_S45	PANC 403 PT1	PANC 403	PDAC	FFPE	1.29483e+08	0.05028	0.007	0.0375	51	0.0156	0.0455	72	24	0	1	0	0	1	1	0	0	0	1	0	0	0	0	0	0	1	0	0	1	0	0	0	0	0	0	1	0	0	1	1	0	0	0	0	0
S0336.G5_S39	PANC 643 PT1	PANC 643	PDAC	FFPE	1.0399e+08	0.0482	0.0076	0.0387	29	0.0169	0.0474	61	6	0	1	0	0	0	0	0	0	0	0	0	0	0	0	0	0	0	0	0	0	0	0	0	1	0	0	0	0	0	0	0	0	0	0	0	0
S0336.A5_S33	PANC 645 PT1	PANC 645	PDAC	FFPE	2.67122e+07	0.05255	0.0154	0.0379	51	0.0342	0.0561	62	35	1	0	1	0	1	1	1	0	0	0	1	0	1	0	1	0	1	0	1	1	0	1	0	1	1	0	1	1	0	0	1	0	1	1	0	0
S0368.C1	IP01_LG6	IP01	IPMN LG	FFPE	7.34374e+07	0.0669	0.00909	0.081	28	0.0203	0.0916	103	3	0	0	0	0	0	0	0	0	0	0	0	0	0	0	0	0	0	0	0	0	1	0	0	1	0	0	0	0	0	0	0	0	0	0	0	0
S0336.D1_S4	PANCA 1151 PT1	PANCA 1151	PDAC	FFPE	9.04362e+07	0.03683	0.00806	0.0314	42	0.0179	0.0406	67	12	0	1	1	0	0	0	0	0	0	0	0	0	0	0	0	0	0	1	0	0	1	1	0	1	0	0	0	0	0	0	0	0	0	1	0	0
S0332.C4_S27	PANC 358 PT1	PANC 358	PDAC	FFPE	1.56871e+08	0.03663	0.00625	0.031	43	0.0139	0.038	67	0	0	0	0	0	0	0	0	0	0	0	0	0	0	0	0	0	0	0	0	0	0	0	0	0	0	0	0	0	0	0	0	0	0	0	0	0
S0332.C5_S35	PANC 393 PT1	PANC 393	PDAC	FFPE	1.38042e+08	0.03629	0.00674	0.033	32	0.015	0.0406	46	0	0	0	0	0	0	0	0	0	0	0	0	0	0	0	0	0	0	0	0	0	0	0	0	0	0	0	0	0	0	0	0	0	0	0	0	0
S0338.A2_S9	CBPANC12	CBPANC12	PDAC	FFPE	1.74492e+08	0.05355	0.00593	0.0236	43	0.0132	0.0302	70	0	0	0	0	0	0	0	0	0	0	0	0	0	0	0	0	0	0	0	0	0	0	0	0	0	0	0	0	0	0	0	0	0	0	0	0	0
S0369.G12	MTP14 CA	MTP14	PDAC	FFPE	8.31659e+07	0.06253	0.00832	0.0574	63	0.0185	0.0669	117	22	0	1	0	1	0	0	0	0	0	1	0	0	1	0	0	1	0	0	0	0	0	1	0	1	1	0	1	0	0	1	0	0	0	1	1	0
S0335.H3_S24	PANC 417 PT1	PANC 417	PDAC	FFPE	4.07272e+07	0.05799	0.0122	0.0401	38	0.0272	0.0544	51	0	0	0	0	0	0	0	0	0	0	0	0	0	0	0	0	0	0	0	0	0	0	0	0	0	0	0	0	0	0	0	0	0	0	0	0	0
S0335.D10_S76	PANCA 1121 PT1	PANCA 1121	PDAC	FFPE	5.34497e+07	0.04698	0.0107	0.0288	39	0.0238	0.0412	62	15	0	0	0	0	0	1	1	1	0	0	0	0	0	0	0	0	0	0	0	1	0	0	0	0	0	0	0	0	0	0	0	0	0	0	0	0
S0369.D8	W18-1	W18	PanIN HG	FFPE	4.41729e+07	0.0381	0.0123	0.0368	26	0.0273	0.0511	50	3	0	0	0	0	0	0	0	0	0	0	0	0	0	0	0	0	0	0	0	0	0	0	0	0	0	0	0	0	0	0	0	0	0	0	0	0
PIN_206_PT_08	PIN 206 PT 08	PIN 206	PanIN HG	Frozen	4.17756e+08	0.02272	0.00384	0.0277	31	0.00855	0.0317	52	2	0	0	1	0	0	0	0	0	0	0	0	0	0	0	0	0	0	0	0	0	0	0	0	0	0	0	0	0	0	0	0	0	0	0	0	0
S0336.B5_S34	PANC 603 PT1	PANC 603	PDAC	FFPE	7.44221e+07	0.0382	0.00896	0.0314	39	0.0199	0.0416	59	16	0	0	0	0	0	0	0	0	0	1	0	0	0	0	0	0	0	0	0	0	0	1	0	1	0	0	0	1	0	0	1	0	0	1	0	1
S0332.B9_S66	PANC 471 PT1	PANC 471	PDAC	FFPE	1.40687e+08	0.03763	0.00666	0.0434	36	0.0148	0.0508	56	14	0	0	0	0	0	0	0	0	0	0	1	0	0	0	0	0	0	0	0	0	0	1	0	0	0	0	1	0	0	0	1	0	0	0	0	0
S0337.B7_S50	Pa 269 PT	Pa 269	PDAC	Frozen	1.1588e+08	0.02422	0.00725	0.0281	57	0.0161	0.0362	81	23	1	1	0	0	0	0	0	0	0	1	1	0	0	0	0	0	1	0	1	0	0	1	0	1	1	0	1	1	0	1	0	0	1	1	0	0
S0370.G12	IP06_IG10	IP06	IPMN LG	FFPE	1.23023e+08	0.04938	0.00692	0.0372	25	0.0154	0.0449	48	1	0	0	1	0	0	0	0	0	0	0	0	0	0	0	0	0	0	0	0	0	0	0	0	0	0	0	0	0	0	0	0	0	0	0	0	0
S0337.H10_S80	PANCA 1211 PT1	PANCA 1211	PDAC	FFPE	2.419e+08	0.04737	0.00521	0.0444	65	0.0116	0.05	91	32	0	1	0	0	0	1	1	0	0	0	0	0	1	0	0	0	1	0	1	1	1	0	1	0	1	0	1	0	0	1	1	0	1	1	1	0
S0337.E9_S69	PANC 410 PT1	PANC 410	PDAC	FFPE	1.38884e+08	0.02925	0.00671	0.0376	42	0.0149	0.045	86	0	0	0	0	0	0	0	0	0	0	0	0	0	0	0	0	0	0	0	0	0	0	0	0	0	0	0	0	0	0	0	0	0	0	0	0	0
S0334.B2_S10	PANC 507 PT1	PANC 507	PDAC	FFPE	2.84243e+07	0.0562	0.0148	0.0448	38	0.0329	0.0621	63	24	0	0	0	0	0	0	1	0	1	1	1	0	0	0	1	0	1	0	0	0	0	0	0	0	1	0	1	0	0	1	0	1	0	1	1	0
S0338.D2_S12	CBPANC15	CBPANC15	PDAC	FFPE	1.58695e+08	0.04498	0.00609	0.0501	24	0.0135	0.0567	73	0	0	0	0	0	0	0	0	0	0	0	0	0	0	0	0	0	0	0	0	0	0	0	0	0	0	0	0	0	0	0	0	0	0	0	0	0
S0338.B1_S2	CBPANC04	CBPANC04	PDAC	FFPE	1.3564e+08	0.06849	0.00628	0.0409	49	0.014	0.0478	93	23	1	0	1	0	0	0	0	0	0	1	1	0	0	1	0	1	1	0	0	0	0	0	0	1	0	0	0	1	1	1	1	0	0	0	0	0
S0336.B3_S18	PANCA 1176 PT1	PANCA 1176	PDAC	FFPE	1.02769e+08	0.03277	0.00778	0.0291	36	0.0173	0.0378	52	13	0	0	0	0	0	0	0	0	0	0	1	0	0	0	0	0	0	0	0	0	1	1	0	1	0	0	0	0	1	1	0	0	0	0	0	0
S0332.B7_S50	PANC 407 PT1	PANC 407	PDAC	FFPE	1.24233e+08	0.04818	0.00703	0.0305	44	0.0157	0.0383	85	37	1	1	1	0	1	1	1	0	0	1	0	1	1	1	0	1	1	0	0	0	1	0	1	0	1	0	1	0	1	1	0	0	0	1	0	1
S0334.B10_S74	PANC 718 PT1	PANC 718	PDAC	FFPE	1.31979e+08	0.03886	0.00662	0.0284	37	0.0147	0.0356	58	15	1	1	1	0	0	0	0	0	0	1	0	0	0	0	0	0	0	0	0	0	0	1	0	1	0	0	0	0	0	1	0	0	0	1	0	0
S0337.F11_S86	PANCA 1217 PT1	PANCA 1217	PDAC	FFPE	1.89542e+08	0.04864	0.00573	0.0411	35	0.0127	0.0471	63	0	0	0	0	0	0	0	0	0	0	0	0	0	0	0	0	0	0	0	0	0	0	0	0	0	0	0	0	0	0	0	0	0	0	0	0	0
S0369.E10	MTP9 CA	MTP9	PDAC	FFPE	8.18605e+07	0.06189	0.00873	0.0488	43	0.0194	0.0585	87	20	0	0	0	0	0	0	0	0	0	1	0	0	0	1	0	1	0	0	0	1	0	0	0	0	0	1	0	1	0	1	0	0	0	1	0	1
S0334.H8_S64	PANC 704 PT1	PANC 704	PDAC	FFPE	1.53135e+08	0.05071	0.00631	0.0247	37	0.0141	0.0315	70	11	1	1	1	0	0	0	0	0	0	0	0	0	0	0	0	0	0	0	0	0	0	0	0	0	0	0	0	0	0	0	0	0	0	1	0	0
S0369.H4	37P	37P	PanIN LG	FFPE	1.20577e+07	0.0795	0.0227	0.0684	24	0.0505	0.0952	32	0	0	0	0	0	0	0	0	0	0	0	0	0	0	0	0	0	0	0	0	0	0	0	0	0	0	0	0	0	0	0	0	0	0	0	0	0
CYST_021_W	CYST21 W	CYST21	IPMN HG	Frozen	4.94185e+08	0.01761	0.0035	0.0273	36	0.00779	0.0305	73	20	0	1	0	0	0	0	0	0	0	0	0	0	0	0	0	0	0	0	0	1	0	1	0	1	0	0	0	0	0	0	0	0	0	0	0	0
S0368.B3	PN05_HG1	PN05	PanIN HG	FFPE	3.55727e+07	0.1173	0.0132	0.126	24	0.0293	0.141	105	0	0	0	0	0	0	0	0	0	0	0	0	0	0	0	0	0	0	0	0	0	0	0	0	0	0	0	0	0	0	0	0	0	0	0	0	0
S0370.E11	IP30_IG17	IP30	IPMN LG	FFPE	1.28857e+08	0.06195	0.00674	0.0328	30	0.015	0.0399	41	14	0	0	0	0	0	0	0	0	0	0	0	0	0	0	0	0	0	0	0	0	0	0	1	0	0	0	1	0	0	1	0	1	0	0	0	0
S0370.G3	IP06_N3	IP06	Normal	FFPE	1.2661e+08	0.05124	0.00692	0.058	27	0.0154	0.0653	90	0	0	0	0	0	0	0	0	0	0	0	0	0	0	0	0	0	0	0	0	0	0	0	0	0	0	0	0	0	0	0	0	0	0	0	0	0
S0335.E1_S5	PANC 522 PT1	PANC 522	PDAC	FFPE	1.84243e+07	0.05864	0.0185	0.0469	41	0.0412	0.0684	75	17	0	1	0	0	0	0	0	0	0	1	0	0	0	0	0	1	0	0	0	0	0	0	0	1	0	0	0	0	1	0	1	0	0	1	1	0
S0336.A9_S65	PANC 601 PT1	PANC 601	PDAC	FFPE	4.31337e+07	0.0452	0.0119	0.0337	44	0.0266	0.0472	95	31	0	0	1	0	1	0	1	0	1	1	1	0	0	0	0	0	0	0	1	0	0	0	0	1	1	0	1	0	0	1	1	0	0	0	1	0
S0335.B3_S18	PANC 768 PT1	PANC 768	PDAC	FFPE	1.05907e+08	0.04575	0.0074	0.055	30	0.0165	0.0629	67	4	0	0	1	0	0	0	0	0	0	0	0	0	0	0	0	0	0	0	0	1	0	0	0	0	1	0	1	0	0	0	0	0	0	0	0	0
S0334.F5_S38	PANC 548 PT1	PANC 548	PDAC	FFPE	1.13554e+08	0.05278	0.00729	0.0274	36	0.0163	0.0352	71	15	0	0	0	0	0	0	0	0	0	0	0	0	0	0	0	0	0	0	0	0	0	0	0	1	0	0	0	1	0	1	0	0	0	1	0	0
S0336.H10_S80	PANCA 1192 PT1	PANCA 1192	PDAC	FFPE	8.1348e+07	0.03669	0.00869	0.033	34	0.0194	0.0425	59	8	0	0	0	0	0	0	0	0	0	0	0	0	0	0	0	0	0	0	0	0	0	0	0	0	0	0	0	0	0	1	0	0	0	1	0	1
S0336.H11_S88	PANCA 1202 PT1	PANCA 1202	PDAC	FFPE	1.0363e+08	0.03073	0.00768	0.0381	37	0.0171	0.0463	77	28	1	1	1	0	0	0	0	0	0	1	0	1	1	0	1	0	0	1	0	1	0	1	0	1	0	0	0	0	1	0	1	0	0	1	0	1
S0334.B9_S66	PANC 706 PT1	PANC 706	PDAC	FFPE	1.24688e+08	0.0547	0.00696	0.0262	36	0.0155	0.0335	55	14	0	1	0	0	0	0	0	0	0	1	0	0	0	0	0	0	0	0	0	0	0	0	1	1	0	0	0	0	0	1	1	0	0	1	0	0
S0370.E8	IP30_IG5	IP30	IPMN LG	FFPE	1.41154e+08	0.08045	0.00644	0.0384	31	0.0144	0.0451	74	9	0	0	0	0	0	0	0	0	0	0	0	0	0	0	0	0	0	0	0	0	0	0	0	0	0	0	0	0	0	1	0	1	0	0	0	0
S0337.G8_S63	PANC 341 PT1	PANC 341	PDAC	FFPE	1.37507e+08	0.03491	0.00653	0.0295	47	0.0145	0.0362	66	26	0	1	1	1	1	0	0	0	0	0	0	0	0	0	0	0	0	0	0	0	0	1	0	1	0	0	0	0	0	0	1	0	0	1	0	1
S0336.E9_S69	PANC 609 PT1	PANC 609	PDAC	FFPE	1.00591e+08	0.04873	0.00773	0.04092	53	0.0172	0.0491	209	33	1	1	1	0	0	1	1	0	0	1	1	0	0	0	0	0	1	0	0	0	1	0	1	1	1	0	1	0	1	0	1	0	0	1	0	1
S0335.E2_S13	PANC 757 PT1	PANC 757	PDAC	FFPE	16724492	0.05976	0.0189	0.0562	35	0.0422	0.0782	69	21	0	0	0	0	0	1	1	1	0	0	0	0	0	0	0	0	0	0	0	0	0	0	0	1	1	0	1	0	0	1	1	1	0	1	0	1
S0368.C6	IP01_HG1p	IP01	IPMN HG	FFPE	9.24429e+07	0.05441	0.0082	0.0638	24	0.0183	0.0726	101	0	0	0	0	0	0	0	0	0	0	0	0	0	0	0	0	0	0	0	0	0	0	0	0	0	0	0	0	0	0	0	0	0	0	0	0	0
S0369.C7	W08-1-P	W08	PanIN HG	FFPE	5.6961e+07	0.04346	0.0104	0.0356	28	0.0231	0.047	33	1	0	0	1	0	0	0	0	0	0	0	0	0	0	0	0	0	0	0	0	0	0	0	0	0	0	0	0	0	0	0	0	0	0	0	0	0
CYST_032_W	CYST32 W	CYST32	IPMN HG	Frozen	4.83739e+08	0.02188	0.00351	0.0252	55	0.00783	0.0282	99	19	0	0	0	1	1	0	1	0	1	0	1	0	0	0	0	0	1	0	1	0	0	0	0	0	1	0	1	0	1	0	1	0	0	0	0	0
S0370.D10	IP28_LG7	IP28	IPMN LG	FFPE	1.20704e+08	0.03671	0.00686	0.0429	33	0.0153	0.05	67	1	0	0	1	0	0	0	0	0	0	0	0	0	0	0	0	0	0	0	0	0	0	0	0	0	0	0	0	0	0	0	0	0	0	0	0	0
S0336.G3_S23	PANCA 1185 PT1	PANCA 1185	PDAC	FFPE	9.84738e+07	0.03267	0.00793	0.0357	37	0.0176	0.044	69	17	0	0	0	0	0	0	0	0	0	0	0	0	0	0	0	0	0	0	0	0	0	1	0	1	1	0	1	1	1	1	0	0	0	1	0	0
S0336.C1_S3	PANCA 1149 PT1	PANCA 1149	PDAC	FFPE	9.23368e+07	0.03474	0.00821	0.0377	40	0.0183	0.0464	66	18	0	0	1	0	0	0	0	0	0	0	0	0	0	0	0	0	0	0	1	0	0	0	0	1	0	0	0	0	0	1	0	1	0	0	0	0
S0336.D2_S12	PANCA 1170 PT1	PANCA 1170	PDAC	FFPE	1.27679e+07	0.06965	0.0221	0.061	38	0.0492	0.0867	64	19	0	0	0	0	0	0	0	0	1	1	1	0	1	1	1	1	0	0	0	0	0	0	0	0	0	0	0	0	0	1	1	0	1	1	0	1
S0370.B4	IP22_LG4	IP22	IPMN LG	FFPE	1.6041e+08	0.111	0.0059	0.128	26	0.0133	0.134	136	0	0	0	0	0	0	0	0	0	0	0	0	0	0	0	0	0	0	0	0	0	0	0	0	0	0	0	0	0	0	0	0	0	0	0	0	0
S0336.A1_S1	LCR 814 PT1	LCR 814	PDAC	FFPE	1.0119e+08	0.03459	0.00779	0.0357	41	0.0173	0.0438	62	28	0	1	0	1	0	0	0	0	0	0	0	0	0	1	0	1	1	0	0	0	0	1	0	1	0	0	1	0	0	0	0	0	0	1	1	0
S0338.B10_S74	PANC 319 PT3	PANC 319	PDAC	FFPE	1.52425e+08	0.04785	0.00627	0.0415	24	0.014	0.0478	47	0	0	0	0	0	0	0	0	0	0	0	0	0	0	0	0	0	0	0	0	0	0	0	0	0	0	0	0	0	0	0	0	0	0	0	0	0
S0370.C6	IP26_IG8	IP26	IPMN LG	FFPE	1.25204e+08	0.06872	0.00677	0.0783	27	0.0151	0.0852	88	8	0	0	0	0	0	0	0	0	1	0	1	0	0	0	0	0	0	0	0	0	0	0	0	0	1	0	1	0	0	0	0	0	0	0	0	0
PIN_204_PT_02	PIN 204 PT 02	PIN 204	PanIN LG	Frozen	4.38022e+08	0.02296	0.00373	0.0336	24	0.0083	0.0367	81	0	0	0	0	0	0	0	0	0	0	0	0	0	0	0	0	0	0	0	0	0	0	0	0	0	0	0	0	0	0	0	0	0	0	0	0	0
S0332.B8_S58	PANC 464 PT1	PANC 464	PDAC	FFPE	1.33017e+08	0.03968	0.00683	0.0299	43	0.0152	0.0368	59	18	0	0	0	0	0	0	0	0	0	0	0	0	0	0	0	0	0	0	0	0	0	1	0	1	0	0	0	1	0	0	0	0	0	1	0	1
S0338.H4_S32	PANC 093 PT	PANC 093	PDAC	FFPE	1.51574e+08	0.03504	0.00613	0.0375	33	0.0136	0.0435	58	0	0	0	0	0	0	0	0	0	0	0	0	0	0	0	0	0	0	0	0	0	0	0	0	0	0	0	0	0	0	0	0	0	0	0	0	0
S0338.F10_S78	PANC 321 PT3	PANC 321	PDAC	FFPE	1.30483e+08	0.04995	0.00693	0.0438	45	0.0154	0.0508	85	26	1	0	1	0	0	0	0	0	0	1	0	0	0	0	0	0	0	0	0	0	0	1	0	1	1	0	1	0	1	0	1	0	0	1	0	0
S0338.E10_S77	PANC 321 PT1	PANC 321	PDAC	FFPE	1.45872e+08	0.05185	0.00653	0.0438	53	0.0145	0.0503	126	23	0	0	1	0	0	0	0	0	0	1	0	0	0	0	0	0	0	0	0	0	0	1	0	1	1	0	1	0	1	0	1	0	0	1	0	0
PIN_111_PT1	PIN 111 PT1	PIN 111	PanIN LG	FFPE	196024472	0.09859	0.00561	0.0922	29	0.0125	0.0976	116	0	0	0	0	0	0	0	0	0	0	0	0	0	0	0	0	0	0	0	0	0	0	0	0	0	0	0	0	0	0	0	0	0	0	0	0	0
S0334.G1_S7	PANC 504 PT1	PANC 504	PDAC	FFPE	1.45434e+08	0.06116	0.00641	0.0305	38	0.0143	0.0369	79	28	0	0	0	0	1	1	1	0	0	0	0	1	0	0	0	0	1	0	0	0	0	1	0	0	1	0	1	1	1	0	1	0	0	1	0	1
S0369.E5	16P	16P	PanIN LG	FFPE	1.93863e+07	0.1181	0.0176	0.112	25	0.0391	0.132	74	0	0	0	0	0	0	0	0	0	0	0	0	0	0	0	0	0	0	0	0	0	0	0	0	0	0	0	0	0	0	0	0	0	0	0	0	0
S0336.F7_S54	PANC 628 PT1	PANC 628	PDAC	FFPE	7.20466e+07	0.04044	0.0091	0.0338	39	0.0203	0.0435	63	12	0	1	1	0	0	0	0	0	0	0	1	0	0	0	0	0	1	0	1	0	0	0	0	1	0	0	0	0	0	0	1	0	0	0	0	0
S0369.G1	8P	8P	PanIN LG	FFPE	2.54168e+07	0.07796	0.0154	0.0746	24	0.0344	0.0921	59	0	0	0	0	0	0	0	0	0	0	0	0	0	0	0	0	0	0	0	0	0	0	0	0	0	0	0	0	0	0	0	0	0	0	0	0	0
S0336.D7_S52	PANC 610 PT1	PANC 610	PDAC	FFPE	8.79099e+07	0.04055	0.00828	0.029	43	0.0185	0.0377	62	18	1	1	1	0	0	0	0	0	0	0	0	0	0	0	0	0	0	0	0	0	0	1	0	1	0	0	0	0	0	1	0	1	0	1	0	1
S0338.D4_S28	PANC 078 PT	PANC 078	PDAC	FFPE	1.64888e+08	0.06917	0.00596	0.0354	34	0.0133	0.0412	96	4	0	0	0	0	0	0	0	0	0	0	0	0	0	0	0	0	0	0	0	0	0	0	0	0	0	0	0	0	0	0	0	0	0	0	0	0
S0368.H9	IP19_LG3	IP19	IPMN LG	FFPE	1.04239e+08	0.05655	0.00755	0.0676	28	0.0168	0.0753	100	0	0	0	0	0	0	0	0	0	0	0	0	0	0	0	0	0	0	0	0	0	0	0	0	0	0	0	0	0	0	0	0	0	0	0	0	0
S0337.C5_S35	Pa 241 PT	Pa 241	PDAC	Frozen	1.78919e+08	0.03265	0.00585	0.0397	58	0.013	0.0453	103	27	1	1	1	0	0	0	0	0	0	0	0	0	0	0	0	1	1	1	1	0	0	0	0	0	0	0	0	0	0	1	1	1	0	1	0	0
S0336.D5_S36	PANC 615 PT1	PANC 615	PDAC	FFPE	8.72609e+07	0.03641	0.00823	0.0343	35	0.0183	0.0428	62	12	0	0	0	0	0	0	0	0	0	0	0	0	0	0	0	0	0	0	0	0	0	0	0	0	1	0	1	0	0	1	1	0	0	0	0	0
S0369.B5	41P	41P	PanIN LG	FFPE	1.40672e+07	0.07516	0.021	0.0723	29	0.0468	0.0965	55	0	0	0	0	0	0	0	0	0	0	0	0	0	0	0	0	0	0	0	0	0	0	0	0	0	0	0	0	0	0	0	0	0	0	0	0	0
S0370.D5	IP27_HG6m	IP27	IPMN HG	FFPE	1.50609e+08	0.1301	0.00619	0.204	27	0.0138	0.21	91	3	0	0	0	0	0	0	0	0	0	0	0	0	0	0	0	0	0	0	0	0	0	0	0	1	0	0	0	0	0	1	1	0	0	0	0	0
S0334.E7_S53	PANC 691 PT1	PANC 691	PDAC	FFPE	1.01743e+08	0.05648	0.00768	0.0272	38	0.0171	0.035	66	29	0	0	1	0	1	0	1	0	0	1	0	1	1	0	1	0	1	0	0	1	0	0	0	0	1	0	1	0	1	1	1	0	0	1	0	1
S0332.F8_S62	PANC 468 PT1	PANC 468	PDAC	FFPE	1.4505e+08	0.05044	0.00647	0.0249	41	0.0144	0.0312	50	18	0	0	1	0	0	0	0	0	0	1	0	0	1	0	0	0	1	0	0	0	0	0	0	0	0	0	1	0	0	1	1	0	0	1	0	0
S0368.G1	IP09_HG5	IP09	IPMN HG	FFPE	6.17551e+07	0.05932	0.00976	0.0326	36	0.0217	0.0429	58	10	0	1	0	0	0	0	0	0	0	0	0	0	0	0	0	0	0	0	0	0	0	0	0	1	0	0	0	0	0	0	0	0	0	1	0	1
S0337.A1_S1	CBPANC18	CBPANC18	PDAC	FFPE	8.47388e+07	0.04418	0.00825	0.0413	33	0.0184	0.0498	79	0	0	0	0	0	0	0	0	0	0	0	0	0	0	0	0	0	0	0	0	0	0	0	0	0	0	0	0	0	0	0	0	0	0	0	0	0
S0336.F10_S78	PANC 660 PT1	PANC 660	PDAC	FFPE	8.92537e+07	0.03662	0.00814	0.0347	42	0.0181	0.043	62	17	0	1	1	0	0	0	0	0	0	1	0	0	0	0	0	1	0	0	0	0	0	1	0	1	0	0	0	0	0	1	1	0	0	1	0	0
S0336.C5_S35	PANC 607 PT1	PANC 607	PDAC	FFPE	7.81071e+07	0.04488	0.00883	0.0292	37	0.0197	0.0384	47	11	0	1	1	0	0	0	1	0	0	0	0	0	0	0	0	0	0	0	0	0	0	0	0	1	0	0	0	0	0	1	0	0	1	1	0	0
S0370.F3	IP30_HG14	IP30	IPMN HG	FFPE	1.21726e+08	0.04404	0.00701	0.0294	28	0.0156	0.0363	40	2	0	0	0	0	0	0	0	0	0	0	0	0	0	0	0	0	0	0	0	0	0	0	0	0	0	0	0	0	0	0	0	0	0	0	0	0
S0332.F10_S78	PANC 084 PT	PANC 084	PDAC	FFPE	1.58811e+08	0.04203	0.00609	0.0296	24	0.0136	0.0354	30	9	0	0	0	0	0	0	1	0	0	0	0	0	0	0	0	0	0	0	0	0	0	0	0	0	0	0	0	0	0	0	0	0	0	0	0	0
S0368.G11	IP13_IG4	IP13	IPMN LG	FFPE	1.23161e+08	0.0589	0.00667	0.0643	28	0.0149	0.0708	103	0	0	0	0	0	0	0	0	0	0	0	0	0	0	0	0	0	0	0	0	0	0	0	0	0	0	0	0	0	0	0	0	0	0	0	0	0
S0370.B5	IP22_LG5	IP22	IPMN LG	FFPE	1.3391e+08	0.06793	0.00667	0.0795	26	0.0148	0.0859	112	0	0	0	0	0	0	0	0	0	0	0	0	0	0	0	0	0	0	0	0	0	0	0	0	0	0	0	0	0	0	0	0	0	0	0	0	0
S0334.C6_S43	PANC 681 PT1	PANC 681	PDAC	FFPE	1.07425e+08	0.05565	0.00755	0.0326	35	0.0168	0.0401	74	0	0	0	0	0	0	0	0	0	0	0	0	0	0	0	0	0	0	0	0	0	0	0	0	0	0	0	0	0	0	0	0	0	0	0	0	0
S0334.C10_S75	PANC 719 PT1	PANC 719	PDAC	FFPE	1.56947e+07	0.06526	0.0198	0.0626	30	0.044	0.085	42	29	0	0	0	0	1	0	1	0	0	0	0	0	1	0	1	0	0	0	0	0	0	1	0	1	1	0	1	0	1	0	1	0	0	1	0	1
S0369.D5	11P	11P	PanIN LG	FFPE	2.9105e+07	0.06116	0.0144	0.056	25	0.0322	0.072	62	0	0	0	0	0	0	0	0	0	0	0	0	0	0	0	0	0	0	0	0	0	0	0	0	0	0	0	0	0	0	0	0	0	0	0	0	0
S0368.A1	PN01_N1	PN01	Normal	FFPE	1.256e+08	0.04219	0.00758	0.0514	25	0.0169	0.0589	64	0	0	0	0	0	0	0	0	0	0	0	0	0	0	0	0	0	0	0	0	0	0	0	0	0	0	0	0	0	0	0	0	0	0	0	0	0
S0332.B4_S26	PANC 357 PT1	PANC 357	PDAC	FFPE	1.68333e+08	0.03228	0.00607	0.0372	46	0.0135	0.0428	61	24	1	0	0	0	0	0	0	0	0	1	0	0	0	0	0	1	0	0	0	1	0	0	0	0	0	0	0	0	0	1	1	0	0	1	0	1
S0337.D5_S36	Pa 242 PT	Pa 242	PDAC	Frozen	1.66143e+08	0.03238	0.00576	0.0441	50	0.0128	0.0493	99	13	0	1	0	0	0	0	0	0	0	1	0	1	0	0	0	0	0	0	0	0	0	1	0	1	0	0	0	0	0	0	0	0	0	1	0	0
S0368.G12	IP13_HG1	IP13	IPMN HG	FFPE	1.3847e+08	0.05581	0.0066	0.0493	24	0.0147	0.0555	52	0	0	0	0	0	0	0	0	0	0	0	0	0	0	0	0	0	0	0	0	0	0	0	0	0	0	0	0	0	0	0	0	0	0	0	0	0
PIN_101_S1	PIN 101 S1	PIN 101	PanIN HG	Frozen	1.38685e+08	0.01899	0.00667	0.0279	39	0.0149	0.0342	67	14	0	1	0	0	0	0	0	0	0	0	0	0	0	0	0	0	0	0	0	0	0	0	0	1	0	0	0	0	0	0	1	0	0	1	0	0
S0334.D5_S36	PANC 546 PT1	PANC 546	PDAC	FFPE	1.11675e+08	0.05247	0.00735	0.0287	43	0.0164	0.0358	90	20	0	1	0	0	0	1	1	0	0	1	0	0	0	1	0	1	0	0	0	0	0	0	0	0	0	0	0	0	0	0	0	0	0	1	0	1
S0337.F9_S70	PANC 413 PT1	PANC 413	PDAC	FFPE	1.37568e+08	0.04739	0.00657	0.0272	38	0.0146	0.0332	53	22	0	0	1	0	0	0	0	0	0	1	1	1	0	0	0	0	0	0	0	0	0	0	0	0	1	0	1	0	1	0	1	0	0	0	0	0
S0332.A3_S17	PANC 339 PT1	PANC 339	PDAC	FFPE	1.51014e+08	0.04155	0.00652	0.05	37	0.0145	0.0559	62	10	0	1	0	0	0	0	0	0	0	0	0	0	0	0	0	0	0	0	0	0	0	0	0	1	0	0	0	0	0	0	0	0	0	0	0	0
S0336.G11_S87	PANCA 1201 PT1	PANCA 1201	PDAC	FFPE	3.61092e+08	0.04081	0.00409	0.0322	50	0.0091	0.0351	76	15	0	0	1	0	0	0	0	0	0	0	0	0	0	0	0	0	0	0	0	1	0	0	0	1	0	0	0	0	0	1	1	0	0	0	0	0
S0369.C12	MTP6 HG	MTP6	IPMN HG	FFPE	7.35627e+07	0.04868	0.00919	0.0488	40	0.0204	0.0579	86	14	0	1	1	0	0	0	0	0	0	0	0	0	0	0	0	0	0	0	0	0	1	0	0	1	0	0	0	0	0	0	0	0	1	1	0	0
S0334.G5_S39	PANC 549 PT1	PANC 549	PDAC	FFPE	1.14165e+08	0.05539	0.00726	0.0318	34	0.0162	0.0386	80	17	1	1	1	0	0	0	0	0	0	0	0	0	0	1	0	1	0	1	0	1	0	0	0	1	1	0	0	1	0	0	0	0	0	1	0	0
S0370.D12	IP28_I/HG2	IP28	IPMN HG	FFPE	1.03874e+08	0.05134	0.00755	0.0521	27	0.0168	0.0592	64	0	0	0	0	0	0	0	0	0	0	0	0	0	0	0	0	0	0	0	0	0	0	0	0	0	0	0	0	0	0	0	0	0	0	0	0	0
S0335.G10_S79	PANCA 1110 PT1	PANCA 1110	PDAC	FFPE	8.15686e+07	0.03401	0.00832	0.0376	51	0.0185	0.0456	124	26	0	1	1	0	0	1	1	1	0	0	0	0	0	0	0	0	0	1	0	1	0	0	1	0	0	0	1	0	0	1	0	0	0	1	1	0
PIN_204_PT_03	PIN 204 PT 03	PIN 204	PanIN LG	Frozen	5.04975e+08	0.02906	0.00347	0.0405	24	0.00771	0.0425	85	0	0	0	0	0	0	0	0	0	0	0	0	0	0	0	0	0	0	0	0	0	0	0	0	0	0	0	0	0	0	0	0	0	0	0	0	0
S0369.E12	MTP30 HG	MTP30	IPMN HG	FFPE	8.30599e+07	0.07108	0.00841	0.0366	45	0.0188	0.0447	90	17	0	0	0	0	1	1	0	0	0	0	0	0	0	0	0	0	0	0	0	0	0	0	1	0	0	0	0	1	0	0	0	0	0	1	0	1
S0369.D1	5P	5P	PanIN LG	FFPE	4.03718e+07	0.0503	0.0124	0.0422	25	0.0277	0.0552	45	0	0	0	0	0	0	0	0	0	0	0	0	0	0	0	0	0	0	0	0	0	0	0	0	0	0	0	0	0	0	0	0	0	0	0	0	0
S0336.B10_S74	PANC 656 PT1	PANC 656	PDAC	FFPE	1.08572e+08	0.035	0.00747	0.0375	44	0.0166	0.0443	65	24	0	1	0	0	0	0	0	0	0	1	0	0	0	1	0	1	1	0	0	1	1	1	0	1	1	0	0	0	0	1	0	0	0	1	0	0
S0335.F3_S22	PANC 765 PT1	PANC 765	PDAC	FFPE	1.0524e+08	0.04368	0.00763	0.0301	45	0.017	0.0371	94	32	1	1	1	0	0	0	0	0	1	0	1	0	0	0	0	0	1	0	0	0	0	1	0	1	0	0	0	0	1	0	1	0	0	0	0	0
S0334.D12_S92	PANC 739 PT1	PANC 739	PDAC	FFPE	2.93349e+07	0.05568	0.0146	0.0511	37	0.0324	0.0665	70	10	1	1	1	0	0	1	0	0	0	0	0	0	0	0	0	0	0	0	0	0	0	0	0	0	0	0	0	0	0	0	0	0	0	1	0	0
S0336.B1_S2	PANCA 1152 PT1	PANCA 1152	PDAC	FFPE	7.75294e+07	0.04194	0.00882	0.0344	63	0.0197	0.0428	74	27	0	1	1	0	1	0	1	0	0	1	1	0	0	0	0	1	0	0	1	0	0	0	0	1	0	0	0	1	0	1	1	1	0	1	0	1
S0337.C1_S3	CBPANC29	CBPANC29	PDAC	FFPE	8.46285e+07	0.04941	0.00819	0.0341	45	0.0183	0.0417	77	16	0	0	0	0	0	0	0	0	0	0	0	0	0	0	0	0	0	0	0	0	0	1	0	1	0	0	0	0	0	1	0	0	0	1	0	1
S0335.F12_S94	PANC 494 PT1	PANC 494	PDAC	FFPE	9.72494e+07	0.05344	0.00787	0.0326	37	0.0176	0.0398	97	0	0	0	0	0	0	0	0	0	0	0	0	0	0	0	0	0	0	0	0	0	0	0	0	0	0	0	0	0	0	0	0	0	0	0	0	0
S0337.F6_S46	Pa 265 PT	Pa 265	PDAC	Frozen	1.72212e+08	0.02359	0.00587	0.0372	38	0.0131	0.0419	66	13	0	0	1	0	0	0	0	0	0	0	0	0	0	1	0	1	0	0	0	0	0	0	0	0	0	0	0	0	0	1	1	1	0	1	0	0
S0336.C10_S75	PANC 658 PT1	PANC 658	PDAC	FFPE	1.22779e+08	0.03321	0.00687	0.0389	39	0.0153	0.0448	104	23	0	1	1	0	0	0	1	0	0	0	0	0	0	0	0	0	0	0	0	0	0	1	0	1	0	0	0	1	0	0	1	0	0	1	0	1
S0335.D9_S68	PANCA 1104 PT1	PANCA 1104	PDAC	FFPE	6.3152e+07	0.04289	0.00985	0.0348	47	0.0219	0.0443	75	15	0	1	0	0	0	0	0	0	0	1	0	0	0	0	0	0	0	0	0	0	1	1	0	0	0	0	0	0	0	0	1	0	0	1	0	0
S0370.H3	IP06_HG1	IP06	IPMN HG	FFPE	1.07655e+08	0.06122	0.00724	0.0594	28	0.0161	0.0657	92	6	0	0	1	0	0	0	0	0	0	0	0	0	0	0	0	0	0	0	0	0	0	0	0	0	1	0	1	0	1	0	1	0	0	0	0	0
CYST_036_W	CYST36 W	CYST36	IPMN HG	Frozen	5.04816e+08	0.02027	0.00351	0.0251	32	0.00781	0.0268	43	6	0	0	1	0	0	0	0	0	0	0	0	0	0	0	0	0	0	0	0	0	0	0	0	1	0	0	0	0	0	0	0	0	1	1	0	0
S0370.C2	IP24_LG1	IP24	IPMN HG	FFPE	1.20845e+08	0.05683	0.00708	0.0706	24	0.0158	0.0767	110	0	0	0	0	0	0	0	0	0	0	0	0	0	0	0	0	0	0	0	0	0	0	0	0	0	0	0	0	0	0	0	0	0	0	0	0	0
S0332.G8_S63	PANC 469 PT1	PANC 469	PDAC	FFPE	1.39105e+08	0.04676	0.00667	0.031	40	0.0148	0.0365	82	10	0	0	0	0	0	0	0	0	0	0	0	0	0	0	0	0	0	0	0	0	0	0	0	1	0	0	0	0	0	0	0	0	0	1	0	1
S0335.F9_S70	PANCA 1135 PT1	PANCA 1135	PDAC	FFPE	8.00525e+07	0.04691	0.00884	0.0333	55	0.0197	0.0415	75	21	0	1	0	0	0	1	0	0	0	1	1	0	0	0	0	1	0	0	0	1	0	1	0	1	1	0	0	1	0	1	0	0	0	1	0	1
S0338.H3_S24	Pa 249 PT	Pa 249	PDAC	Frozen	1.30539e+08	0.02404	0.00662	0.0338	40	0.0147	0.0392	52	23	0	1	1	0	0	0	0	0	0	0	0	0	0	1	0	1	0	0	0	0	0	1	0	1	1	0	1	0	0	0	0	0	1	0	0	0
S0370.B6	IP22_HG1	IP22	IPMN HG	FFPE	1.31561e+08	0.06791	0.00671	0.0783	30	0.0149	0.0838	132	3	0	0	0	0	0	0	0	0	0	0	0	0	0	0	0	0	0	0	0	0	0	0	0	0	0	0	0	0	0	0	0	0	0	1	0	0
S0335.E9_S69	PANCA 1117 PT1	PANCA 1117	PDAC	FFPE	5.36723e+07	0.05705	0.0106	0.036	46	0.0237	0.0464	88	15	0	1	0	0	0	0	0	0	0	0	0	0	0	0	0	0	0	0	0	0	0	1	0	1	0	1	0	1	0	0	0	0	0	1	0	1
S0334.G11_S87	PANC 732 PT1	PANC 732	PDAC	FFPE	8.91948e+07	0.04914	0.00816	0.0257	43	0.0182	0.033	76	19	0	1	0	0	0	0	0	0	0	1	0	0	0	0	0	0	0	1	0	1	0	0	0	1	0	0	1	1	0	1	0	1	0	1	0	0
S0338.G3_S23	Pa 247 PT	Pa 247	PDAC	Frozen	1.22285e+08	0.01961	0.00703	0.0331	33	0.0156	0.0389	59	10	0	1	1	0	0	0	0	0	0	0	0	0	0	0	0	0	0	0	0	0	1	1	0	1	0	0	0	0	0	0	0	0	0	0	0	0
S0337.B10_S74	PANC 521 PT1	PANC 521	PDAC	FFPE	1.39263e+08	0.02765	0.00642	0.0393	43	0.0143	0.0444	78	19	0	1	0	0	0	1	0	0	0	1	0	0	0	0	0	1	0	0	0	0	0	0	0	1	0	0	0	0	0	1	0	0	0	1	0	1
S0332.E7_S53	PANC 409 PT1	PANC 409	PDAC	FFPE	1.14314e+08	0.04929	0.00732	0.0296	39	0.0163	0.0358	51	19	0	1	1	0	0	0	0	0	0	0	0	0	0	0	0	1	1	0	0	1	0	0	0	1	0	0	0	0	1	1	1	0	1	1	0	0
S0335.E6_S45	PANC 445 PT1	PANC 445	PDAC	FFPE	1.05447e+08	0.04359	0.00757	0.0317	41	0.0169	0.0382	83	21	0	1	0	1	0	0	0	0	0	0	0	0	0	0	0	0	0	0	0	0	0	0	1	1	0	0	1	1	0	0	1	0	1	1	0	0
S0336.A6_S41	PANC 655 PT1	PANC 655	PDAC	FFPE	8.45256e+07	0.03742	0.00843	0.034	39	0.0188	0.0415	63	9	0	0	0	0	0	0	0	0	0	0	0	0	0	0	0	0	1	0	0	0	0	1	0	0	0	0	0	0	0	0	0	0	0	0	0	0
S0332.A7_S49	PANC 406 PT2	PANC 406	PDAC	FFPE	1.08161e+08	0.03601	0.00762	0.0362	43	0.017	0.0427	70	14	1	1	1	0	0	0	0	0	0	0	1	0	0	0	0	0	0	0	0	0	0	0	0	0	1	0	1	0	0	0	0	0	0	1	0	0
S0337.H5_S40	Pa 246 PT	Pa 246	PDAC	Frozen	1.50238e+08	0.02385	0.0063	0.0361	52	0.014	0.0409	84	34	1	1	1	0	0	0	0	0	1	1	1	1	1	1	0	1	1	0	0	0	1	1	0	1	1	0	0	0	0	1	1	0	0	1	0	1
S0336.G8_S63	PANC 653 PT1	PANC 653	PDAC	FFPE	7.60947e+07	0.03843	0.009	0.0349	33	0.02	0.043	70	15	0	0	1	1	0	0	0	0	0	0	0	0	0	0	0	0	0	0	0	0	0	0	0	0	0	0	0	0	1	0	1	0	1	1	0	0
S0334.E11_S85	PANC 730 PT1	PANC 730	PDAC	FFPE	1.04751e+08	0.0453	0.00759	0.032	54	0.0169	0.0384	82	20	1	1	1	0	0	0	0	0	0	1	1	0	0	0	0	1	0	0	1	1	0	1	0	0	1	0	0	0	1	0	0	0	0	1	0	0
S0332.C9_S67	INDI 906 PT1	INDI 906	PDAC	FFPE	1.74152e+08	0.07124	0.00588	0.0525	49	0.0131	0.0568	127	21	0	0	1	0	0	1	1	0	0	1	1	0	0	0	0	1	1	0	1	0	0	0	0	0	0	0	1	0	0	1	0	0	0	1	0	0
S0336.D10_S76	PANC 657 PT1	PANC 657	PDAC	FFPE	1.11397e+08	0.03647	0.00737	0.0414	63	0.0164	0.0475	139	18	0	1	0	0	0	0	0	0	0	1	0	0	0	0	0	1	0	1	0	1	0	1	1	1	0	0	0	0	0	0	0	0	0	1	0	1
S0334.A11_S81	PANC 724 PT1	PANC 724	PDAC	FFPE	1.38015e+08	0.04868	0.00667	0.0352	36	0.0149	0.0405	99	0	0	0	0	0	0	0	0	0	0	0	0	0	0	0	0	0	0	0	0	0	0	0	0	0	0	0	0	0	0	0	0	0	0	0	0	0
S0370.H6	IP07_LG5	IP07	IPMN LG	FFPE	1.4043e+08	0.07546	0.00646	0.0714	26	0.0144	0.0764	99	2	0	0	1	0	0	0	0	0	0	0	0	0	0	0	0	0	1	0	0	0	0	0	0	0	0	0	0	0	0	0	0	0	0	0	0	0
S0336.C3_S19	PANCA 1177 PT1	PANCA 1177	PDAC	FFPE	1.07745e+08	0.03418	0.0075	0.0347	31	0.0167	0.0409	41	12	0	1	0	0	0	0	0	0	0	1	0	0	0	1	0	1	0	0	0	0	0	0	0	0	0	0	0	0	1	0	1	0	0	0	0	0
S0335.E4_S29	PANC 422 PT1	PANC 422	PDAC	FFPE	1.4627e+07	0.068	0.0202	0.0666	27	0.045	0.0884	86	0	0	0	0	0	0	0	0	0	0	0	0	0	0	0	0	0	0	0	0	0	0	0	0	0	0	0	0	0	0	0	0	0	0	0	0	0
S0336.B9_S66	PANC 602 PT1	PANC 602	PDAC	FFPE	8.17322e+07	0.04109	0.00858	0.0378	30	0.0191	0.0453	49	11	0	1	0	0	0	0	0	0	0	0	0	0	0	0	0	0	0	0	0	0	0	0	0	1	0	0	0	0	0	1	0	0	0	1	0	0
S0335.A5_S33	PANC 426 PT1	PANC 426	PDAC	FFPE	1.40519e+08	0.03024	0.00638	0.0329	57	0.0142	0.0377	111	3	0	0	0	0	0	0	0	0	0	0	0	0	0	0	0	0	0	0	0	0	1	0	0	0	0	0	0	0	0	0	0	0	0	0	0	0
S0337.F5_S38	Pa 244 PT	Pa 244	PDAC	Frozen	1.62624e+08	0.02309	0.00606	0.0337	39	0.0135	0.0381	60	26	1	1	1	0	0	0	0	0	0	0	0	0	1	0	1	0	0	0	0	0	0	1	0	1	1	0	1	0	1	0	1	0	0	1	0	0
PIN_111_PT2	PIN 111 PT2	PIN 111	PanIN LG	FFPE	1.82485e+08	0.138	0.00574	0.119	29	0.0128	0.123	151	0	0	0	0	0	0	0	0	0	0	0	0	0	0	0	0	0	0	0	0	0	0	0	0	0	0	0	0	0	0	0	0	0	0	0	0	0
S0334.D7_S52	PANC 690 PT1	PANC 690	PDAC	FFPE	1.12433e+08	0.05558	0.00733	0.0279	36	0.0164	0.0339	76	16	0	0	0	0	0	0	0	0	0	0	0	0	0	0	0	0	0	0	0	0	0	1	0	1	0	0	0	0	1	1	0	0	0	1	0	0
S0337.B5_S34	LCR 813 PT1	LCR 813	PDAC	FFPE	1.70425e+08	0.03962	0.00592	0.0317	36	0.0132	0.0359	96	31	0	0	1	0	0	0	0	0	0	0	0	0	0	1	0	0	1	0	1	0	0	1	0	1	1	0	1	0	0	1	0	1	0	0	0	0
S0336.A3_S17	PANCA 1175 PT1	PANCA 1175	PDAC	FFPE	1.20097e+08	0.03102	0.00721	0.0354	46	0.016	0.0411	73	20	1	1	0	0	0	0	0	0	0	1	1	0	0	0	0	0	0	0	0	0	0	1	0	1	0	0	0	0	0	1	0	1	0	1	0	0
S0332.C8_S59	PANC 465 PT1	PANC 465	PDAC	FFPE	1.3372e+08	0.05629	0.00676	0.0326	48	0.015	0.0377	87	35	0	1	1	0	0	0	0	0	0	1	0	1	0	1	0	1	0	1	1	0	1	1	1	0	1	0	1	1	0	0	1	0	0	1	0	1
S0336.G10_S79	PANC 640 PT1	PANC 640	PDAC	FFPE	8.82427e+07	0.04781	0.00825	0.0431	37	0.0184	0.0501	66	13	0	1	0	0	0	0	0	0	0	0	0	0	0	0	0	0	0	0	0	0	0	1	0	1	1	0	1	0	0	1	0	0	0	0	0	0
S0337.H8_S64	PANC 342 PT1	PANC 342	PDAC	FFPE	1.95115e+08	0.0354	0.00535	0.0457	43	0.0119	0.0491	158	29	0	0	0	0	0	0	1	0	1	0	1	0	0	0	0	0	0	0	0	0	0	1	0	1	0	0	0	1	0	1	1	0	0	1	0	0
S0368.E4	IP02_IG6	IP02	IPMN LG	FFPE	1.2734e+08	0.04849	0.0068	0.0468	25	0.0152	0.052	104	0	0	0	0	0	0	0	0	0	0	0	0	0	0	0	0	0	0	0	0	0	0	0	0	0	0	0	0	0	0	0	0	0	0	0	0	0
S0336.A2_S9	PANCA 1167 PT1	PANCA 1167	PDAC	FFPE	1.02431e+08	0.03604	0.00809	0.0415	33	0.018	0.0482	65	23	0	1	0	1	0	1	0	1	0	0	0	0	0	0	0	0	0	0	0	0	1	1	0	1	0	0	0	0	0	1	1	1	1	0	1	0
S0369.G9	MTP8 CA	MTP8	PDAC	FFPE	8.14019e+07	0.04213	0.00859	0.0374	29	0.0191	0.0447	65	9	0	0	0	0	0	0	0	1	0	0	0	0	0	0	0	0	0	0	0	0	0	0	0	0	1	0	1	0	1	1	1	0	0	0	0	0
S0370.B2	IP21_HG7	IP21	IPMN HG	FFPE	1.04448e+08	0.08108	0.00757	0.0886	31	0.0169	0.0947	105	6	0	0	1	0	0	0	0	0	1	0	1	0	0	0	0	0	0	0	0	0	0	0	0	0	0	0	0	0	1	0	1	0	0	0	0	0
S0369.A9	MTP7 CA	MTP7	PDAC	FFPE	7.75594e+07	0.04818	0.00877	0.0579	30	0.0195	0.0654	58	8	0	0	0	0	0	0	0	0	0	0	0	0	0	0	0	0	0	0	0	0	0	1	0	0	0	0	0	0	0	0	1	0	1	0	0	0
S0368.C12	IP02_LG2	IP02	IPMN LG	FFPE	1.30918e+08	0.05939	0.00677	0.0671	31	0.0151	0.0722	142	0	0	0	0	0	0	0	0	0	0	0	0	0	0	0	0	0	0	0	0	0	0	0	0	0	0	0	0	0	0	0	0	0	0	0	0	0
S0335.D2_S12	PANC 761 PT1	PANC 761	PDAC	FFPE	5.32234e+07	0.05223	0.0107	0.0393	47	0.0238	0.0491	73	17	0	1	0	0	0	1	0	0	0	0	0	0	0	0	0	0	0	0	0	0	0	0	0	1	0	0	0	0	0	1	1	1	0	1	0	0
S0338.A10_S73	PANC 318 PT	PANC 318	PDAC	FFPE	1.45576e+08	0.04248	0.00649	0.0342	27	0.0144	0.0388	53	3	0	0	0	0	0	0	0	0	0	0	0	0	0	0	0	0	0	0	0	0	0	0	0	0	0	0	0	0	0	0	1	0	0	0	0	0
S0336.F6_S46	PANC 622 PT1	PANC 622	PDAC	FFPE	8.8662e+07	0.03627	0.00828	0.0434	34	0.0184	0.0502	68	13	0	0	0	0	0	1	0	0	0	0	0	0	0	0	0	0	0	0	0	0	0	1	0	1	0	0	0	0	0	0	0	0	0	1	0	0
S0332.H8_S64	PANC 469 PT2	PANC 469	PDAC	FFPE	1.42986e+08	0.05296	0.00656	0.0307	36	0.0146	0.0354	103	13	0	0	0	0	0	0	0	0	0	0	0	0	0	0	0	0	0	0	0	0	0	0	0	1	0	0	0	0	0	1	0	0	0	1	0	1
S0334.B8_S58	PANC 696 PT1	PANC 696	PDAC	FFPE	1.41704e+08	0.06218	0.00653	0.0292	49	0.0146	0.0339	120	27	0	0	1	0	0	0	0	0	0	0	0	0	0	0	0	0	1	0	1	0	0	1	0	0	1	0	0	1	0	0	1	0	1	1	1	0
S0332.F4_S30	PANC 363 PT1	PANC 363	PDAC	FFPE	160925133	0.0401	0.00622	0.0373	33	0.0138	0.0415	75	0	0	0	0	0	0	0	0	0	0	0	0	0	0	0	0	0	0	0	0	0	0	0	0	0	0	0	0	0	0	0	0	0	0	0	0	0
S0369.A8	WCC2-1-P	WCC2	PanIN HG	FFPE	7.63189e+07	0.05474	0.00871	0.0469	29	0.0194	0.0542	74	2	0	0	1	0	0	0	0	0	0	0	0	0	0	0	0	0	0	0	0	0	0	0	0	0	0	0	0	0	0	0	0	0	0	0	0	0
S0338.H2_S16	CBPANC58	CBPANC58	PDAC	FFPE	1.73586e+08	0.05402	0.00576	0.0333	27	0.0128	0.0369	70	8	0	0	0	0	0	0	0	0	0	0	0	0	0	0	0	0	0	0	0	0	0	0	0	0	1	0	1	0	0	0	0	0	0	0	0	0
S0368.D5	PN17_CA1	PN17	PDAC	FFPE	1.27586e+08	0.04478	0.00634	0.0373	52	0.0141	0.0416	101	25	1	1	0	0	1	0	0	0	0	0	0	0	0	0	0	0	1	0	0	0	0	0	0	0	1	0	0	0	1	1	1	0	0	1	0	1
S0368.D3	PN17_LG-Cyst	PN17	PanIN LG	FFPE	1.53781e+08	0.05296	0.00623	0.0356	24	0.0139	0.0398	97	0	0	0	0	0	0	0	0	0	0	0	0	0	0	0	0	0	0	0	0	0	0	0	0	0	0	0	0	0	0	0	0	0	0	0	0	0
PIN_103_S1	PIN 103 S1	PIN 103	PanIN HG	Frozen	2.80901e+08	0.02291	0.00465	0.0335	31	0.0104	0.0357	48	7	0	0	1	0	0	0	0	0	0	0	0	0	0	0	0	0	0	0	0	0	0	0	0	1	0	0	0	0	0	0	0	0	0	1	0	0
S0336.H7_S56	PANC 637 PT1	PANC 637	PDAC	FFPE	8.5373e+07	0.04079	0.00854	0.0377	42	0.019	0.0446	90	15	0	0	0	0	0	0	0	0	0	1	1	0	0	0	0	0	0	0	0	0	0	0	0	0	1	0	0	0	0	1	1	0	0	1	0	0
S0335.F6_S46	PANC 446 PT1	PANC 446	PDAC	FFPE	1.4649e+08	0.05288	0.00642	0.0343	46	0.0143	0.0386	96	16	0	0	1	0	1	0	1	0	1	0	0	0	0	0	0	0	1	0	1	0	0	0	0	0	1	0	1	0	1	0	1	0	0	0	1	0
S0332.A11_S81	PANC 091 PT	PANC 091	PDAC	FFPE	1.59193e+08	0.05088	0.00619	0.0301	44	0.0138	0.0341	72	20	0	1	1	1	0	0	0	0	1	1	0	0	0	0	0	0	0	0	0	0	0	1	0	1	0	0	0	0	0	0	1	0	0	1	0	1
S0336.C4_S27	PANCA 1163 PT1	PANCA 1163	PDAC	FFPE	1.17257e+08	0.03776	0.00729	0.0348	37	0.0162	0.0401	87	17	0	1	0	0	0	0	1	0	0	1	1	0	0	0	0	0	0	0	0	0	0	1	0	1	0	0	0	0	0	1	1	0	0	0	0	0
S0336.H5_S40	PANC 646 PT1	PANC 646	PDAC	FFPE	6.75337e+07	0.03773	0.00947	0.0389	35	0.0211	0.0469	64	12	0	0	0	0	0	0	0	0	0	0	0	0	0	0	0	0	0	0	0	0	0	1	0	1	0	0	0	0	1	0	1	0	0	0	0	1
S0337.C12_S91	PANCA 1226 PT1	PANCA 1226	PDAC	FFPE	1.30293e+08	0.04837	0.00664	0.0322	43	0.0148	0.0367	70	17	0	0	1	0	0	0	0	0	0	1	0	0	0	0	0	0	0	0	0	0	0	0	0	1	0	0	0	0	1	1	1	0	1	1	0	0
S0338.C2_S11	CBPANC14	CBPANC14	PDAC	FFPE	1.75251e+08	0.04556	0.00581	0.0382	32	0.0129	0.0416	92	14	0	1	0	0	0	0	1	0	0	0	0	0	0	0	0	0	0	0	0	0	0	1	0	1	0	0	0	0	0	0	0	0	0	1	0	0
S0334.A2_S9	PANC 506 PT1	PANC 506	PDAC	FFPE	1.38831e+08	0.04929	0.0066	0.0335	38	0.0147	0.0379	101	12	0	0	0	0	0	0	0	0	0	0	0	0	0	0	0	0	0	0	0	0	0	1	0	1	0	0	0	0	0	1	0	0	0	1	0	0
S0369.F2	18P	18P	PanIN LG	FFPE	1.48032e+07	0.08839	0.0202	0.0829	24	0.045	0.104	57	0	0	0	0	0	0	0	0	0	0	0	0	0	0	0	0	0	0	0	0	0	0	0	0	0	0	0	0	0	0	0	0	0	0	0	0	0
S0370.H5	IP07_LG2/3	IP07	IPMN LG	FFPE	1.43015e+08	0.09499	0.00646	0.0968	28	0.0144	0.101	115	2	0	0	1	0	0	0	0	0	0	0	0	0	0	0	0	0	1	0	0	0	0	0	0	0	0	0	0	0	0	0	0	0	0	0	0	0
S0332.H10_S80	PANC 087 PT2	PANC 087	PDAC	FFPE	2.1408e+08	0.05829	0.00536	0.0403	29	0.0119	0.0431	128	0	0	0	0	0	0	0	0	0	0	0	0	0	0	0	0	0	0	0	0	0	0	0	0	0	0	0	0	0	0	0	0	0	0	0	0	0
S0370.C8	IP26_HG2	IP26	IPMN HG	FFPE	1.39993e+08	0.0853	0.0065	0.0837	25	0.0145	0.0879	105	9	0	0	0	0	0	0	0	0	1	0	1	0	0	0	0	0	0	0	0	0	0	0	0	0	1	0	1	0	0	0	0	0	0	0	0	0
S0335.B12_S90	PANC 488 PT1	PANC 488	PDAC	FFPE	3.88532e+07	0.06246	0.0126	0.0601	24	0.0281	0.0718	70	1	0	0	0	0	0	0	0	0	0	0	0	0	0	0	0	0	0	0	0	0	0	0	0	0	0	0	0	0	0	0	0	0	0	0	0	0
PIN_113_PT3	PIN 113 PT3	PIN 113	PanIN LG	FFPE	2.44607e+08	0.05431	0.00507	0.053	26	0.0113	0.0554	110	0	0	0	0	0	0	0	0	0	0	0	0	0	0	0	0	0	0	0	0	0	0	0	0	0	0	0	0	0	0	0	0	0	0	0	0	0
S0334.B1_S2	PANC 498 PT1	PANC 498	PDAC	FFPE	1.35594e+08	0.05862	0.00657	0.0335	36	0.0146	0.0377	143	16	0	1	0	0	1	0	0	0	0	0	0	0	0	0	0	0	1	0	0	0	0	1	0	1	0	0	1	0	1	1	0	0	0	0	1	0
S0336.F9_S70	PANC 616 PT1	PANC 616	PDAC	FFPE	1.19561e+08	0.04059	0.00716	0.0329	39	0.0159	0.0378	71	18	0	1	1	0	0	0	0	1	0	1	1	0	0	1	0	1	0	0	0	0	1	1	0	0	0	0	0	0	0	0	0	0	0	1	0	0
S0335.F10_S78	PANCA 1120 PT1	PANCA 1120	PDAC	FFPE	7.7088e+07	0.05112	0.00885	0.035	50	0.0197	0.042	88	29	0	0	1	0	1	0	1	0	1	0	1	0	0	0	0	0	0	0	0	1	1	0	1	0	1	0	1	0	1	0	1	0	0	0	0	0
S0368.H8	IP19_LG2	IP19	IPMN LG	FFPE	1.37441e+08	0.05417	0.00653	0.0525	25	0.0146	0.0567	126	0	0	0	0	0	0	0	0	0	0	0	0	0	0	0	0	0	0	0	0	0	0	0	0	0	0	0	0	0	0	0	0	0	0	0	0	0
S0369.C10	MTP23 HG	MTP23	IPMN HG	FFPE	7.26031e+07	0.1096	0.0088	0.0901	29	0.0196	0.097	122	3	0	0	0	0	0	0	0	0	0	0	0	0	0	0	0	0	0	0	0	0	0	0	0	0	1	0	1	0	0	0	0	0	0	0	0	0
S0332.C7_S51	PANC 408 PT1	PANC 408	PDAC	FFPE	1.21267e+08	0.04586	0.0072	0.0369	40	0.016	0.0418	72	27	0	1	0	0	0	1	1	0	0	1	0	0	1	0	0	0	0	0	0	0	0	0	0	0	0	0	0	0	0	1	1	1	0	1	0	1
S0337.D6_S44	Pa 263 PT	Pa 263	PDAC	Frozen	1.52398e+08	0.03338	0.00637	0.0348	57	0.0142	0.0387	93	35	1	1	1	0	1	0	1	0	0	0	0	0	1	0	1	0	0	1	0	1	0	1	0	1	1	0	1	1	1	0	1	0	0	1	0	0
S0370.C10	IP26_HG5	IP26	IPMN HG	FFPE	1.38743e+08	0.07185	0.00653	0.067	24	0.0145	0.071	125	6	0	0	0	0	0	0	0	0	1	0	1	0	0	0	0	0	0	0	0	0	0	0	0	0	1	0	1	0	0	0	0	0	1	0	1	0
S0369.D7	W09-1	W09	PanIN HG	FFPE	8.65696e+06	0.0932	0.0267	0.0802	24	0.0595	0.109	46	0	0	0	0	0	0	0	0	0	0	0	0	0	0	0	0	0	0	0	0	0	0	0	0	0	0	0	0	0	0	0	0	0	0	0	0	0
S0369.G5	17P-HG	17P	PanIN HG	FFPE	3.57923e+07	0.104	0.0131	0.115	25	0.0291	0.127	115	9	0	0	1	0	0	0	0	0	0	0	0	0	0	0	0	0	0	0	0	0	0	0	0	0	0	0	0	0	0	0	0	0	0	0	0	0
S0335.A1_S1	PANC 345 PT1	PANC 345	PDAC	FFPE	1.57807e+07	0.1373	0.0197	0.132	24	0.0437	0.152	82	0	0	0	0	0	0	0	0	0	0	0	0	0	0	0	0	0	0	0	0	0	0	0	0	0	0	0	0	0	0	0	0	0	0	0	0	0
S0332.D7_S52	PANC 408 PT2	PANC 408	PDAC	FFPE	1.26783e+08	0.05579	0.00696	0.0308	30	0.0155	0.0353	61	14	0	0	0	0	0	0	0	0	0	0	0	0	0	0	0	0	1	0	0	0	0	0	0	0	0	0	0	0	0	0	1	0	0	0	0	0
S0335.G12_S95	PANC 496 PT1	PANC 496	PDAC	FFPE	9.07991e+07	0.05827	0.00815	0.0319	49	0.0182	0.0379	131	21	0	1	0	0	1	0	0	0	0	0	1	0	0	1	0	1	1	0	0	0	0	0	0	0	0	0	1	0	0	1	1	0	0	0	0	0
S0334.C12_S91	PANC 738 PT1	PANC 738	PDAC	FFPE	1.51309e+08	0.05815	0.00634	0.0317	28	0.0141	0.0354	40	6	0	0	0	0	0	0	0	0	0	0	0	0	0	0	0	0	0	0	0	0	0	0	0	1	0	0	0	0	0	0	0	0	0	0	0	0
S0335.D1_S4	PANC 529 PT1	PANC 529	PDAC	FFPE	2.39369e+07	0.06566	0.0159	0.0532	52	0.0356	0.0688	102	41	1	1	1	0	1	1	1	0	1	1	1	0	1	1	1	1	1	0	1	0	0	1	1	1	1	0	1	1	1	1	1	0	0	1	0	1
S0370.A1	IP19_HG1	IP19	IPMN HG	FFPE	1.45053e+08	0.03933	0.00645	0.0536	42	0.0144	0.0574	166	14	0	0	0	0	0	1	0	0	0	0	1	0	0	0	0	0	0	0	0	0	1	0	0	1	0	0	0	0	0	0	0	0	0	1	0	1
S0338.D3_S20	CBPANC74	CBPANC74	PDAC	FFPE	1.58003e+08	0.06522	0.00604	0.0334	34	0.0135	0.0367	82	6	0	0	1	0	0	0	0	0	0	0	0	0	0	0	0	0	0	0	0	0	0	1	0	1	0	0	0	0	0	0	0	0	0	0	0	0
S0336.E3_S21	PANCA 1181 PT1	PANCA 1181	PDAC	FFPE	1.03306e+08	0.04405	0.00773	0.0383	46	0.0172	0.0436	72	20	0	0	0	0	0	0	0	0	0	1	0	0	0	0	0	0	0	0	0	0	0	0	0	1	1	0	1	1	1	1	0	0	0	1	0	0
PIN_107_PT1	PIN 107 PT1	PIN 107	PDAC	Frozen	1.56589e+08	0.03003	0.00622	0.0288	37	0.0138	0.0322	71	11	0	0	0	0	0	0	0	0	0	1	0	0	0	0	0	0	0	0	1	0	0	1	0	1	0	0	0	0	0	0	0	0	0	0	0	0
S0369.E6	W02-1-C1	W02	PanIN HG	FFPE	3.07815e+07	0.0853	0.0139	0.0544	26	0.0311	0.0674	69	3	0	0	0	0	0	0	0	0	0	0	0	0	0	0	0	0	0	0	0	0	0	0	0	0	0	0	0	0	0	0	1	0	0	0	0	0
S0369.F3	26P	26P	PanIN LG	FFPE	2.75427e+07	0.1106	0.0147	0.107	26	0.0329	0.121	97	0	0	0	0	0	0	0	0	0	0	0	0	0	0	0	0	0	0	0	0	0	0	0	0	0	0	0	0	0	0	0	0	0	0	0	0	0
S0335.C8_S59	PANC 434 PT1	PANC 434	PDAC	FFPE	8.49477e+07	0.05865	0.00838	0.0326	33	0.0187	0.0387	72	27	0	1	0	0	1	0	1	0	1	0	1	0	0	0	0	0	0	0	0	0	0	0	0	0	1	0	1	1	1	0	1	0	0	0	1	0
S0338.D9_S68	PANC 312 PT	PANC 312	PDAC	FFPE	1.29236e+08	0.04891	0.00677	0.0345	40	0.0151	0.0386	57	12	0	0	1	0	0	0	0	0	0	0	0	0	0	0	0	0	0	0	0	1	0	0	0	1	0	0	0	0	0	0	0	0	0	1	0	0
S0334.H4_S32	PANC 542 PT1	PANC 542	PDAC	FFPE	1.40081e+08	0.06558	0.00656	0.0674	30	0.0146	0.0712	130	16	0	1	0	0	0	0	1	0	0	0	0	0	0	0	0	0	0	0	0	0	0	0	0	1	0	0	0	0	0	0	0	0	0	1	0	1
S0334.A7_S49	PANC 687 PT1	PANC 687	PDAC	FFPE	1.15204e+08	0.0626	0.00725	0.0439	43	0.0162	0.0486	112	21	0	0	0	0	0	0	0	0	0	1	0	0	0	0	0	0	0	0	0	0	1	1	0	1	0	0	1	1	0	1	1	0	0	1	0	0
S0332.G2_S15	PANC 335 PT	PANC 335	PDAC	FFPE	1.39361e+08	0.03339	0.00664	0.0375	40	0.0148	0.0414	68	11	1	0	0	0	0	0	0	0	0	1	0	1	0	0	1	0	0	0	0	0	1	1	0	0	0	0	0	0	0	0	0	0	0	1	0	0
S0338.H9_S72	PANC 316 PT	PANC 316	PDAC	FFPE	1.31697e+08	0.04896	0.00681	0.0354	37	0.0152	0.0395	107	8	0	1	0	0	0	0	0	0	0	0	0	0	0	0	0	0	0	0	0	0	0	1	0	1	0	0	0	0	0	0	0	0	0	1	0	0
S0337.G6_S47	Pa 266 PT	Pa 266	PDAC	Frozen	1.58446e+08	0.02808	0.0062	0.0453	52	0.0138	0.0486	97	23	0	0	0	0	0	0	0	0	0	0	0	0	0	0	0	1	1	0	0	1	0	1	0	1	0	0	0	0	0	1	0	0	0	1	0	1
S0369.F12	MTP6 CA	MTP6	PDAC	FFPE	5.99186e+07	0.0477	0.0101	0.0524	30	0.0225	0.0605	62	7	0	0	1	0	0	0	0	0	0	0	0	0	0	0	0	0	0	0	0	0	0	0	0	1	0	0	0	0	0	0	0	0	1	1	0	0
S0336.E5_S37	PANC 638 PT1	PANC 638	PDAC	FFPE	6.30924e+07	0.04447	0.00978	0.0391	36	0.0218	0.0468	98	11	0	0	1	0	0	0	0	0	0	0	1	0	0	0	0	0	0	0	0	0	0	0	0	0	0	0	0	0	0	0	0	0	0	1	0	0
S0332.E8_S61	PANC 467 PT1	PANC 467	PDAC	FFPE	1.32671e+08	0.04417	0.0068	0.033	44	0.0151	0.0369	83	14	0	0	0	0	0	0	0	0	0	1	0	0	0	0	0	0	0	0	1	0	1	1	0	1	0	0	0	0	0	1	0	0	0	1	0	0
S0332.F3_S22	PANC 352 PT1	PANC 352	PDAC	FFPE	1.65225e+08	0.05266	0.00619	0.0627	35	0.0138	0.0659	96	14	0	0	1	0	0	0	0	0	0	0	0	0	0	0	0	0	0	1	0	0	0	0	0	0	0	0	0	1	0	0	0	0	0	1	0	0
S0369.D10	MTP3 CA	MTP3	PDAC	FFPE	6.57674e+07	0.08281	0.00957	0.0838	33	0.0213	0.0911	129	11	0	0	0	0	0	0	0	0	0	0	0	0	0	0	0	0	0	1	0	0	0	0	0	0	1	0	0	0	0	0	0	0	0	1	0	0
S0369.C5	42P-LG	42P	PanIN LG	FFPE	6.64811e+07	0.07853	0.00955	0.0793	25	0.0213	0.0866	92	0	0	0	0	0	0	0	0	0	0	0	0	0	0	0	0	0	0	0	0	0	0	0	0	0	0	0	0	0	0	0	0	0	0	0	0	0
S0336.A10_S73	PANC 647 PT1	PANC 647	PDAC	FFPE	1.04705e+08	0.04685	0.00755	0.0412	43	0.0168	0.046	98	29	1	0	1	0	1	0	1	0	0	1	0	0	0	0	0	0	1	0	0	0	0	0	0	0	1	0	1	0	0	1	1	0	0	0	0	0
S0369.C8	W17-1	W17	PanIN HG	FFPE	5.69652e+07	0.06202	0.0103	0.0452	41	0.023	0.0533	122	11	1	1	1	0	1	0	0	0	0	0	0	0	1	0	0	0	0	0	0	0	0	1	0	0	0	0	0	0	0	0	1	0	0	0	0	0
S0369.E2	17P-LG	17P	PanIN LG	FFPE	1.65603e+07	0.1226	0.0192	0.131	25	0.0428	0.15	108	0	0	0	0	0	0	0	0	0	0	0	0	0	0	0	0	0	0	0	0	0	0	0	0	0	0	0	0	0	0	0	0	0	0	0	0	0
S0337.D4_S28	CBPANC59	CBPANC59	PDAC	FFPE	2.10626e+08	0.09684	0.00519	0.0482	44	0.0115	0.0499	72	38	0	1	1	0	1	0	1	0	0	1	0	1	0	1	0	1	1	0	1	0	0	1	0	1	0	1	0	1	0	1	0	1	0	1	0	0
S0334.E8_S61	PANC 700 PT1	PANC 700	PDAC	FFPE	1.34359e+08	0.04945	0.00667	0.0393	33	0.0149	0.0429	111	0	0	0	0	0	0	0	0	0	0	0	0	0	0	0	0	0	0	0	0	0	0	0	0	0	0	0	0	0	0	0	0	0	0	0	0	0
S0332.G1_S7	INDI 533 PT1	INDI 533	PDAC	FFPE	1.47874e+08	0.06925	0.00635	0.0376	46	0.0141	0.0407	96	22	0	1	1	0	0	0	0	0	0	0	0	0	0	0	0	0	1	0	0	0	0	0	0	0	0	0	0	0	0	1	1	0	0	0	0	0
S0334.H7_S56	PANC 694 PT1	PANC 694	PDAC	FFPE	1.89063e+08	0.0435	0.00571	0.0349	48	0.0127	0.0372	204	30	0	0	1	0	0	0	1	0	0	1	1	0	1	0	0	0	1	0	1	0	0	1	0	0	1	0	1	0	0	1	1	0	0	1	0	1
S0370.H7	IP07_LG9	IP07	IPMN LG	FFPE	9.50281e+07	0.1069	0.0079	0.113	26	0.0176	0.118	101	2	0	0	1	0	0	0	0	0	0	0	0	0	0	0	0	0	1	0	0	0	0	0	0	0	0	0	0	0	0	0	0	0	0	0	0	0
S0336.E10_S77	PANC 659 PT1	PANC 659	PDAC	FFPE	1.13693e+08	0.03497	0.00738	0.0378	60	0.0164	0.0421	115	37	1	1	1	0	0	1	1	0	1	1	1	1	0	0	1	0	0	0	1	1	1	0	1	0	0	0	0	0	0	1	1	0	1	1	0	0
S0370.E12	IP30_IG18	IP30	IPMN LG	FFPE	1.22449e+08	0.06333	0.00696	0.0354	29	0.0155	0.0392	106	9	0	0	0	0	0	0	0	0	0	0	0	0	0	0	0	0	0	0	0	0	0	0	0	0	0	0	0	0	0	1	0	1	0	0	0	0
S0334.F9_S70	PANC 713 PT1	PANC 713	PDAC	FFPE	1.37202e+08	0.05201	0.00663	0.0426	35	0.0148	0.046	113	13	0	1	1	0	0	0	0	0	0	0	0	0	0	1	0	1	0	0	0	0	0	0	0	1	1	0	0	0	0	0	0	0	0	0	0	0
S0369.F8	MTP7 HG	MTP7	MCN	FFPE	5.67026e+07	0.05396	0.0103	0.0616	35	0.0229	0.0694	89	7	0	0	0	0	0	0	0	0	0	0	0	0	0	0	0	0	0	0	0	0	0	1	0	0	0	0	0	0	0	0	1	0	1	0	0	0
S0368.A11	PN04_HG1-2	PN04	PanIN HG	FFPE	1.09464e+08	0.0331	0.00739	0.0416	49	0.0165	0.0459	85	12	0	1	1	0	0	0	0	0	0	0	0	0	0	0	0	0	0	0	0	0	0	0	0	0	0	0	0	0	0	1	0	0	0	1	0	0
S0335.D11_S84	PANC 482 PT1	PANC 482	PDAC	FFPE	1.01649e+08	0.05768	0.00769	0.0415	24	0.0171	0.0461	135	0	0	0	0	0	0	0	0	0	0	0	0	0	0	0	0	0	0	0	0	0	0	0	0	0	0	0	0	0	0	0	0	0	0	0	0	0
S0337.C6_S43	Pa 262 PT	Pa 262	PDAC	Frozen	1.87184e+08	0.01992	0.00573	0.038	41	0.0127	0.0401	71	40	0	0	1	0	0	1	1	0	1	1	1	0	0	0	0	0	0	1	1	1	0	1	0	1	1	0	1	0	1	0	1	0	0	1	0	1
S0370.D4	IP27_HG5r	IP27	IPMN HG	FFPE	1.43978e+08	0.08037	0.00641	0.124	27	0.0143	0.127	82	3	0	0	0	0	0	0	0	0	0	0	0	0	0	0	0	0	0	0	0	0	0	0	0	1	0	0	0	0	0	1	1	0	0	0	0	0
S0370.H9	IP07_IG4	IP07	IPMN LG	FFPE	1.14749e+08	0.114	0.00729	0.118	33	0.0162	0.122	117	5	0	0	1	0	0	0	0	0	0	0	0	0	0	0	0	0	1	0	0	0	1	0	0	1	0	0	0	0	0	0	0	0	0	0	0	0
S0335.G7_S55	PANC 456 PT1	PANC 456	PDAC	FFPE	7.6023e+07	0.04585	0.00888	0.0321	46	0.0198	0.0381	71	19	0	0	1	0	0	1	0	0	0	1	0	1	0	1	0	1	0	0	0	0	0	1	0	0	1	0	0	1	0	0	0	0	0	1	0	1
S0334.H1_S8	PANC 505 PT1	PANC 505	PDAC	FFPE	1.1955e+08	0.06135	0.00708	0.0427	43	0.0158	0.0465	160	11	0	1	0	0	0	0	0	0	0	1	0	0	0	0	0	1	0	0	0	0	0	0	0	1	0	0	0	1	0	0	0	0	0	1	0	1
S0336.E1_S5	PANCA 1155 PT1	PANCA 1155	PDAC	FFPE	9.92317e+07	0.03628	0.00784	0.0366	45	0.0175	0.0413	116	12	0	0	0	0	0	0	0	0	0	0	0	1	0	0	0	1	0	0	0	1	0	0	0	1	0	0	0	0	0	0	0	1	0	1	0	0
S0370.E7	IP30_IG4	IP30	IPMN LG	FFPE	1.26817e+08	0.06832	0.0068	0.0417	28	0.0152	0.0451	102	10	0	0	0	0	0	0	0	0	0	0	0	0	0	0	0	0	0	0	0	0	0	0	0	0	0	0	0	0	0	1	0	1	0	0	0	0
S0338.G9_S71	PANC 315 PT	PANC 315	PDAC	FFPE	1.13626e+08	0.04707	0.00698	0.0545	40	0.0155	0.058	165	13	0	1	0	0	0	0	0	0	0	1	0	0	0	0	0	0	0	0	0	0	0	1	0	1	1	0	0	1	0	1	0	0	0	1	0	1
S0334.F10_S78	PANC 722 PT1	PANC 722	PDAC	FFPE	9.28555e+07	0.06323	0.00815	0.0633	41	0.0182	0.0683	104	12	0	0	1	0	0	0	0	0	0	1	0	0	0	0	0	0	0	0	0	0	0	1	0	1	0	0	0	0	0	0	0	0	0	1	0	0
S0335.D12_S92	PANC 492 PT1	PANC 492	PDAC	FFPE	9.9377e+07	0.06873	0.00774	0.0739	28	0.0173	0.0784	152	0	0	0	0	0	0	0	0	0	0	0	0	0	0	0	0	0	0	0	0	0	0	0	0	0	0	0	0	0	0	0	0	0	0	0	0	0
S0334.B4_S26	PANC 536 PT1	PANC 536	PDAC	FFPE	1.29088e+08	0.06334	0.00682	0.0435	29	0.0152	0.0468	124	9	0	0	0	0	0	0	0	0	0	0	0	0	0	0	0	0	0	0	0	0	0	1	0	1	0	0	0	1	0	0	0	0	0	0	0	0
S0334.H3_S24	PANC 534 PT1	PANC 534	PDAC	FFPE	3.95747e+07	0.05516	0.0125	0.0496	57	0.0278	0.0598	108	22	0	0	0	0	0	0	0	1	0	1	1	0	1	0	0	1	0	0	0	0	0	1	0	1	1	0	0	0	0	1	1	0	0	1	0	1
S0368.C4	IP01_IG3	IP01	IPMN LG	FFPE	4.70036e+07	0.1164	0.0114	0.124	25	0.0255	0.133	152	0	0	0	0	0	0	0	0	0	0	0	0	0	0	0	0	0	0	0	0	0	0	0	0	0	0	0	0	0	0	0	0	0	0	0	0	0
S0334.E5_S37	PANC 547 PT1	PANC 547	PDAC	FFPE	9.95145e+07	0.04935	0.00773	0.0389	36	0.0172	0.0432	98	21	0	0	0	0	1	0	1	0	1	0	1	0	0	0	0	0	0	0	0	0	0	0	0	0	1	0	0	1	1	0	1	0	0	0	0	0
S0332.G10_S79	PANC 085 PT	PANC 085	PDAC	FFPE	1.40322e+08	0.04522	0.00652	0.031	44	0.0145	0.0338	69	14	0	0	1	0	0	0	0	1	0	0	0	0	0	0	0	0	0	0	0	0	0	1	0	1	0	0	0	0	1	1	0	0	0	1	0	0
S0334.H6_S48	PANC 686 PT1	PANC 686	PDAC	FFPE	1.15109e+08	0.05705	0.0073	0.0314	53	0.0163	0.0352	150	26	0	1	1	0	1	0	1	0	0	0	0	0	1	0	0	0	0	0	0	0	0	0	0	0	0	0	1	0	0	1	1	0	0	1	0	1
S0334.A4_S25	PANC 535 PT1	PANC 535	PDAC	FFPE	1.32862e+08	0.07207	0.0067	0.0665	40	0.0149	0.0695	177	19	0	1	0	0	0	0	0	0	0	0	0	0	0	0	0	0	0	0	0	0	0	1	0	1	0	0	1	1	0	1	1	0	0	1	0	0
S0335.F1_S6	PANC 525 PT1	PANC 525	PDAC	FFPE	9.36561e+07	0.03923	0.0081	0.0359	44	0.0181	0.0407	101	32	0	0	0	0	1	0	1	0	1	0	1	0	0	0	0	0	1	0	0	0	1	1	0	1	1	0	0	0	0	1	1	0	0	1	1	0
S0370.B8	IP23_LG8	IP23	IPMN LG	FFPE	1.35404e+08	0.1253	0.00669	0.142	24	0.0149	0.145	136	0	0	0	0	0	0	0	0	0	0	0	0	0	0	0	0	0	0	0	0	0	0	0	0	0	0	0	0	0	0	0	0	0	0	0	0	0
S0337.E6_S45	Pa 264 PT	Pa 264	PDAC	Frozen	1.44186e+08	0.02123	0.00659	0.0379	42	0.0147	0.0408	68	13	0	0	1	0	0	0	0	1	0	0	0	0	0	0	0	0	0	0	1	1	0	0	0	0	0	0	0	0	0	0	0	0	1	1	0	0
S0332.F1_S6	INDI 516 PT1	INDI 516	PDAC	FFPE	1.69279e+08	0.07382	0.00593	0.0567	33	0.0132	0.0587	134	14	0	0	0	0	0	0	0	0	0	1	0	0	0	0	0	0	0	0	0	0	0	0	0	0	0	0	0	0	0	1	1	0	0	1	0	0
S0338.H11_S88	PANC 334 PT	PANC 334	PDAC	FFPE	1.30823e+08	0.0413	0.00672	0.0447	37	0.015	0.0477	123	7	1	1	1	0	0	0	0	0	0	0	0	0	0	0	0	0	0	0	0	0	0	0	0	0	0	0	0	0	0	0	0	0	0	1	0	0
S0336.G4_S31	PANCA 1191 PT1	PANCA 1191	PDAC	FFPE	8.95019e+07	0.04192	0.00819	0.0335	38	0.0183	0.0383	68	18	0	0	0	0	0	1	0	0	0	0	0	0	0	0	0	0	0	0	0	0	0	1	0	1	0	0	1	1	0	1	1	0	0	1	0	0
S0338.E4_S29	PANC 082	PANC 082	PDAC	FFPE	136749408	0.05884	0.00636	0.039	61	0.0141	0.0414	119	29	0	0	1	0	1	0	1	0	0	0	1	0	0	0	0	0	1	0	1	0	0	1	0	1	1	0	1	1	0	1	1	0	0	1	0	0
S0334.E2_S13	PANC 512 PT1	PANC 512	PDAC	FFPE	1.1923e+08	0.05708	0.00714	0.0709	34	0.0159	0.0743	118	17	0	1	0	0	0	0	0	0	0	0	0	0	0	0	0	0	0	0	0	1	0	1	0	1	0	0	0	0	1	1	1	1	0	1	0	0
S0335.G5_S39	PANC 437 PT1	PANC 437	PDAC	FFPE	8.98724e+07	0.05031	0.00822	0.0365	52	0.0183	0.0412	160	19	0	1	0	0	0	0	0	0	0	1	0	1	0	1	0	0	0	0	0	0	0	0	0	1	0	0	0	0	0	1	1	0	0	1	0	1
S0370.E10	IP30_IG15	IP30	IPMN LG	FFPE	1.693e+08	0.0744	0.00579	0.0452	29	0.0129	0.0469	138	9	0	0	0	0	0	0	0	0	0	0	0	0	0	0	0	0	0	0	0	0	0	0	0	0	0	0	0	0	0	1	0	1	0	0	0	0
S0334.H11_S88	PANC 733 PT1	PANC 733	PDAC	FFPE	1.28225e+08	0.05644	0.00688	0.0359	46	0.0153	0.0389	170	21	0	0	0	0	1	0	1	0	0	0	0	0	1	0	1	0	1	0	0	0	0	0	0	0	1	0	1	0	0	0	1	0	0	1	0	0
S0336.E8_S61	PANC 667 PT1	PANC 667	PDAC	FFPE	1.0354e+08	0.04296	0.00767	0.0412	38	0.0171	0.0452	110	11	0	1	0	0	0	0	0	0	0	1	0	0	0	0	0	0	0	0	0	0	0	1	0	1	0	0	0	0	0	1	0	0	0	1	0	0
S0338.D5_S36	PANC 115 PT1	PANC 115	PDAC	FFPE	1.76606e+08	0.07318	0.00586	0.0543	39	0.013	0.056	157	21	0	0	0	0	0	0	1	0	0	0	0	0	0	0	0	0	0	0	0	0	0	0	0	0	0	0	1	0	1	0	1	0	0	1	0	0
CYST_026_W	CYST26 W	CYST26	IPMN HG	Frozen	5.05688e+08	0.01704	0.00347	0.0303	44	0.00772	0.0291	64	12	1	1	1	1	0	1	0	0	0	0	0	0	0	0	0	0	0	0	0	1	0	0	0	0	0	0	0	0	0	0	0	0	0	0	0	0
PIN_201_PT_03	PIN 201 PT 03	PIN 201	PDAC	Frozen	4.68004e+08	0.02703	0.00362	0.0307	32	0.00807	0.0297	73	11	0	0	1	0	0	0	0	0	0	0	0	0	0	0	0	0	0	1	0	1	0	1	0	1	0	0	0	0	1	0	1	0	0	0	0	0
S0334.E10_S77	PANC 721 PT1	PANC 721	PDAC	FFPE	1.39247e+08	0.0423	0.00654	0.0364	43	0.0145	0.0389	86	23	0	0	0	0	0	0	1	0	0	1	1	0	0	0	0	0	0	0	0	0	0	1	0	1	0	0	0	0	0	1	0	0	0	1	0	0
S0334.D3_S20	PANC 520 PT1	PANC 520	PDAC	FFPE	1.2605e+08	0.07277	0.00691	0.0671	38	0.0154	0.0701	176	19	0	1	0	0	0	0	0	0	0	0	0	0	0	1	0	1	0	0	0	0	0	0	0	1	0	0	0	0	0	1	1	1	0	0	0	0
S0334.F12_S94	LCR 811 PT1	LCR 811	PDAC	FFPE	4.92503e+07	0.04399	0.0111	0.0422	73	0.0247	0.0503	193	14	0	1	0	0	0	0	0	0	0	0	0	0	0	0	0	0	0	0	0	0	1	1	0	1	0	0	1	0	0	1	1	0	0	1	0	0
S0369.G7	W16-1	W16	PanIN HG	FFPE	5.53473e+07	0.08921	0.0103	0.0585	28	0.0229	0.0656	77	5	0	0	1	0	0	0	0	0	0	0	0	0	0	0	0	0	0	0	0	0	0	0	0	0	1	0	1	0	0	0	0	0	0	0	0	0
S0369.G10	MTP4 HG	MTP4	IPMN HG	FFPE	3.48101e+07	0.06546	0.013	0.0669	40	0.0289	0.0773	114	14	0	1	0	0	0	0	0	0	0	0	0	0	0	1	1	1	0	0	0	0	1	1	0	1	0	0	0	0	0	0	0	0	0	1	0	0
S0334.C9_S67	PANC 707 PT1	PANC 707	PDAC	FFPE	1.47433e+08	0.04579	0.00647	0.0328	44	0.0144	0.0352	105	11	0	0	0	0	0	0	0	0	0	0	0	0	0	0	0	0	0	0	0	0	0	0	0	0	0	0	0	1	0	0	0	0	0	0	0	0
S0334.F6_S46	PANC 684 PT1	PANC 684	PDAC	FFPE	1.21478e+08	0.05635	0.00704	0.0458	44	0.0157	0.0489	137	22	1	1	0	0	0	0	0	0	0	0	0	0	0	0	0	0	0	0	0	0	0	0	0	1	0	0	0	1	0	1	1	0	1	1	0	1
S0332.A8_S57	PANC 463 PT1	PANC 463	PDAC	FFPE	1.40541e+08	0.03162	0.00662	0.0418	38	0.0147	0.0443	99	23	0	1	0	0	1	0	0	0	0	0	1	0	0	1	0	1	1	0	0	0	0	0	0	0	1	1	0	1	0	0	0	0	0	1	0	1
S0369.B2	12P	12P	PanIN LG	FFPE	2.78855e+07	0.08354	0.0147	0.0792	29	0.0327	0.0916	96	0	0	0	0	0	0	0	0	0	0	0	0	0	0	0	0	0	0	0	0	0	0	0	0	0	0	0	0	0	0	0	0	0	0	0	0	0
S0368.H10	IP19_LG4	IP19	IPMN LG	FFPE	1.65611e+08	0.07529	0.00606	0.081	31	0.0135	0.0828	135	0	0	0	0	0	0	0	0	0	0	0	0	0	0	0	0	0	0	0	0	0	0	0	0	0	0	0	0	0	0	0	0	0	0	0	0	0
S0332.D4_S28	PANC 359 PT1	PANC 359	PDAC	FFPE	1.49097e+08	0.04017	0.00642	0.043	43	0.0143	0.0452	126	25	0	1	1	0	1	0	1	0	0	1	1	0	0	0	0	0	0	1	0	1	0	1	0	1	1	0	0	0	0	0	1	0	1	0	1	0
S0370.D7	IP28_LG3	IP28	IPMN LG	FFPE	1.21007e+08	0.05616	0.00692	0.0616	33	0.0154	0.0644	140	1	0	0	1	0	0	0	0	0	0	0	0	0	0	0	0	0	0	0	0	0	0	0	0	0	0	0	0	0	0	0	0	0	0	0	0	0
S0369.G2	19P	19P	PanIN LG	FFPE	2.05537e+07	0.0977	0.0172	0.0977	25	0.0382	0.113	110	0	0	0	0	0	0	0	0	0	0	0	0	0	0	0	0	0	0	0	0	0	0	0	0	0	0	0	0	0	0	0	0	0	0	0	0	0
S0370.E1	IP28_HG1	IP28	IPMN HG	FFPE	1.27819e+08	0.05672	0.00682	0.0528	37	0.0152	0.0554	129	12	0	0	1	0	0	0	0	0	0	0	0	0	0	0	0	0	0	0	0	0	1	0	0	1	0	0	0	0	0	0	0	0	0	0	0	0
S0370.A10	IP21_I/HG9	IP21	IPMN HG	FFPE	1.63233e+08	0.07759	0.00602	0.0908	34	0.0134	0.0924	144	3	0	0	0	0	0	0	0	0	0	0	0	0	0	0	0	0	0	0	0	0	0	0	0	0	0	0	0	0	0	0	0	0	0	0	0	1
S0369.A5	39P	39P	PanIN LG	FFPE	3.41881e+07	0.08968	0.0135	0.0892	26	0.0301	0.1	102	0	0	0	0	0	0	0	0	0	0	0	0	0	0	0	0	0	0	0	0	0	0	0	0	0	0	0	0	0	0	0	0	0	0	0	0	0
S0335.D6_S44	PANC 444 PT1	PANC 444	PDAC	FFPE	1.17286e+08	0.03295	0.00716	0.0426	50	0.0159	0.0455	133	25	0	1	0	0	0	0	0	0	0	1	0	0	1	1	0	0	0	0	0	0	1	1	0	1	1	0	1	1	0	0	0	0	0	1	0	1
S0336.A4_S25	PANCA 1188 PT1	PANCA 1188	PDAC	FFPE	1.1865e+08	0.03467	0.00705	0.0373	53	0.0157	0.0401	87	15	0	0	0	0	0	0	0	0	0	0	0	0	0	0	0	0	0	0	0	0	0	1	0	0	0	0	0	0	1	1	1	1	0	0	0	0
S0334.D6_S44	PANC 682 PT1	PANC 682	PDAC	FFPE	1.0576e+08	0.0566	0.00752	0.0399	44	0.0168	0.0433	157	31	0	0	1	0	1	0	1	0	0	0	1	0	0	0	1	0	1	0	1	0	1	0	1	0	1	0	1	0	0	0	1	0	1	1	1	0
S0334.E1_S5	PANC 502 PT1	PANC 502	PDAC	FFPE	1.37105e+08	0.06314	0.0066	0.0501	41	0.0147	0.0523	197	14	0	0	0	0	0	0	0	0	0	0	1	0	0	0	0	0	0	0	0	0	0	1	1	1	0	0	0	0	0	1	0	0	0	1	0	1
S0332.D12_S92	PANC 108 PT1	PANC 108	PDAC	FFPE	1.41868e+08	0.04537	0.00659	0.0479	36	0.0147	0.0501	138	8	0	0	0	0	0	0	0	0	0	0	0	0	0	0	0	0	0	0	0	0	0	0	0	1	0	0	0	0	0	0	0	0	0	0	0	0
S0370.G9	IP06_IG6	IP06	IPMN LG	FFPE	1.33248e+08	0.06734	0.00653	0.0699	25	0.0146	0.072	119	7	0	0	1	0	0	0	0	0	0	0	0	0	0	0	0	0	0	0	0	0	1	0	0	0	1	0	1	0	1	0	1	0	0	0	0	0
S0334.D9_S68	PANC 709 PT1	PANC 709	PDAC	FFPE	1.28804e+08	0.05695	0.00681	0.0339	63	0.0152	0.0363	262	40	0	1	1	0	1	0	1	1	1	1	1	0	1	0	0	1	1	0	1	0	0	1	0	1	1	0	1	0	1	1	1	0	0	1	0	1
S0336.G7_S55	PANC 626 PT1	PANC 626	PDAC	FFPE	5.45785e+07	0.05516	0.0104	0.0588	42	0.0232	0.0656	155	19	0	1	0	0	0	0	0	0	0	1	0	0	0	1	0	0	0	0	0	0	0	0	0	1	0	0	0	1	0	1	1	0	0	1	0	1
S0336.D8_S60	PANC 651 PT1	PANC 651	PDAC	FFPE	1.24519e+08	0.03885	0.0071	0.0491	36	0.0158	0.0518	171	10	0	0	0	0	0	0	0	0	0	0	0	0	0	0	0	0	0	0	0	0	0	0	0	0	0	0	0	0	0	0	0	0	0	0	0	0
S0332.A5_S33	PANC 389 PT1	PANC 389	PDAC	FFPE	1.2297e+08	0.03727	0.0071	0.0509	36	0.0158	0.0536	95	20	0	0	0	0	0	0	0	0	0	0	0	0	1	0	0	1	0	0	0	0	0	1	0	1	1	0	1	0	0	0	1	0	0	1	1	0
S0332.D6_S44	PANC 402 PT1	PANC 402	PDAC	FFPE	1.45839e+08	0.0401	0.00649	0.0353	37	0.0145	0.0373	73	28	0	1	1	0	0	0	0	0	0	0	0	0	0	0	0	0	0	1	0	1	0	1	0	1	1	0	1	0	1	1	1	0	0	1	0	1
S0337.E7_S53	PANC 076 PT	PANC 076	PDAC	FFPE	1.29428e+08	0.04786	0.00669	0.04	51	0.0149	0.0422	108	22	0	1	1	0	0	0	0	0	0	0	1	0	0	1	0	0	0	0	0	0	0	0	0	0	1	0	0	1	0	1	1	0	0	1	0	0
S0332.H3_S24	PANC 355 PT1	PANC 355	PDAC	FFPE	1.45313e+08	0.04346	0.00652	0.0546	55	0.0145	0.0565	153	17	0	0	0	0	0	0	0	1	0	1	0	0	0	0	0	0	0	1	0	0	0	1	0	1	0	0	0	0	0	1	0	1	0	1	1	0
S0334.G7_S55	PANC 693 PT1	PANC 693	PDAC	FFPE	1.08977e+08	0.05378	0.00741	0.0406	31	0.0165	0.0436	138	11	0	0	0	0	0	0	0	0	0	0	0	0	0	0	0	0	0	0	1	0	0	0	0	0	0	0	0	0	0	0	0	0	0	1	0	1
S0338.A9_S65	PANC 170 PT1	PANC 170	PDAC	FFPE	1.37831e+08	0.1034	0.00658	0.102	30	0.0147	0.104	185	9	0	0	1	0	0	0	0	0	0	0	0	0	0	0	0	0	0	1	0	1	0	0	0	0	0	0	0	0	0	0	0	0	0	0	0	0
S0338.D1_S4	CBPANC07	CBPANC07	PDAC	FFPE	1.4083e+08	0.03619	0.00646	0.0442	48	0.0144	0.046	276	17	0	1	1	0	0	1	0	0	0	0	0	0	0	0	0	0	0	0	0	0	0	1	0	1	0	0	0	0	0	0	0	1	0	1	0	1
S0334.E12_S93	LCR 808 PT1	LCR 808	PDAC	FFPE	1.00685e+08	0.04454	0.00783	0.036	45	0.0174	0.0394	129	27	0	1	0	1	0	0	0	0	0	1	0	0	0	0	0	1	0	1	0	1	0	1	0	0	0	0	0	0	0	1	1	0	0	1	1	0
S0332.D1_S4	INDI 384 PT1	INDI 384	PDAC	FFPE	1.65022e+08	0.08574	0.00602	0.0919	37	0.0134	0.0931	152	10	0	1	1	0	0	0	0	0	0	0	0	0	0	0	0	0	0	0	0	0	0	0	0	0	0	0	0	0	1	0	1	0	0	0	0	0
S0334.H10_S80	PANC 708 PT1	PANC 708	PDAC	FFPE	1.79355e+08	0.0547	0.0058	0.0416	38	0.0129	0.0425	185	15	0	1	0	0	0	0	0	0	0	0	0	0	0	0	0	0	0	0	0	0	0	1	0	1	0	0	0	0	0	0	1	0	0	1	0	1
S0368.G7	IP11_IG1	IP11	IPMN LG	FFPE	1.32594e+08	0.1239	0.0067	0.129	31	0.0149	0.131	165	3	0	0	0	0	0	0	0	0	0	0	0	0	0	0	0	0	0	0	0	0	0	0	0	0	0	0	0	0	0	0	0	0	0	0	0	0
S0334.G6_S47	PANC 685 PT1	PANC 685	PDAC	FFPE	1.15791e+08	0.05625	0.00719	0.031	44	0.016	0.0336	80	16	0	0	0	0	0	0	0	0	0	0	0	0	0	1	0	0	0	0	0	0	0	0	0	0	0	0	0	0	0	1	1	1	0	1	0	0
S0370.E6	IP30_IG3	IP30	IPMN LG	FFPE	1.61085e+08	0.06825	0.00588	0.0492	30	0.0131	0.0502	135	10	0	0	0	0	0	0	0	0	0	0	0	0	0	0	0	0	0	0	0	0	1	0	0	0	0	0	0	0	0	1	0	1	0	0	0	0
S0370.F9	IP05_LG8	IP05	IPMN LG	FFPE	1.61192e+08	0.07528	0.00596	0.0863	24	0.0133	0.0874	150	0	0	0	0	0	0	0	0	0	0	0	0	0	0	0	0	0	0	0	0	0	0	0	0	0	0	0	0	0	0	0	0	0	0	0	0	0
S0332.H2_S16	PANC 336 PT	PANC 336	PDAC	FFPE	1.86065e+08	0.04064	0.00574	0.0514	46	0.0128	0.0522	116	11	0	1	1	0	0	0	0	0	0	0	0	0	0	0	0	0	0	0	0	0	0	0	0	0	0	0	0	0	0	0	1	0	0	1	0	0
S0336.D9_S68	PANC 604 PT1	PANC 604	PDAC	FFPE	1.03264e+08	0.04117	0.00772	0.0414	48	0.0172	0.0446	153	22	1	0	1	0	1	0	1	0	0	0	0	0	0	0	0	0	1	0	1	0	0	0	0	0	1	0	1	0	0	0	0	0	1	0	0	0
S0370.D3	IP27_HG4d	IP27	IPMN HG	FFPE	1.29984e+08	0.08928	0.00671	0.126	27	0.015	0.128	96	3	0	0	0	0	0	0	0	0	0	0	0	0	0	0	0	0	0	0	0	0	0	0	0	1	0	0	0	0	0	1	1	0	0	0	0	0
S0370.F11	IP05_IG2	IP05	IPMN LG	FFPE	1.3431e+08	0.07389	0.00659	0.0735	24	0.0147	0.0753	115	18	0	0	0	0	0	0	0	0	0	0	0	0	0	0	0	0	0	0	0	0	1	0	0	0	0	0	0	0	1	0	1	0	0	0	0	0
S0368.H11	IP19_LG5	IP19	IPMN LG	FFPE	1.32674e+08	0.08585	0.00679	0.0931	27	0.0151	0.0951	153	0	0	0	0	0	0	0	0	0	0	0	0	0	0	0	0	0	0	0	0	0	0	0	0	0	0	0	0	0	0	0	0	0	0	0	0	0
S0332.D5_S36	PANC 394 PT1	PANC 394	PDAC	FFPE	1.559e+08	0.04253	0.00628	0.0467	40	0.014	0.0481	119	14	0	0	0	0	0	0	0	0	0	0	0	0	0	0	0	0	0	1	0	1	0	0	0	0	0	0	0	0	0	0	0	0	0	1	0	0
S0337.H6_S48	Pa 267 PT	Pa 267	PDAC	Frozen	1.24674e+08	0.03195	0.00701	0.0502	52	0.0156	0.0524	91	41	1	0	1	0	1	1	1	0	0	1	1	1	1	0	1	0	0	0	0	0	0	1	0	1	1	0	1	0	1	1	1	1	1	1	1	0
S0368.A4	PN01_HG2-2	PN01	PanIN HG	FFPE	2.74363e+07	0.145	0.0151	0.146	34	0.0335	0.158	135	5	0	0	0	0	0	0	0	0	0	0	0	0	0	0	0	0	0	0	0	0	0	0	0	0	0	0	0	0	0	1	0	0	0	0	0	0
S0336.G2_S15	PANCA 1173 PT1	PANCA 1173	PDAC	FFPE	3.05185e+07	0.04786	0.0141	0.0472	52	0.0314	0.0581	89	25	0	0	1	0	0	0	0	0	0	0	1	0	0	1	0	1	0	0	0	0	0	1	1	1	1	0	0	0	0	1	0	0	0	1	0	1
S0370.C3	IP24_HG2	IP24	IPMN HG	FFPE	1.20343e+08	0.05561	0.00703	0.0538	35	0.0156	0.0559	100	6	0	0	0	0	0	0	0	0	0	0	0	0	0	0	0	0	0	0	0	0	0	0	1	1	0	0	1	1	0	0	0	0	0	1	0	0
S0370.F5	IP05_LG3	IP05	IPMN LG	FFPE	1.54669e+08	0.09154	0.00612	0.103	24	0.0136	0.104	142	6	0	0	0	0	0	0	0	0	0	0	0	0	0	0	0	0	0	0	0	0	1	0	0	0	0	0	0	0	0	0	0	0	0	0	0	0
S0370.H2	IP06_IG15	IP06	IPMN LG	FFPE	1.21433e+08	0.1101	0.00692	0.109	26	0.0154	0.111	131	3	0	0	1	0	0	0	0	0	0	0	0	0	0	0	0	0	0	0	0	0	0	0	0	0	0	0	0	0	0	0	0	0	0	0	0	0
S0368.B12	PN11_HG1	PN11	PanIN HG	FFPE	3.30114e+07	0.07605	0.0133	0.0813	26	0.0296	0.0911	102	0	0	0	0	0	0	0	0	0	0	0	0	0	0	0	0	0	0	0	0	0	0	0	0	0	0	0	0	0	0	0	0	0	0	0	0	0
S0368.C5	IP01_LHG	IP01	IPMN LG	FFPE	1.41583e+08	0.09056	0.00665	0.094	27	0.0148	0.0956	174	0	0	0	0	0	0	0	0	0	0	0	0	0	0	0	0	0	0	0	0	0	0	0	0	0	0	0	0	0	0	0	0	0	0	0	0	0
CYST_169_W	CYST 169 W	CYST 169	MCN	Frozen	5.42151e+08	0.01276	0.00331	0.031	31	0.00738	0.0285	44	0	0	0	0	0	0	0	0	0	0	0	0	0	0	0	0	0	0	0	0	0	0	0	0	0	0	0	0	0	0	0	0	0	0	0	0	0
S0370.C9	IP26_HG4	IP26	IPMN HG	FFPE	1.47215e+08	0.08529	0.0063	0.0888	25	0.014	0.0899	148	10	0	0	0	0	0	0	0	0	1	0	1	0	0	0	0	0	0	0	0	0	1	0	0	0	1	0	1	0	0	0	0	0	0	0	0	0
S0368.H12	IP19_LG6	IP19	IPMN LG	FFPE	1.39574e+08	0.08482	0.00659	0.0923	24	0.0147	0.0938	148	0	0	0	0	0	0	0	0	0	0	0	0	0	0	0	0	0	0	0	0	0	0	0	0	0	0	0	0	0	0	0	0	0	0	0	0	0
S0337.A10_S73	PANC 461 PT2	PANC 461	PDAC	FFPE	1.18898e+08	0.05108	0.00749	0.068	48	0.0166	0.0705	84	30	0	0	0	0	1	0	0	1	0	0	0	0	0	0	0	0	1	0	0	0	0	0	0	0	1	0	1	0	1	1	1	0	0	1	1	0
S0369.E8	MTP1 HG	MTP1	IPMN HG	FFPE	8.45843e+07	0.05128	0.00848	0.0611	32	0.0188	0.0648	82	8	0	0	0	0	0	0	0	0	0	0	0	0	0	0	0	0	0	0	0	0	1	1	0	1	0	0	0	0	0	1	0	0	0	1	0	0
S0370.G5	IP06_LG3	IP06	IPMN LG	FFPE	1.53158e+08	0.09308	0.00608	0.0965	27	0.0135	0.0973	160	1	0	0	1	0	0	0	0	0	0	0	0	0	0	0	0	0	0	0	0	0	0	0	0	0	0	0	0	0	0	0	0	0	0	0	0	0
S0336.H8_S64	PANC 668 PT1	PANC 668	PDAC	FFPE	8.97082e+07	0.03859	0.00823	0.0397	40	0.0183	0.0431	104	22	1	1	1	1	0	0	0	0	0	0	0	0	0	0	0	1	0	0	0	0	0	1	0	0	0	0	0	0	0	1	1	1	0	0	0	0
S0336.C2_S11	PANCA 1169 PT1	PANCA 1169	PDAC	FFPE	7.56432e+07	0.03868	0.00901	0.0408	53	0.0201	0.0452	73	14	0	0	1	0	0	0	0	0	0	0	0	0	0	0	0	0	1	0	1	0	0	0	0	0	1	0	1	0	0	1	1	0	0	0	0	0
S0369.G3	27P	27P	PanIN LG	FFPE	2.48286e+07	0.0818	0.0155	0.0803	25	0.0346	0.0927	98	0	0	0	0	0	0	0	0	0	0	0	0	0	0	0	0	0	0	0	0	0	0	0	0	0	0	0	0	0	0	0	0	0	0	0	0	0
S0338.A3_S17	CBPANC68	CBPANC68	PDAC	FFPE	1.24284e+08	0.06606	0.00657	0.0384	65	0.0146	0.0397	95	37	1	1	1	0	1	0	1	0	0	1	0	1	1	0	0	1	1	0	0	0	1	0	1	0	1	0	1	1	0	1	1	1	0	1	0	1
PIN_101_PT1	PIN 101 PT1	PIN 101	PDAC	Frozen	2.43041e+08	0.02507	0.00497	0.0437	41	0.011	0.043	82	14	0	0	0	0	0	0	0	0	0	0	0	0	0	0	0	0	0	0	0	0	0	0	0	1	1	0	1	1	0	1	1	0	0	1	0	0
S0332.H6_S48	PANC 406 PT1	PANC 406	PDAC	FFPE	1.65864e+08	0.04386	0.00614	0.0372	56	0.0137	0.038	117	22	0	1	1	0	0	0	0	0	0	1	1	0	0	1	0	1	0	0	0	1	1	1	0	1	0	0	0	0	0	0	0	0	0	1	0	0
S0334.F1_S6	PANC 503 PT1	PANC 503	PDAC	FFPE	1.54619e+08	0.05635	0.0063	0.0326	61	0.014	0.0335	105	28	1	1	1	1	0	0	1	1	1	0	0	0	0	0	0	1	0	0	1	1	0	1	0	1	1	0	0	0	0	1	0	0	0	1	0	0
S0334.A9_S65	PANC 705 PT1	PANC 705	PDAC	FFPE	1.32716e+08	0.03912	0.0067	0.0355	50	0.0149	0.0369	112	23	0	0	1	0	0	0	0	0	0	0	0	0	0	1	0	1	1	0	0	0	0	0	0	0	1	0	1	0	0	1	0	1	0	0	1	0
S0338.C9_S67	PANC 310 PT	PANC 310	PDAC	FFPE	1.37598e+08	0.05672	0.00659	0.0439	34	0.0147	0.0452	154	9	0	0	0	0	0	0	0	0	0	0	0	0	0	0	0	0	0	0	0	0	0	1	1	1	0	0	0	0	0	0	0	0	0	0	0	0
S0338.D7_S52	PANC 135 PT1	PANC 135	PDAC	FFPE	1.51613e+08	0.1051	0.00638	0.113	25	0.0142	0.114	133	12	0	0	0	0	0	0	0	0	0	0	0	0	0	0	0	0	0	0	0	0	0	0	0	0	0	0	0	0	0	1	0	1	0	0	0	0
S0334.A5_S33	PANC 543 PT1	PANC 543	PDAC	FFPE	1.02924e+08	0.05173	0.00769	0.0406	36	0.0171	0.0431	90	21	0	0	0	0	0	0	0	0	0	0	0	0	0	0	0	0	0	0	0	0	0	1	0	1	1	0	1	1	0	0	0	0	0	1	0	1
S0370.F8	IP05_LG7	IP05	IPMN LG	FFPE	1.2156e+08	0.07973	0.00669	0.0809	27	0.0149	0.0822	165	5	0	0	0	0	0	0	0	0	0	0	0	0	0	0	0	0	0	0	0	0	0	0	0	0	0	0	0	0	0	0	0	0	0	0	0	0
S0334.D8_S60	PANC 698 PT1	PANC 698	PDAC	FFPE	1.49867e+08	0.0525	0.00639	0.0413	41	0.0142	0.0422	188	10	0	1	0	0	0	0	0	0	0	1	0	0	0	0	0	0	0	0	0	0	0	0	0	0	0	0	0	0	0	1	0	0	0	1	0	1
S0370.F7	IP05_LG5	IP05	IPMN LG	FFPE	1.41491e+08	0.06973	0.00632	0.0677	25	0.0141	0.0685	126	4	0	0	0	0	0	0	0	0	0	0	0	0	0	0	0	0	0	0	0	0	1	0	0	0	0	0	0	0	0	0	0	0	0	0	0	0
S0368.D10	IP01_LG1P	IP01	IPMN LG	FFPE	1.15594e+08	0.09592	0.00737	0.102	26	0.0164	0.104	141	0	0	0	0	0	0	0	0	0	0	0	0	0	0	0	0	0	0	0	0	0	0	0	0	0	0	0	0	0	0	0	0	0	0	0	0	0
S0332.H5_S40	PANC 398 PT1	PANC 398	PDAC	FFPE	1.54286e+08	0.04178	0.00626	0.038	44	0.0139	0.0386	31	14	0	1	0	0	0	0	0	0	0	1	0	0	0	0	0	1	0	0	0	0	0	0	0	0	0	0	1	0	0	1	1	0	0	1	1	0
S0332.G3_S23	PANC 353 PT1	PANC 353	PDAC	FFPE	1.24408e+08	0.07755	0.00701	0.0834	47	0.0156	0.0849	195	21	0	0	0	0	0	0	0	0	0	1	1	0	0	0	0	1	0	0	0	0	1	0	1	0	0	0	0	1	0	1	1	0	1	1	0	1
S0334.G10_S79	PANC 723 PT1	PANC 723	PDAC	FFPE	1.39802e+08	0.06103	0.00656	0.0418	48	0.0146	0.0427	158	32	0	0	1	0	0	0	1	0	0	1	0	0	0	0	0	0	0	0	0	0	0	1	0	1	1	0	1	1	0	0	0	0	0	1	0	1
S0332.F2_S14	PANC 333 PT	PANC 333	PDAC	FFPE	1.41169e+08	0.04654	0.0066	0.0407	32	0.0147	0.0416	128	12	0	0	0	0	0	0	0	0	0	1	0	0	0	0	0	0	0	0	0	0	1	1	1	1	0	0	0	0	0	1	1	0	0	1	0	0
S0368.B11	PN11_LG1	PN11	PanIN LG	FFPE	3.513e+07	0.1077	0.0133	0.117	24	0.0295	0.126	115	0	0	0	0	0	0	0	0	0	0	0	0	0	0	0	0	0	0	0	0	0	0	0	0	0	0	0	0	0	0	0	0	0	0	0	0	0
S0338.C3_S19	CBPANC73	CBPANC73	PDAC	FFPE	1.31763e+08	0.06655	0.00648	0.0498	59	0.0144	0.0505	114	28	0	1	0	1	0	0	0	0	0	1	1	0	0	1	0	1	0	0	0	0	0	1	0	1	0	0	0	0	0	1	1	1	0	1	0	0
S0369.B10	MTP9 HG	MTP9	IPMN HG	FFPE	7.37501e+07	0.04711	0.00898	0.0658	38	0.02	0.0696	95	39	1	0	1	0	1	0	1	0	0	1	1	0	0	0	0	1	1	0	0	1	1	0	1	0	0	1	0	1	1	1	1	0	1	1	1	1
S0368.A7	PN02_LG3	PN02	PanIN LG	FFPE	8.52506e+07	0.07133	0.00833	0.0568	27	0.0186	0.0598	131	3	0	0	0	0	0	0	0	0	0	0	0	0	0	0	0	0	0	0	0	0	1	0	0	0	0	0	0	0	0	0	0	0	0	0	0	0
S0334.A10_S73	PANC 717 PT1	PANC 717	PDAC	FFPE	1.56776e+08	0.05973	0.00623	0.0379	69	0.0139	0.0382	164	32	0	1	1	1	0	0	0	0	0	1	0	0	0	1	1	0	0	1	0	1	1	1	0	1	1	0	0	1	0	1	1	0	0	1	1	0
PIN_107_S2	PIN 107 S2	PIN 107	PanIN HG	Frozen	1.71738e+08	0.0191	0.00591	0.0332	33	0.0132	0.0331	90	0	0	0	0	0	0	0	0	0	0	0	0	0	0	0	0	0	0	0	0	0	0	0	0	0	0	0	0	0	0	0	0	0	0	0	0	0
S0334.C5_S35	PANC 545 PT1	PANC 545	PDAC	FFPE	1.09005e+08	0.05689	0.0075	0.0545	35	0.0167	0.0563	135	17	0	0	1	0	0	0	0	0	0	0	0	0	0	1	0	0	0	0	0	0	0	1	0	1	0	0	0	0	1	0	1	0	0	0	0	1
S0370.H12	IP07_HG1F	IP07	IPMN HG	FFPE	1.15436e+08	0.08797	0.00729	0.0901	29	0.0162	0.0916	114	2	0	0	1	0	0	0	0	0	0	0	0	0	0	0	0	0	1	0	0	0	0	0	0	0	0	0	0	0	0	0	0	0	0	0	0	0
S0370.H8	IP07_LG10	IP07	IPMN LG	FFPE	1.1497e+08	0.09155	0.00709	0.0961	32	0.0158	0.0974	103	5	0	0	1	0	0	1	0	0	0	0	0	1	0	0	0	0	1	0	0	1	0	0	0	0	0	0	0	0	0	0	0	0	0	0	0	0
S0335.C12_S91	PANC 490 PT1	PANC 490	PDAC	FFPE	6.38268e+07	0.06331	0.00968	0.043	48	0.0216	0.0475	110	17	0	0	0	0	1	0	0	0	0	0	1	0	0	0	0	0	1	0	0	0	0	0	0	0	0	0	0	1	0	0	0	0	1	1	0	1
S0369.D9	MTP8 HG	MTP8	IPMN HG	FFPE	8.97304e+07	0.05143	0.00818	0.0517	27	0.0182	0.0543	77	7	0	0	0	0	0	0	0	0	0	0	0	0	0	0	0	0	0	0	0	0	0	0	0	0	1	0	1	0	0	0	0	0	0	0	0	0
S0338.F11_S86	PANC 331 PT	PANC 331	PDAC	FFPE	1.29879e+08	0.08597	0.00686	0.0827	45	0.0153	0.0837	201	29	1	1	1	0	1	0	0	0	0	1	1	0	0	0	1	1	0	0	0	0	0	0	0	1	1	1	1	1	0	0	1	1	0	1	1	0
S0337.E3_S21	CBPANC52	CBPANC52	PDAC	FFPE	1.26367e+08	0.06654	0.00675	0.0385	48	0.015	0.0393	101	22	0	1	0	0	0	0	0	0	0	0	0	0	0	0	0	0	0	0	0	0	0	1	0	1	0	0	1	1	0	1	1	0	0	0	0	0
S0334.D4_S28	PANC 538 PT1	PANC 538	PDAC	FFPE	1.55072e+08	0.06415	0.00623	0.0655	34	0.0139	0.0657	183	13	0	1	1	0	0	1	0	0	0	0	0	0	0	0	0	0	0	0	0	0	0	0	0	0	0	0	0	1	0	0	0	0	0	1	0	0
S0334.E3_S21	PANC 515 PT1	PANC 515	PDAC	FFPE	1.11768e+08	0.06637	0.00732	0.0562	48	0.0163	0.0577	142	32	0	1	1	0	1	0	1	0	0	1	1	0	0	0	0	0	0	0	0	0	1	0	1	1	1	0	1	1	1	0	1	0	0	1	0	1
S0338.G10_S79	PANC 322 PT	PANC 322	PDAC	FFPE	1.4149e+08	0.05905	0.00652	0.0619	36	0.0145	0.0624	182	26	0	0	0	0	0	0	0	0	0	1	0	0	0	1	1	0	0	0	0	0	0	0	1	0	1	0	1	0	1	0	1	0	0	1	0	1
S0369.A10	MTP3 HG	MTP3	MCN	FFPE	7.65854e+07	0.06372	0.00892	0.0727	26	0.0198	0.0761	105	9	0	0	0	0	0	0	0	0	0	0	0	0	0	0	0	0	0	0	0	0	0	0	0	0	1	0	1	0	1	0	1	0	0	0	0	0
S0332.E10_S77	CBPANC23-2	CBPANC23	PDAC	FFPE	1.38503e+08	0.05885	0.00659	0.0616	27	0.0147	0.0622	143	0	0	0	0	0	0	0	0	0	0	0	0	0	0	0	0	0	0	0	0	0	0	0	0	0	0	0	0	0	0	0	0	0	0	0	0	0
S0336.D6_S44	PANC 618 PT1	PANC 618	PDAC	FFPE	8.88363e+07	0.05021	0.00828	0.0525	42	0.0184	0.0551	170	11	0	0	0	0	0	0	0	0	0	1	0	0	0	0	0	0	0	0	0	0	0	0	0	0	0	0	0	0	0	1	1	0	0	0	0	0
PIN_201_PT_04	PIN 201 PT 04	PIN 201	IPMN HG	Frozen	4.40279e+08	0.02222	0.00374	0.0347	29	0.00833	0.0317	89	11	0	0	1	0	0	0	0	0	0	0	0	0	0	0	0	0	0	1	0	1	0	1	0	1	0	0	0	0	1	0	1	0	0	0	0	0
S0369.B9	MTP18 CA	MTP18	PDAC	FFPE	7.55257e+07	0.08898	0.00838	0.0787	44	0.0187	0.0814	164	22	0	0	1	0	0	0	1	0	0	0	1	0	1	0	0	0	1	0	1	0	1	0	0	0	1	0	1	0	0	1	1	0	0	0	0	0
S0338.C8_S59	PANC 148 PT	PANC 148	PDAC	FFPE	1.72279e+08	0.08614	0.00586	0.0839	33	0.013	0.0834	174	20	1	0	1	0	0	0	0	0	0	1	1	0	1	0	1	0	0	0	0	0	0	0	0	0	1	0	1	0	0	0	1	0	0	1	0	1
S0338.B4_S26	Pa 294 PT	Pa 294	PDAC	FFPE	6.71209e+07	0.07328	0.0093	0.0662	31	0.0207	0.0699	151	0	0	0	0	0	0	0	0	0	0	0	0	0	0	0	0	0	0	0	0	0	0	0	0	0	0	0	0	0	0	0	0	0	0	0	0	0
S0369.G4	36P	36P	PanIN LG	FFPE	3.92208e+07	0.07593	0.0124	0.0719	28	0.0276	0.0794	90	0	0	0	0	0	0	0	0	0	0	0	0	0	0	0	0	0	0	0	0	0	0	0	0	0	0	0	0	0	0	0	0	0	0	0	0	0
S0338.A5_S33	PANC 094 PT2	PANC 094	PDAC	FFPE	1.50356e+08	0.1278	0.00632	0.128	34	0.0141	0.128	216	34	0	1	1	1	0	0	1	0	0	1	0	1	0	0	1	0	1	1	1	1	0	1	0	1	0	1	1	1	1	0	1	0	0	0	0	0
S0338.D10_S76	PANC 320 PT3	PANC 320	PDAC	FFPE	1.57402e+08	0.088	0.00621	0.0749	39	0.0138	0.0747	265	31	0	0	1	0	1	0	1	0	0	0	0	0	0	0	0	0	1	0	1	0	0	1	0	1	1	0	1	0	1	0	1	0	0	1	0	1
S0369.B7	W06-1-P	W06	PanIN HG	FFPE	4.83446e+07	0.05485	0.0106	0.0559	32	0.0237	0.0612	129	5	1	1	1	1	0	0	0	0	0	0	0	0	0	0	0	0	0	0	0	0	0	0	0	0	0	0	0	0	0	0	0	0	0	0	0	0
S0369.H8	MTP1 CA	MTP1	PDAC	FFPE	6.72363e+07	0.05583	0.00947	0.0596	33	0.0211	0.0634	94	7	0	0	0	0	0	0	0	0	0	0	0	0	0	0	0	0	0	0	0	0	1	1	0	1	0	0	0	0	0	0	0	0	0	1	0	0
S0337.G4_S31	LCR 377 PT1-PANCREAS!	LCR 377	PDAC	FFPE	1.30356e+08	0.07056	0.00657	0.0792	47	0.0146	0.0794	168	25	0	0	0	0	1	0	1	0	1	1	1	0	0	0	0	0	0	0	0	0	1	1	0	1	1	0	1	0	0	0	1	0	0	1	0	1
S0336.F11_S86	PANCA 1199 PT1	PANCA 1199	PDAC	FFPE	9.34491e+07	0.04019	0.00815	0.0436	52	0.0181	0.0457	132	21	0	1	0	0	0	0	1	0	0	0	0	0	0	0	0	0	0	0	0	0	0	0	0	0	0	0	0	0	0	1	1	0	0	1	0	0
S0369.A7	W02-1-P	W02	PanIN HG	FFPE	7.39846e+07	0.06635	0.009	0.0534	26	0.02	0.0565	111	2	0	0	0	0	0	0	0	0	0	0	0	0	0	0	0	0	0	0	0	0	0	0	0	0	0	0	1	0	0	0	1	0	0	0	0	0
S0334.C4_S27	PANC 537 PT1	PANC 537	PDAC	FFPE	1.39369e+08	0.05638	0.00666	0.0497	31	0.0148	0.0499	112	25	0	0	0	0	1	0	1	0	0	1	1	0	0	0	0	0	0	0	0	0	0	0	0	0	1	0	1	1	0	0	0	0	0	1	0	0
S0332.E12_S93	PANC 109 PT	PANC 109	PDAC	FFPE	1.1882e+08	0.05641	0.00716	0.0556	43	0.0159	0.0564	138	14	0	1	1	0	0	1	0	0	1	1	1	0	0	0	0	0	0	0	0	0	0	1	0	1	0	0	0	0	0	0	0	0	0	1	0	0
S0338.E9_S69	PANC 313 PT	PANC 313	PDAC	FFPE	1.32701e+08	0.05825	0.00674	0.0443	36	0.015	0.0446	187	28	0	1	1	0	0	0	0	0	0	1	0	1	0	0	0	0	0	0	0	0	0	1	0	1	0	0	0	1	0	0	1	0	0	1	0	1
S0370.G8	IP06_LG12/13	IP06	IPMN LG	FFPE	1.18929e+08	0.08982	0.0069	0.0851	26	0.0154	0.0856	139	1	0	0	1	0	0	0	0	0	0	0	0	0	0	0	0	0	0	0	0	0	0	0	0	0	0	0	0	0	0	0	0	0	0	0	0	0
S0332.C3_S19	PANC 346 PT1	PANC 346	PDAC	FFPE	1.67458e+08	0.08068	0.00607	0.0885	42	0.0135	0.0879	212	13	0	1	0	0	0	0	0	0	0	0	0	0	0	0	0	0	0	0	0	0	1	1	0	1	0	0	0	0	0	0	0	0	0	1	0	1
S0332.G4_S31	PANC 387 PT1	PANC 387	PDAC	FFPE	1.5621e+08	0.04038	0.00621	0.0573	44	0.0138	0.0568	134	34	0	1	1	0	0	0	0	1	1	1	1	1	0	0	0	0	1	1	0	1	1	0	0	0	1	0	1	0	1	1	1	0	0	1	0	1
S0370.H4	IP06_HG7	IP06	IPMN HG	FFPE	1.12273e+08	0.07228	0.0072	0.0755	26	0.016	0.0761	122	1	0	0	1	0	0	0	0	0	0	0	0	0	0	0	0	0	0	0	0	0	0	0	0	0	0	0	0	0	0	0	0	0	0	0	0	0
S0332.F12_S94	PANC 110 PT1	PANC 110	PDAC	FFPE	1.74859e+08	0.1231	0.00588	0.123	36	0.0131	0.122	171	13	0	0	1	0	0	0	0	0	0	0	0	0	0	0	0	0	0	0	0	0	0	0	0	1	0	0	0	0	0	1	0	0	0	1	0	0
S0332.F11_S86	PANC 097 PT	PANC 097	PDAC	FFPE	1.5963e+08	0.06845	0.00621	0.0664	42	0.0138	0.0657	200	20	0	0	1	0	1	1	1	0	0	1	0	0	0	0	0	0	1	0	0	1	0	1	0	1	0	0	0	0	0	1	1	0	0	1	0	0
S0369.B11	MTP4 CA	MTP4	PDAC	FFPE	9.97276e+07	0.0686	0.00781	0.0737	38	0.0174	0.075	163	16	0	1	0	0	0	0	0	0	0	0	0	0	0	1	0	1	0	0	0	0	1	1	0	1	0	0	0	0	0	0	0	0	0	1	0	0
S0370.G6	IP06_LG4	IP06	IPMN LG	FFPE	1.00612e+08	0.1272	0.00759	0.134	27	0.0169	0.135	145	3	0	0	1	0	0	0	0	0	0	0	0	0	0	0	0	0	0	0	0	0	0	0	0	0	0	0	0	0	0	0	0	0	0	0	0	0
S0338.C12_S91	PANC 416 PT1	PANC 416	PDAC	FFPE	1.54044e+08	0.0827	0.00623	0.0798	49	0.0139	0.0791	224	20	0	0	1	0	0	0	0	0	0	1	0	0	0	0	0	0	1	0	0	1	1	0	1	1	0	0	0	0	0	1	1	1	0	0	0	0
S0369.H11	MTP5 CA	MTP5	PDAC	FFPE	3.00498e+07	0.1156	0.0142	0.119	50	0.0316	0.128	157	24	0	0	1	0	0	0	0	0	1	0	1	0	0	0	0	0	1	0	0	0	1	1	0	1	1	0	1	0	0	1	1	0	0	0	0	0
S0332.B11_S82	PANC 091 PT2	PANC 091	PDAC	FFPE	2.18389e+08	0.07395	0.00532	0.083	40	0.0118	0.081	212	17	0	0	1	1	0	0	0	0	1	1	0	0	0	0	0	0	0	0	0	0	0	1	0	1	0	0	0	1	0	0	1	0	0	1	0	1
S0370.G4	IP06_LG2	IP06	IPMN LG	FFPE	1.24157e+08	0.1151	0.00689	0.12	27	0.0154	0.12	156	1	0	0	1	0	0	0	0	0	0	0	0	0	0	0	0	0	0	0	0	0	0	0	0	0	0	0	0	0	0	0	0	0	0	0	0	0
S0338.B11_S82	PANC 327 PT	PANC 327	PDAC	FFPE	1.74645e+08	0.07969	0.00585	0.0797	32	0.013	0.0783	219	9	0	0	0	0	0	0	0	0	0	0	0	0	0	0	0	0	0	0	0	0	0	1	0	0	0	0	0	0	0	1	0	0	0	1	0	0
S0332.H7_S56	PANC 462 PT1	PANC 462	PDAC	FFPE	1.35957e+08	0.04617	0.00669	0.0366	62	0.0149	0.0362	121	32	0	1	1	0	0	1	0	0	1	0	1	1	0	0	0	0	0	0	1	1	0	1	0	0	1	0	1	1	0	1	1	0	0	1	0	1
S0368.A12	PN05_LG1	PN05	PanIN LG	FFPE	1.06053e+08	0.08207	0.00757	0.0748	26	0.0169	0.0755	166	0	0	0	0	0	0	0	0	0	0	0	0	0	0	0	0	0	0	0	0	0	0	0	0	0	0	0	0	0	0	0	0	0	0	0	0	0
S0368.H3	IP17_I/HG2	IP17	IPMN LG	FFPE	1.19162e+08	0.1215	0.00712	0.128	24	0.0158	0.128	135	9	0	0	0	0	0	0	1	0	0	0	0	0	0	0	0	0	0	0	0	0	0	0	0	0	0	0	0	0	0	0	0	0	0	0	0	0
S0334.B6_S42	PANC 552 PT1	PANC 552	PDAC	FFPE	1.27331e+08	0.05269	0.0069	0.034	37	0.0165	0.0349	72	22	0	1	0	0	1	0	1	0	1	0	1	0	0	0	0	0	0	0	0	0	0	0	0	0	1	0	1	1	0	1	1	0	0	0	0	0
S0334.B7_S50	PANC 688 PT1	PANC 688	PDAC	FFPE	1.29911e+08	0.05844	0.00687	0.0455	44	0.0153	0.0452	158	21	0	0	1	0	1	1	1	0	0	1	1	0	0	0	0	0	0	0	1	0	0	1	0	1	0	0	0	1	0	0	0	0	0	1	0	1
S0332.C11_S83	PANC 092 PT2	PANC 092	PDAC	FFPE	1.40316e+08	0.08141	0.00656	0.0798	45	0.0146	0.0791	206	13	0	1	1	1	0	0	1	1	0	0	0	0	0	0	0	0	0	0	0	0	0	1	0	1	0	0	0	0	1	0	1	0	0	0	0	0
S0338.G11_S87	PANC 332 PT	PANC 332	PDAC	FFPE	1.50648e+08	0.1159	0.00633	0.118	43	0.0141	0.117	255	14	0	0	0	0	0	1	0	0	0	0	0	0	0	0	0	0	0	1	0	0	0	1	0	1	0	0	0	0	0	1	0	0	0	1	0	0
S0370.C7	IP26_I/HG9	IP26	IPMN HG	FFPE	1.59322e+08	0.09999	0.00603	0.0948	26	0.0135	0.0935	165	9	0	0	0	0	0	0	0	0	1	0	1	0	0	0	0	0	0	0	0	0	1	0	0	0	1	0	1	0	0	0	0	0	0	0	0	0
S0370.F10	IP05_LG10	IP05	IPMN LG	FFPE	1.34482e+08	0.08721	0.00646	0.0919	25	0.0144	0.091	154	7	0	0	0	0	0	0	0	0	0	0	0	0	0	0	0	0	0	0	0	0	1	0	0	0	0	0	0	0	0	0	0	0	0	0	0	0
S0334.F2_S14	PANC 513 PT1	PANC 513	PDAC	FFPE	1.37198e+08	0.07433	0.00656	0.0734	62	0.0146	0.0726	284	37	1	0	1	0	1	0	1	0	1	0	1	0	0	0	0	0	0	0	0	0	1	0	1	0	1	1	1	0	1	1	1	0	1	1	1	1
S0368.D8	PNCC1_CA1-1	PNCC1	PDAC	FFPE	1.09677e+08	0.05703	0.00743	0.0517	37	0.0166	0.052	264	5	0	1	0	0	0	0	0	0	0	0	0	0	0	0	0	0	0	0	0	0	0	0	0	0	0	0	0	0	0	0	0	0	0	0	0	1
S0335.F7_S54	PANC 455 PT1	PANC 455	PDAC	FFPE	1.20174e+08	0.03444	0.00712	0.0436	33	0.0159	0.0435	86	10	0	0	0	0	0	0	0	0	0	0	0	0	0	1	0	0	0	0	0	0	0	0	0	0	0	0	0	0	0	1	1	0	0	0	0	0
S0338.C5_S35	PANC 114 PT	PANC 114	PDAC	FFPE	1.63419e+08	0.1151	0.00585	0.118	30	0.013	0.116	202	18	0	0	0	0	0	0	0	0	0	0	0	0	0	0	0	0	0	1	0	1	0	1	0	1	1	0	1	0	0	0	1	1	0	0	0	0
S0337.D8_S60	PANC 130 PT	PANC 130	PDAC	FFPE	1.52672e+08	0.05567	0.00634	0.0621	34	0.0141	0.0607	234	26	0	0	0	0	1	0	1	0	0	0	0	0	0	0	0	0	0	0	0	0	0	1	0	1	1	0	1	1	1	0	1	0	0	1	0	1
S0334.D2_S12	PANC 510 PT1	PANC 510	PDAC	FFPE	8.01206e+07	0.0838	0.00852	0.09	29	0.019	0.0913	232	15	1	1	1	0	1	0	0	0	0	0	0	0	0	0	0	0	0	0	0	0	0	0	0	0	1	0	1	0	1	0	1	0	0	0	0	0
S0335.B4_S26	PANC 419 PT1	PANC 419	PDAC	FFPE	1.15259e+08	0.04178	0.00722	0.0364	36	0.0161	0.0361	91	14	0	0	0	0	0	0	0	0	0	0	0	0	0	0	0	0	1	0	1	1	0	0	0	0	0	0	0	0	0	0	0	0	0	0	0	0
PIN_102_PT1	PIN 102 PT1	PIN 102	PDAC	Frozen	1.40189e+08	0.0306	0.00662	0.0428	74	0.0148	0.0418	221	19	0	1	1	0	0	1	0	1	0	0	1	1	0	0	0	0	1	0	0	1	0	1	0	1	0	0	0	1	0	0	1	0	0	1	0	0
S0336.F8_S62	PANC 652 PT1	PANC 652	PDAC	FFPE	7.16319e+07	0.0392	0.00926	0.0473	48	0.0206	0.0494	133	28	1	0	1	0	1	0	1	0	0	0	1	0	0	0	0	0	0	0	1	0	0	0	1	1	1	0	1	0	0	1	1	0	0	1	1	0
PIN_202_PT_03	PIN 202 PT 03	PIN 202	IPMN HG	Frozen	5.03458e+08	0.02522	0.00347	0.0392	44	0.00772	0.0342	83	14	0	0	1	0	0	0	1	1	0	0	1	0	0	0	0	0	0	0	0	0	0	1	1	1	0	0	0	0	0	0	1	0	0	0	0	0
S0332.E1_S5	INDI 388 PT1	INDI 388	PDAC	FFPE	1.52411e+08	0.07465	0.00625	0.0561	34	0.0139	0.0545	283	3	0	0	0	0	0	0	0	0	0	0	0	0	0	0	0	0	0	0	0	0	0	0	0	0	0	0	0	0	0	0	0	0	0	0	0	0
S0334.D10_S76	PANC 720 PT1	PANC 720	PDAC	FFPE	1.51324e+08	0.04734	0.00632	0.042	51	0.0141	0.0405	271	14	0	0	0	0	0	1	0	0	0	0	0	0	0	0	0	0	1	0	0	1	0	0	0	0	0	0	0	0	0	0	1	1	0	1	0	1
S0337.F8_S62	PANC 150 PT	PANC 150	PDAC	FFPE	1.27923e+08	0.05223	0.00681	0.0351	49	0.0152	0.0342	232	18	0	1	0	1	0	0	0	0	0	1	0	0	0	0	0	0	0	0	0	0	0	1	0	1	0	0	0	0	0	1	0	1	0	1	0	0
S0338.H10_S80	PANC 325 PT	PANC 325	PDAC	FFPE	1.77344e+08	0.09614	0.00579	0.0972	42	0.0129	0.095	234	12	1	0	0	0	0	0	0	0	0	0	0	0	0	0	0	0	0	0	0	0	0	0	0	0	0	0	0	0	0	1	0	1	1	1	0	0
S0332.E3_S21	PANC 350 PT1	PANC 350	PDAC	FFPE	1.43644e+08	0.09837	0.00656	0.101	32	0.0146	0.0997	101	7	0	0	1	0	0	0	0	0	0	0	0	1	0	0	0	0	0	0	0	0	0	1	0	1	0	0	0	0	0	0	0	0	0	0	0	0
S0332.G11_S87	PANC 101 PT	PANC 101	PDAC	FFPE	1.50815e+08	0.08246	0.00634	0.0837	39	0.0141	0.0821	207	12	0	0	0	0	0	0	0	0	0	0	0	1	0	0	0	0	0	0	0	0	0	1	0	1	1	0	1	0	0	0	0	0	0	1	1	1
S0368.F11	IP09_HG1	IP09	IPMN HG	FFPE	1.20273e+08	0.06071	0.00701	0.0414	46	0.0156	0.0406	91	12	0	1	0	0	0	0	0	0	0	0	0	0	0	0	0	0	0	0	0	0	0	0	1	1	0	0	0	0	0	0	0	0	0	1	0	1
S0369.H5	31P-HG	31P	IPMN HG	FFPE	2.19844e+07	0.1443	0.0166	0.134	25	0.037	0.145	115	2	0	0	0	0	0	0	0	0	0	0	0	0	0	0	0	0	0	0	0	0	0	0	0	0	0	0	0	0	0	0	0	0	0	1	0	0
S0338.E11_S85	PANC 330 PT	PANC 330	PDAC	FFPE	1.05345e+08	0.06822	0.00753	0.0653	40	0.0167	0.065	158	16	0	0	0	0	0	0	0	0	0	0	0	0	1	0	0	1	0	0	0	0	0	1	0	1	0	0	1	0	0	0	1	0	0	1	0	0
S0337.A7_S49	Pa 268 PT	Pa 268	PDAC	Frozen	1.13015e+08	0.02295	0.00736	0.0435	48	0.0164	0.043	109	33	0	0	1	0	0	0	0	0	0	0	1	0	0	1	0	0	0	0	0	0	1	0	1	0	1	0	1	0	1	0	1	0	0	1	0	1
PIN_202_PT_04	PIN 202 PT 04	PIN 202	PDAC	Frozen	4.84387e+08	0.02507	0.00353	0.04	44	0.00787	0.0348	74	14	0	0	1	0	0	0	1	1	0	1	1	0	0	0	0	0	0	0	0	0	0	1	1	1	0	0	0	0	0	0	1	0	0	0	0	0
S0336.F5_S38	PANC 641 PT1	PANC 641	PDAC	FFPE	8.63875e+07	0.03795	0.00834	0.0427	49	0.0186	0.0434	148	17	0	1	0	0	0	0	0	0	0	1	1	0	0	0	0	1	0	0	0	1	0	0	0	1	0	0	0	0	0	0	0	0	0	1	0	1
S0338.H5_S40	PANC 120 PT	PANC 120	PDAC	FFPE	1.38566e+08	0.06967	0.00662	0.0774	33	0.0147	0.0758	166	11	0	0	0	0	0	0	0	0	0	0	0	0	0	0	0	0	0	0	0	0	0	1	0	1	0	0	0	0	0	1	0	0	0	1	0	0
S0334.C2_S11	PANC 509 PT1	PANC 509	PDAC	FFPE	1.30143e+08	0.05512	0.00679	0.0451	55	0.0151	0.0437	205	15	0	1	0	0	0	0	0	0	0	0	0	0	0	0	0	0	0	0	0	1	0	1	0	1	1	0	1	1	0	0	0	0	0	1	0	0
S0368.H4	IP17_I/HG3	IP17	IPMN LG	FFPE	1.55511e+08	0.132	0.00628	0.135	27	0.014	0.133	138	8	0	0	0	0	0	0	0	0	0	0	0	0	0	0	0	0	0	0	0	0	0	0	0	0	0	0	0	0	0	0	0	0	0	0	0	0
S0338.C7_S51	PANC 134 PT1	PANC 134	PDAC	FFPE	2.02811e+08	0.1181	0.00548	0.122	37	0.0122	0.119	186	13	0	0	0	0	0	0	0	0	0	1	1	0	0	0	0	0	0	1	0	0	1	0	0	0	0	0	0	0	0	0	0	0	1	1	0	0
S0369.E9	MTP19 HG	MTP19	IPMN HG	FFPE	8.61172e+07	0.09207	0.00827	0.0656	64	0.0184	0.066	159	35	1	1	1	0	1	0	0	0	0	0	0	0	1	0	0	1	0	0	0	0	1	1	0	0	1	0	1	1	1	1	1	0	1	1	0	1
S0370.G7	IP06_LG5	IP06	IPMN LG	FFPE	1.69405e+08	0.09317	0.00582	0.092	27	0.013	0.0894	176	1	0	0	1	0	0	0	0	0	0	0	0	0	0	0	0	0	0	0	0	0	0	0	0	0	0	0	0	0	0	0	0	0	0	0	0	0
S0334.B12_S90	PANC 736 PT1	PANC 736	PDAC	FFPE	1.63995e+08	0.05817	0.00602	0.0636	35	0.0134	0.0612	216	3	0	0	1	0	0	0	0	0	0	0	0	0	0	0	0	0	0	0	0	0	0	0	0	0	0	0	0	0	0	0	1	0	0	0	0	0
S0370.A4	IP20_HG14c	IP20	IPMN HG	FFPE	9.9088e+07	0.07516	0.00778	0.0786	32	0.0173	0.0783	190	8	0	0	1	0	0	0	0	0	0	0	0	0	0	0	0	0	0	1	0	0	0	0	0	0	0	1	0	0	0	0	1	0	0	0	0	0
S0332.B6_S42	PANC 400 PT1	PANC 400	PDAC	FFPE	1.4473e+08	0.04409	0.00654	0.0372	50	0.0146	0.0354	98	0	0	0	0	0	0	0	0	0	0	0	0	0	0	0	0	0	0	0	0	0	0	0	0	0	0	0	0	0	0	0	0	0	0	0	0	0
S0338.G7_S55	PANC 143 PT1	PANC 143	PDAC	FFPE	1.36694e+08	0.1249	0.00643	0.124	47	0.0143	0.122	233	14	0	0	0	0	0	1	0	0	0	0	0	0	0	1	0	1	0	0	0	0	0	0	0	0	0	0	0	0	0	1	0	0	0	1	0	1
S0335.C3_S19	PANC 769 PT1	PANC 769	PDAC	FFPE	5.38169e+07	0.06332	0.0106	0.0423	39	0.0236	0.0454	66	20	0	0	0	0	0	0	0	0	0	1	1	0	0	0	0	0	0	0	0	0	1	1	1	0	1	0	1	0	0	0	0	0	1	1	0	0
S0334.G2_S15	PANC 514 PT1	PANC 514	PDAC	FFPE	1.26227e+08	0.05923	0.00691	0.0449	42	0.0154	0.0434	207	22	0	1	0	0	0	0	0	0	0	0	0	0	0	0	0	0	1	0	1	1	0	0	0	0	0	0	0	0	0	1	0	0	0	1	1	0
S0369.A3	21P	21P	PanIN LG	FFPE	1.43804e+07	0.1248	0.0203	0.114	29	0.0453	0.129	100	0	0	0	0	0	0	0	0	0	0	0	0	0	0	0	0	0	0	0	0	0	0	0	0	0	0	0	0	0	0	0	0	0	0	0	0	0
S0370.F6	IP05_LG4	IP05	IPMN LG	FFPE	1.29229e+08	0.09214	0.00668	0.0927	24	0.0149	0.0909	157	5	0	0	0	0	0	0	0	0	0	0	0	0	0	0	0	0	0	0	0	0	0	0	0	0	0	0	0	0	0	0	0	0	0	0	0	0
S0338.H7_S56	PANC 143 PT2	PANC 143	PDAC	FFPE	1.54759e+08	0.08757	0.00617	0.0909	47	0.0137	0.0884	226	14	0	0	0	0	1	1	0	0	0	0	0	0	0	1	0	1	0	0	0	0	0	0	0	0	0	0	0	0	0	1	0	0	0	1	0	1
S0332.E11_S85	PANC 096 PT1	PANC 096	PDAC	FFPE	1.43025e+08	0.07675	0.00654	0.0851	44	0.0145	0.0829	228	14	0	0	0	0	0	0	1	0	0	0	0	0	1	0	0	0	0	0	0	0	0	0	0	1	0	0	0	0	0	0	1	1	0	1	0	1
S0334.F3_S22	PANC 532 PT1	PANC 532	PDAC	FFPE	1.25243e+08	0.07661	0.00693	0.0686	37	0.0155	0.067	221	17	0	1	0	1	0	0	0	0	0	1	0	0	0	0	0	0	0	0	0	0	0	0	0	0	0	0	0	0	0	1	1	0	0	1	0	1
PIN_206_PT_09	PIN 206 PT 09	PIN 206	PDAC	Frozen	4.23352e+08	0.02462	0.00384	0.0358	59	0.00856	0.0303	143	18	1	0	1	0	0	0	1	0	0	1	0	1	0	1	0	0	1	0	0	0	0	0	0	0	0	0	0	0	0	1	1	0	0	1	0	0
S0335.C7_S51	PANC 451 PT1	PANC 451	PDAC	FFPE	1.36848e+08	0.03793	0.00658	0.0424	43	0.0147	0.0403	128	24	0	1	0	0	0	0	0	0	0	0	0	0	0	0	0	1	1	0	1	1	0	1	0	1	0	0	1	0	0	1	1	0	0	1	0	1
S0334.D11_S84	PANC 728 PT2	PANC 728	PDAC	FFPE	1.19893e+08	0.06661	0.00714	0.0554	45	0.0159	0.0538	231	15	0	1	1	0	0	0	0	0	0	0	0	0	0	1	1	1	0	0	0	0	0	0	0	0	0	0	0	0	0	1	0	0	0	1	0	0
S0370.G11	IP06_IG9	IP06	IPMN LG	FFPE	1.23733e+08	0.09751	0.0068	0.0975	26	0.0152	0.0955	169	1	0	0	1	0	0	0	0	0	0	0	0	0	0	0	0	0	0	0	0	0	0	0	0	0	0	0	0	0	0	0	0	0	0	0	0	0
S0335.F11_S86	PANC 484 PT1	PANC 484	PDAC	FFPE	2.84002e+07	0.07448	0.0144	0.0664	35	0.0322	0.0737	186	6	0	0	0	0	0	0	0	0	0	0	0	0	0	0	0	0	0	0	0	0	0	0	0	0	0	0	0	0	0	0	0	0	0	0	0	0
S0368.D2	PN17_LG1	PN17	PanIN LG	FFPE	5.96826e+07	0.1267	0.0102	0.139	25	0.0227	0.141	172	0	0	0	0	0	0	0	0	0	0	0	0	0	0	0	0	0	0	0	0	0	0	0	0	0	0	0	0	0	0	0	0	0	0	0	0	0
S0338.D6_S44	PANC 125 PT1	PANC 125	PDAC	FFPE	1.44061e+08	0.07685	0.00638	0.081	38	0.0142	0.0782	232	19	0	0	1	0	0	1	1	0	0	0	0	0	0	1	0	0	1	0	1	1	0	0	0	0	1	0	0	0	0	1	0	0	0	1	0	1
S0332.F7_S54	PANC 409 PT2	PANC 409	PDAC	FFPE	1.37569e+08	0.04648	0.00667	0.0389	39	0.0148	0.0364	53	16	0	1	1	0	0	0	0	0	0	0	0	0	0	0	0	1	1	0	0	1	0	0	0	0	0	0	0	0	1	0	1	0	1	1	1	0
S0334.A3_S17	PANC 489 PT1	PANC 489	PDAC	FFPE	1.28562e+08	0.06066	0.00685	0.0563	88	0.0153	0.0541	269	27	0	1	1	0	0	0	0	1	0	1	1	0	0	1	0	1	0	0	0	1	0	0	0	1	0	1	0	1	0	0	0	1	0	0	0	1
S0332.D3_S20	PANC 348 PT1	PANC 348	PDAC	FFPE	1.5906e+08	0.04794	0.00622	0.0574	47	0.0138	0.0542	98	38	1	0	1	0	1	0	1	0	0	1	1	0	0	0	0	0	1	0	1	0	0	0	0	1	1	0	1	1	0	1	0	1	0	1	0	1
S0335.E11_S85	PANC 482 PT2	PANC 482	PDAC	FFPE	7.94105e+07	0.04251	0.00856	0.0404	58	0.0191	0.0401	106	22	0	1	1	0	0	0	0	0	0	1	1	0	0	0	0	0	1	0	0	1	0	0	1	1	0	0	0	0	1	1	1	0	0	1	0	0
S0332.E4_S29	PANC 362 PT1	PANC 362	PDAC	FFPE	1.45059e+08	0.08231	0.00654	0.0874	52	0.0145	0.0845	250	26	1	0	1	0	1	0	1	0	0	0	0	0	0	1	0	0	0	1	0	0	0	1	0	1	1	0	0	0	0	1	1	0	1	1	0	0
S0370.G1	IP05_HG9	IP05	PDAC	FFPE	1.42294e+08	0.0902	0.00642	0.0992	24	0.0143	0.0962	174	19	0	0	0	0	0	0	0	0	0	0	0	0	0	0	0	0	0	1	0	1	1	0	0	0	0	0	0	0	1	0	1	0	0	0	0	0
S0334.C11_S83	PANC 728 PT1	PANC 728	PDAC	FFPE	1.25361e+08	0.066	0.007	0.0542	44	0.0156	0.0519	256	15	0	1	1	0	0	0	1	0	0	0	0	0	0	1	1	1	0	0	0	0	0	0	0	0	0	0	0	0	0	1	0	0	0	1	0	0
S0336.B6_S42	PANC 621 PT1	PANC 621	PDAC	FFPE	6.95272e+07	0.04955	0.00928	0.0563	49	0.0207	0.0568	233	19	0	0	1	0	0	0	1	0	0	0	1	0	0	0	0	0	0	0	0	0	1	0	1	0	1	0	1	0	1	0	1	0	0	0	0	0
PIN_108_S1	PIN 108 S1	PIN 108	PanIN HG	Frozen	1.65256e+08	0.03067	0.00605	0.0381	38	0.0135	0.0345	91	20	0	1	1	1	0	0	0	0	0	0	0	0	0	0	0	0	0	1	0	1	0	0	0	1	0	0	0	0	1	1	1	0	0	1	0	0
S0332.H11_S88	PANC 102 PT1	PANC 102	PDAC	FFPE	1.63817e+08	0.07584	0.00608	0.0722	40	0.0136	0.0686	205	15	0	0	1	0	0	0	0	0	0	0	1	0	0	0	0	0	0	0	0	0	0	0	0	0	1	0	1	0	0	0	1	0	0	0	0	0
S0332.A12_S89	PANC 103 PT1	PANC 103	PDAC	FFPE	1.82723e+08	0.08408	0.00575	0.0771	35	0.0128	0.073	230	8	0	0	1	0	0	0	0	0	0	0	0	0	0	0	0	0	0	0	0	0	0	0	0	0	0	0	0	0	0	0	0	0	1	1	0	0
S0338.A6_S41	PANC 121 PT1	PANC 121	PDAC	FFPE	1.6396e+08	0.0974	0.00603	0.0957	39	0.0134	0.0918	291	26	0	0	1	0	0	0	1	0	1	1	1	0	0	0	0	0	0	1	0	0	0	0	0	0	1	0	1	0	0	1	1	0	0	0	0	0
PIN_108_S2	PIN 108 S2	PIN 108	PanIN LG	Frozen	1.39939e+08	0.02629	0.0066	0.0428	37	0.0147	0.0396	71	26	0	1	1	1	0	0	0	0	0	1	0	0	0	0	0	0	0	1	0	1	0	1	0	1	0	0	0	0	0	0	0	0	0	1	0	0
S0338.A1_S1	CBPANC02	CBPANC02	PDAC	FFPE	1.48496e+08	0.05601	0.00613	0.0566	54	0.0136	0.0527	221	35	1	1	1	0	1	0	1	0	0	0	1	0	0	0	0	1	1	0	1	0	1	0	1	1	1	0	1	0	0	1	1	0	1	0	1	0
S0335.C2_S11	PANC 531 PT1	PANC 531	PDAC	FFPE	4.39264e+07	0.04794	0.0117	0.0463	52	0.0261	0.0493	158	29	0	1	0	0	1	0	1	0	1	0	0	0	0	1	0	1	0	0	0	0	0	1	0	1	1	0	0	1	0	1	0	0	0	1	0	1
S0334.G9_S71	PANC 714 PT1	PANC 714	PDAC	FFPE	1.21955e+08	0.05291	0.00699	0.0535	63	0.0155	0.0506	164	29	1	0	1	0	0	1	1	1	0	1	1	0	0	0	0	1	1	0	1	0	0	1	0	1	0	0	1	0	1	1	1	0	0	1	0	1
S0332.G6_S47	PANC 405 PT1	PANC 405	PDAC	FFPE	1.60144e+08	0.03836	0.00617	0.046	45	0.0137	0.0421	95	16	0	0	0	0	0	0	0	0	1	1	0	1	0	0	0	0	0	0	0	0	0	1	0	0	0	0	0	0	1	0	1	0	0	1	0	0
S0338.C6_S43	PANC 124 PT1	PANC 124	PDAC	FFPE	1.63601e+08	0.1464	0.00606	0.136	37	0.0135	0.132	230	10	0	0	0	0	0	0	0	0	0	0	0	0	0	0	0	0	0	0	0	0	0	1	0	1	0	0	0	0	0	0	0	0	0	1	0	0
S0369.F7	WCC1-1-1	WCC1	PanIN HG	FFPE	2.92417e+07	0.07537	0.0143	0.0565	41	0.032	0.0627	204	5	0	1	0	0	0	0	0	0	0	0	0	0	0	0	0	0	0	0	0	0	0	0	0	0	0	0	0	0	0	0	0	0	0	0	0	1
S0334.A12_S89	PANC 734 PT1	PANC 734	PDAC	FFPE	1.2215e+08	0.06157	0.00708	0.0592	37	0.0158	0.0563	215	28	0	0	1	1	0	0	0	0	0	1	1	0	0	0	0	0	1	0	0	1	1	0	1	0	1	0	1	0	1	1	1	0	1	0	1	0
S0370.A3	IP20_LG10	IP20	IPMN LG	FFPE	5.88204e+07	0.08735	0.0105	0.0842	34	0.0233	0.085	177	16	0	0	0	0	0	1	0	1	0	0	0	0	0	0	0	0	0	1	0	1	0	0	0	0	0	0	0	1	0	1	0	1	0	0	0	0
S0334.F7_S54	PANC 692 PT1	PANC 692	PDAC	FFPE	1.59947e+08	0.04738	0.00617	0.042	49	0.0137	0.0375	146	29	0	1	1	0	0	1	0	0	0	1	0	0	0	0	0	1	0	1	0	0	0	0	0	0	0	1	0	1	1	1	1	0	0	1	0	1
S0337.C7_S51	Pa 274 PT	Pa 274	PDAC	Frozen	1.57976e+08	0.03032	0.00625	0.052	50	0.0139	0.0476	96	17	0	0	1	1	0	0	0	0	0	0	0	0	0	0	0	1	0	0	0	0	0	0	1	1	0	0	0	0	0	1	0	0	0	1	0	0
PIN_103_PT1	PIN 103 PT1	PIN 103	PDAC	Frozen	2.95027e+08	0.02473	0.00453	0.0424	43	0.0101	0.0359	90	16	0	0	1	0	0	0	0	0	1	1	0	0	0	0	0	0	1	0	1	0	0	1	0	1	0	0	0	0	0	0	0	0	0	1	0	0
S0334.D1_S4	PANC 501 PT1	PANC 501	PDAC	FFPE	1.29834e+08	0.06183	0.00684	0.0567	55	0.0152	0.0528	155	25	0	1	1	0	0	0	0	0	0	1	1	0	0	0	0	1	0	0	0	1	0	0	0	1	1	0	1	1	0	1	0	0	0	1	0	1
S0337.A2_S9	CBPANC36	CBPANC36	PDAC	FFPE	7.67727e+07	0.07622	0.00862	0.0517	46	0.0192	0.05	96	17	0	1	0	1	0	0	0	0	0	0	0	0	0	1	0	1	0	0	0	0	0	1	0	0	0	0	0	0	0	0	0	0	0	1	0	0
S0370.F12	IP05_HG1-1	IP05	IPMN HG	FFPE	1.26208e+08	0.1026	0.00681	0.12	24	0.0152	0.116	158	15	0	0	0	0	0	0	0	0	0	0	0	0	0	0	0	0	0	0	0	0	0	0	0	0	0	0	0	0	1	0	1	0	0	0	0	0
S0369.G8	MTP18 HG	MTP18	IPMN HG	FFPE	7.34273e+07	0.09091	0.00883	0.0986	48	0.0197	0.097	174	22	0	1	1	0	0	0	0	0	1	0	0	0	0	0	0	1	1	0	0	1	0	0	0	1	0	0	0	1	0	1	0	0	0	0	0	0
S0338.A8_S57	PANC 145 PT	PANC 145	PDAC	FFPE	2.04218e+08	0.1068	0.00538	0.112	45	0.012	0.106	272	18	0	1	1	0	0	0	0	0	0	0	0	0	0	0	1	1	0	1	0	0	0	0	0	0	0	0	0	0	0	0	0	0	0	1	0	0
S0338.G6_S47	PANC 128 PT	PANC 128	PDAC	FFPE	1.38394e+08	0.07321	0.00658	0.0737	47	0.0146	0.069	264	15	0	0	0	1	0	0	0	0	0	1	0	0	0	0	0	0	0	0	0	0	0	1	0	0	0	0	0	0	0	1	1	1	0	1	0	1
S0368.E2	IP02_LG4	IP02	IPMN LG	FFPE	6.9736e+07	0.07883	0.00915	0.0812	33	0.0204	0.0797	262	4	0	0	1	0	0	0	0	0	0	0	0	0	0	0	0	0	0	1	0	0	0	0	0	0	0	0	0	0	0	0	0	0	0	0	0	0
S0335.E7_S53	PANC 454 PT1	PANC 454	PDAC	FFPE	1.22562e+08	0.03433	0.00698	0.0484	58	0.0155	0.044	106	30	1	1	0	0	0	1	0	0	0	0	0	0	0	0	1	1	1	0	0	1	1	0	0	1	0	0	1	1	0	1	0	0	0	1	0	1
S0338.G1_S7	CBPANC1	CBPANC1	PDAC	FFPE	1.52046e+08	0.05024	0.00617	0.06	47	0.0137	0.0546	196	21	0	1	0	0	1	0	0	0	0	1	0	0	0	1	0	0	0	0	0	0	0	0	1	0	0	0	0	0	0	1	1	0	0	1	0	0
PIN_105_PT1	PIN 105 PT1	PIN 105	PDAC	Frozen	2.75834e+08	0.03109	0.00462	0.0378	48	0.0103	0.0305	108	14	0	0	0	0	0	0	0	0	0	0	0	0	0	0	0	0	0	0	0	0	0	0	0	0	0	0	0	0	1	0	1	0	0	1	0	0
S0332.H1_S8	INDI 686 PT1	INDI 686	PDAC	FFPE	1.5444e+08	0.07283	0.0062	0.0636	34	0.0138	0.0581	334	16	0	1	0	1	0	0	0	0	0	0	0	0	0	0	0	0	0	0	0	0	0	1	0	1	0	0	0	0	0	1	1	0	0	0	0	0
S0338.G8_S63	PANC 166 PT1	PANC 166	PDAC	FFPE	1.67795e+08	0.1121	0.00596	0.116	54	0.0132	0.11	245	35	1	0	1	0	1	1	1	0	0	1	1	1	0	0	0	1	0	1	1	0	0	0	0	0	1	0	0	0	0	1	1	1	1	1	1	0
S0369.D12	MTP14 HG	MTP14	IPMN HG	FFPE	7.86961e+07	0.05161	0.00874	0.0517	64	0.0195	0.0492	136	17	1	1	1	1	0	0	0	0	0	0	0	0	1	0	0	1	0	0	0	0	0	1	0	0	0	0	0	0	0	0	1	0	0	0	0	0
S0332.H4_S32	PANC 388 PT1	PANC 388	PDAC	FFPE	1.81532e+08	0.07188	0.00583	0.0777	50	0.013	0.0716	265	24	0	0	0	0	0	1	0	0	0	1	1	1	0	1	0	1	0	0	0	0	0	0	0	1	0	0	0	1	0	1	1	1	0	1	0	1
S0338.B6_S42	PANC 122 PT	PANC 122	PDAC	FFPE	1.61305e+08	0.1371	0.00602	0.144	37	0.0134	0.138	228	21	1	0	0	0	0	0	0	0	0	0	0	0	0	0	0	0	0	1	0	0	0	0	0	1	0	0	0	0	0	0	0	0	0	1	0	0
S0336.G9_S71	PANC 631 PT1	PANC 631	PDAC	FFPE	8.52747e+07	0.03547	0.00821	0.0583	76	0.0183	0.055	143	27	1	1	1	0	0	0	0	0	0	0	0	0	1	1	1	1	0	0	0	1	0	0	0	0	0	0	1	0	0	0	1	0	0	0	1	0
S0334.F11_S86	PANC 731 PT1	PANC 731	PDAC	FFPE	1.1226e+08	0.04325	0.00728	0.0469	37	0.0162	0.0421	95	15	0	0	0	0	0	0	0	0	0	1	0	0	0	0	0	0	0	0	0	0	0	0	0	0	0	0	0	1	1	0	1	0	0	1	0	0
S0368.D7	PNCC1_HG1-2	PNCC1	PanIN HG	FFPE	8.7575e+07	0.05733	0.00829	0.0535	45	0.0185	0.0499	266	5	0	1	0	0	0	0	0	0	0	0	0	0	0	0	0	0	0	0	0	0	0	0	0	0	0	0	0	0	0	0	0	0	0	0	0	1
S0338.F5_S38	PANC 119 PT1	PANC 119	PDAC	FFPE	1.4442e+08	0.1273	0.00638	0.118	31	0.0142	0.112	214	4	0	0	0	0	0	0	0	0	0	1	0	0	0	0	0	0	0	0	0	0	0	0	0	0	0	0	0	0	0	0	0	0	0	0	0	0
S0368.G8	IP11_IG4	IP11	IPMN LG	FFPE	7.64095e+07	0.1498	0.00885	0.151	27	0.0197	0.148	188	9	0	0	1	0	0	0	0	0	0	0	0	0	0	0	0	0	0	1	0	0	1	1	0	0	0	0	0	0	0	0	1	0	0	0	0	0
S0368.E1	IP02_LG3	IP02	IPMN LG	FFPE	1.95093e+07	0.09321	0.0179	0.0854	38	0.04	0.0934	158	3	0	0	1	0	0	0	0	0	0	0	0	0	0	0	0	0	0	0	0	0	0	1	0	1	0	0	0	0	0	0	0	0	0	0	0	0
S0332.B3_S18	PANC 344 PT1	PANC 344	PDAC	FFPE	1.94965e+08	0.04581	0.00562	0.0739	62	0.0125	0.0663	120	38	1	0	1	0	0	0	0	0	1	1	1	0	0	1	0	0	1	0	0	0	1	1	0	0	1	0	1	0	0	1	1	1	1	1	1	1
PIN_106_PT1	PIN 106 PT1	PIN 106	PDAC	Frozen	3.0015e+08	0.03446	0.0045	0.0515	58	0.01	0.0425	213	25	0	0	1	0	1	0	1	0	0	0	0	0	0	0	0	0	1	0	1	0	1	0	0	0	1	0	1	0	0	1	1	0	1	1	1	0
S0335.E12_S93	PANC 491 PT1	PANC 491	PDAC	FFPE	4.8974e+07	0.1152	0.011	0.121	43	0.0246	0.12	227	21	0	1	1	0	0	0	0	0	0	0	0	0	0	0	0	1	0	1	0	0	0	0	0	1	0	0	0	0	1	1	1	0	0	1	0	1
S0338.H8_S64	PANC 169 PT	PANC 169	PDAC	FFPE	1.8091e+08	0.07102	0.00568	0.0638	52	0.0126	0.0561	357	30	0	0	1	0	0	0	1	0	0	0	1	0	0	0	0	0	0	0	1	0	0	1	0	1	1	0	1	0	0	1	1	0	1	1	1	0
S0368.E6	IP02_HG2	IP02	IPMN HG	FFPE	4.05076e+07	0.08171	0.0123	0.0708	31	0.0273	0.0709	203	2	0	1	1	0	0	0	0	0	0	0	0	0	0	0	0	0	0	0	0	0	0	0	0	0	0	0	0	0	0	0	0	0	0	0	0	0
S0368.A8	PN02_LG5	PN02	PanIN LG	FFPE	9.10043e+07	0.1147	0.00809	0.109	29	0.018	0.104	242	0	0	0	0	0	0	0	0	0	0	0	0	0	0	0	0	0	0	0	0	0	0	0	0	0	0	0	0	0	0	0	0	0	0	0	0	0
S0337.H9_S72	PANC 461 PT1	PANC 461	PDAC	FFPE	9.9494e+07	0.03929	0.00764	0.0515	43	0.017	0.0459	90	27	0	0	0	0	1	0	0	1	0	0	0	0	0	0	0	0	1	0	0	0	0	0	0	0	0	0	1	0	1	1	1	0	0	1	1	0
S0338.D11_S84	PANC 329 PT	PANC 329	PDAC	FFPE	1.4093e+08	0.1344	0.00652	0.129	54	0.0145	0.122	253	18	0	1	1	0	0	0	0	0	0	1	1	0	0	1	1	1	0	1	0	0	0	1	0	0	0	0	0	1	0	0	0	0	0	1	0	0
S0368.D4	PN17_CA-Duct	PN17	PDAC	FFPE	1.39259e+08	0.05758	0.00642	0.0448	47	0.0143	0.0375	89	13	1	0	0	0	1	0	0	0	0	0	0	0	0	0	0	0	0	0	0	0	0	0	0	0	1	0	1	0	1	1	1	0	0	0	0	0
S0338.F6_S46	PANC 127 PT1	PANC 127	PDAC	FFPE	1.71696e+08	0.1138	0.00591	0.112	36	0.0131	0.104	265	24	0	1	0	0	0	0	1	0	1	0	1	0	0	1	0	1	1	0	1	0	0	1	0	0	1	0	1	0	0	0	1	0	0	1	0	1
S0332.D11_S84	PANC 095 PT1	PANC 095	PDAC	FFPE	1.72132e+08	0.1223	0.00588	0.117	42	0.0131	0.109	277	9	0	1	1	0	0	0	0	0	0	0	0	0	0	0	0	0	0	0	0	0	0	0	0	0	0	0	0	0	0	0	0	0	0	0	0	0
S0332.B5_S34	PANC 391 PT1	PANC 391	PDAC	FFPE	1.71829e+08	0.1333	0.00594	0.133	49	0.0132	0.125	225	20	0	0	1	0	0	0	0	0	0	1	0	0	0	0	0	0	0	1	0	0	1	1	0	1	0	0	0	0	0	1	0	0	0	1	0	1
S0332.C1_S3	INDI 366 PT1	INDI 366	PDAC	FFPE	1.67732e+08	0.08279	0.00599	0.0757	34	0.0133	0.0675	297	9	0	0	0	0	0	0	0	0	0	0	0	0	0	0	0	0	0	0	0	0	0	0	0	0	0	0	0	0	0	1	0	1	0	0	0	0
S0334.A8_S57	PANC 695 PT1	PANC 695	PDAC	FFPE	1.40926e+08	0.06058	0.00656	0.0432	48	0.0146	0.0357	115	37	0	0	0	0	1	0	1	0	1	0	1	0	0	0	0	0	1	0	0	1	1	0	1	0	1	0	1	0	1	1	1	0	0	1	1	0
S0337.E8_S61	PANC 136 PT	PANC 136	PDAC	FFPE	1.20019e+08	0.1288	0.00709	0.122	39	0.0158	0.115	280	30	0	1	1	0	0	0	1	0	0	0	0	0	0	0	0	0	1	0	1	0	0	0	0	0	1	0	1	0	1	0	1	0	1	1	0	1
S0334.E9_S69	PANC 710 PT1	PANC 710	PDAC	FFPE	1.2178e+08	0.0612	0.00698	0.0564	62	0.0156	0.0493	200	29	0	0	1	1	1	0	1	0	0	0	1	0	0	0	0	1	1	0	1	0	0	0	0	0	1	0	0	1	0	1	1	0	1	1	1	0
S0368.A5	PN01_HG3-1	PN01	PanIN HG	FFPE	5.44387e+07	0.1279	0.0106	0.119	34	0.0235	0.116	229	6	0	0	0	0	0	0	0	0	0	0	0	0	0	0	0	0	0	0	0	0	0	0	0	0	0	0	0	0	0	1	0	0	0	0	0	0
S0332.A4_S25	PANC 356 PT1	PANC 356	PDAC	FFPE	1.6209e+08	0.03747	0.0062	0.0587	54	0.0138	0.0501	174	30	0	1	1	0	0	0	1	0	0	1	1	0	0	0	1	0	0	0	1	0	0	1	1	1	1	0	1	0	1	1	1	0	0	1	0	1
S0369.C9	MTP2 HG	MTP2	IPMN HG	FFPE	8.84415e+07	0.07126	0.00837	0.088	52	0.0186	0.0814	214	28	0	0	1	0	1	0	0	0	0	0	0	0	0	0	0	1	1	0	0	0	1	1	1	1	1	0	1	0	0	1	0	1	1	1	1	0
S0334.C3_S19	PANC 518 PT1	PANC 518	PDAC	FFPE	1.21964e+08	0.07384	0.00654	0.0888	52	0.0146	0.0798	314	34	0	1	1	1	0	0	1	0	1	1	1	0	0	1	0	1	1	0	1	1	1	0	0	1	1	0	0	1	0	1	1	0	0	1	0	0
S0332.A2_S9	INDI 695 PT1	INDI 695	PDAC	FFPE	1.5285e+08	0.05931	0.0063	0.0557	86	0.014	0.0458	243	36	1	0	1	0	1	0	1	0	1	0	1	0	0	0	0	0	1	0	1	0	1	0	1	0	1	0	1	0	0	1	1	0	1	1	1	0
S0332.G5_S39	PANC 397 PT1	PANC 397	PDAC	FFPE	1.50253e+08	0.05032	0.00639	0.0696	57	0.0142	0.0598	283	27	0	1	1	0	0	0	0	0	0	1	1	0	0	1	0	1	0	0	0	0	0	0	0	0	1	0	1	1	0	1	1	0	0	1	0	1
S0369.E11	MTP5 HG	MTP5	IPMN HG	FFPE	7.1527e+07	0.1005	0.00929	0.103	58	0.0207	0.0965	248	17	0	0	1	0	0	1	0	0	0	0	0	0	0	0	0	1	1	0	0	0	1	1	0	1	1	0	1	0	0	1	1	0	0	0	0	0
PIN_101_PT2	PIN 101 PT2	PIN 101	PDAC	Frozen	2.38774e+08	0.02355	0.00507	0.0437	50	0.0113	0.0319	143	14	0	0	0	0	0	0	0	0	0	0	0	0	0	0	0	0	0	0	0	0	0	0	0	1	1	0	1	1	0	1	1	0	0	1	0	0
S0332.A6_S41	PANC 399 PT1	PANC 399	PDAC	FFPE	1.34972e+08	0.05323	0.00675	0.0547	52	0.015	0.0449	237	29	0	1	1	0	1	0	1	0	0	0	1	0	0	1	0	1	0	0	0	1	0	0	0	0	0	0	0	0	0	1	0	0	1	0	1	0
PIN_202_PT_02	PIN 202 PT 02	PIN 202	IPMN HG	Frozen	4.55895e+08	0.02299	0.00363	0.048	42	0.00808	0.0344	91	15	0	0	0	0	0	0	0	0	0	0	0	0	0	0	0	0	1	0	0	0	0	1	0	1	1	0	1	0	1	1	1	0	0	0	0	0
S0334.G8_S63	PANC 703 PT1	PANC 703	PDAC	FFPE	1.48587e+08	0.05735	0.00638	0.0573	53	0.0142	0.0469	175	25	0	0	1	0	0	0	0	0	0	0	0	0	0	0	0	0	0	0	0	0	1	0	1	0	0	0	0	0	1	1	1	1	0	1	0	0
S0335.H11_S88	PANC 472 PT1	PANC 472	PDAC	FFPE	9.63703e+07	0.09653	0.00794	0.095	58	0.0177	0.0861	302	30	0	0	1	0	0	1	0	0	0	1	1	0	0	1	0	1	0	1	0	0	0	0	0	1	1	0	1	1	0	1	1	1	0	0	0	0
S0332.B1_S2	INDI 330 PT1	INDI 330	PDAC	FFPE	1.62834e+08	0.07843	0.00605	0.0666	67	0.0135	0.0551	367	31	0	1	1	0	0	0	1	0	0	1	1	0	0	1	0	1	1	0	0	0	0	1	0	0	1	0	0	1	0	1	1	0	0	1	1	1
S0332.B12_S90	PANC 105 PT1	PANC 105	PDAC	FFPE	2.48709e+08	0.0696	0.00493	0.0826	43	0.011	0.0691	251	26	0	1	1	0	0	0	0	0	0	0	0	0	0	0	0	0	0	0	1	1	0	0	0	1	1	0	1	0	0	1	0	0	0	1	0	1
S0336.B8_S58	PANC 632 PT1	PANC 632	PDAC	FFPE	8.08343e+07	0.04419	0.0087	0.0587	55	0.0194	0.0497	142	31	0	0	1	0	0	0	1	0	0	1	1	0	0	1	0	1	1	0	0	1	1	0	1	0	1	0	1	0	0	1	1	0	0	0	0	0
S0334.G4_S31	PANC 541 PT1	PANC 541	PDAC	FFPE	1.68241e+08	0.06291	0.00597	0.0595	66	0.0133	0.0464	322	30	0	0	0	1	0	1	1	0	0	1	0	1	1	0	1	1	0	1	0	0	0	0	0	0	0	0	0	0	1	0	1	0	0	1	0	1
S0337.D12_S92	PANCA 1227 PT1	PANCA 1227	PDAC	FFPE	1.09129e+08	0.04624	0.00723	0.0507	42	0.0161	0.0387	75	32	1	1	1	0	1	0	1	0	0	0	1	0	0	1	0	1	1	0	0	0	1	0	1	0	1	0	1	0	0	1	1	1	0	0	0	0
S0335.F4_S30	PANC 423 PT1	PANC 423	PDAC	FFPE	1.05024e+08	0.03378	0.00744	0.0634	70	0.0166	0.0513	209	38	0	1	1	0	0	0	1	0	0	0	0	0	0	1	1	1	1	0	1	0	0	0	1	1	1	1	1	1	0	1	1	0	0	1	0	1
S0338.F7_S54	PANC 140 PT1	PANC 140	PDAC	FFPE	1.65551e+08	0.07795	0.00596	0.0743	90	0.0133	0.0593	371	45	1	1	1	0	1	0	0	1	0	0	1	0	0	0	1	1	1	0	0	1	0	1	1	1	1	0	1	1	0	1	1	0	1	1	0	1
PIN_104_PT1	PIN 104 PT1	PIN 104	PDAC	Frozen	2.35699e+08	0.0217	0.005	0.0534	48	0.0112	0.037	89	18	0	0	0	0	0	0	0	0	0	1	1	0	0	0	0	0	0	0	0	0	0	1	0	1	0	0	0	0	0	0	0	0	0	0	0	0
S0368.E7	IP02_HG7	IP02	IPMN HG	FFPE	4.60759e+07	0.04922	0.0111	0.0714	44	0.0248	0.0625	137	11	0	0	0	0	0	0	0	0	0	0	0	0	0	0	0	0	0	1	0	0	0	1	0	1	0	0	0	0	0	0	0	0	0	1	0	0
S0369.F9	MTP2 CA	MTP2	PDAC	FFPE	2.36621e+07	0.07032	0.0161	0.0821	44	0.0359	0.0791	84	21	0	0	1	0	0	0	0	0	0	0	0	0	0	0	0	1	0	0	0	0	1	1	0	1	1	0	1	0	0	1	0	1	0	1	0	0
S0332.C12_S91	PANC 105 PT2	PANC 105	PDAC	FFPE	1.41181e+08	0.07422	0.00654	0.092	47	0.0146	0.0772	223	27	0	1	1	0	0	0	0	0	0	0	0	0	0	0	0	0	0	0	1	1	0	0	0	1	1	0	1	0	0	1	0	0	0	1	0	1
PIN_106_S3	PIN 106 S3	PIN 106	PanIN HG	Frozen	1.24035e+08	0.03153	0.00712	0.0535	57	0.0159	0.0378	106	27	1	0	1	0	0	0	0	0	0	0	0	0	0	0	0	0	0	0	0	0	0	1	0	1	1	0	0	0	0	1	0	1	1	1	1	0
S0368.E5	IP02_HG1	IP02	IPMN HG	FFPE	1.16094e+08	0.0556	0.0071	0.0694	45	0.0158	0.0534	191	15	0	0	0	0	0	0	0	0	0	0	0	0	0	0	0	0	0	1	1	1	0	0	0	0	0	0	0	0	0	0	1	0	0	0	0	0
PIN_106_S2	PIN 106 S2	PIN 106	PanIN HG	Frozen	2.80771e+08	0.03283	0.0047	0.0519	57	0.0105	0.0329	85	28	1	0	1	0	0	0	0	0	0	0	0	0	0	0	0	0	0	0	0	0	0	1	0	1	1	0	0	0	0	1	0	1	1	1	1	0
PIN_106_S1	PIN 106 S1	PIN 106	PanIN HG	Frozen	3.05063e+08	0.03454	0.00451	0.0538	48	0.0101	0.0319	95	28	1	0	1	0	0	0	0	0	0	0	0	0	0	0	0	0	0	0	0	0	0	1	0	1	1	0	0	0	0	1	0	1	1	1	1	0
S0368.E8	IP02_HG9	IP02	IPMN HG	FFPE	5.15595e+07	0.07801	0.0113	0.103	37	0.0251	0.0827	192	7	0	0	0	0	0	0	0	0	0	0	0	0	0	0	0	0	0	1	0	0	0	0	0	0	0	0	0	0	0	0	0	0	0	0	0	0
PIN_104_S1	PIN 104 S1	PIN 104	PanIN HG	Frozen	2.91222e+08	0.02388	0.00452	0.0627	39	0.0101	0.0339	75	19	0	0	0	0	0	0	0	0	0	1	1	0	0	0	0	1	0	0	1	0	0	1	0	1	0	0	0	0	0	0	0	0	0	0	0	0
PIN_104_S2	PIN 104 S2	PIN 104	PanIN LG	Frozen	2.93064e+08	0.01982	0.00448	0.0669	41	0.00998	0.0364	77	18	0	0	0	0	0	0	0	0	0	1	1	0	0	0	0	0	0	0	0	0	0	1	0	1	0	0	0	0	0	1	0	0	0	0	0	0
S0338.A11_S81	PANC 326 PT	PANC 326	PDAC	FFPE	1.36694e+08	0.07877	0.00651	0.138	41	0.0144	0.0933	183	15	1	0	0	0	0	0	0	0	0	0	0	0	0	0	0	0	0	1	1	0	1	1	0	0	0	0	0	0	0	0	1	1	0	0	0	1
S0368.B9	PN07_HG1P	PN07	PanIN HG	FFPE	1.19135e+08	0.05638	0.00696	0.101	77	0.0155	0.0569	378	29	0	0	0	0	1	0	0	0	0	0	0	0	0	0	0	0	1	0	1	1	0	1	0	1	1	0	1	0	0	1	1	1	0	1	0	0
[truncated: 42 more columns]

## Sheet: Table S2A Bin Calls-500kb ichor
Table S2A: Bin Level Copy Number Information (ichor 500kb)			Chromosome:	chr1	chr1	chr1	chr1	chr1	chr1	chr1	chr1	chr1	chr1	chr1	chr1	chr1	chr1	chr1	chr1	chr1	chr1	chr1	chr1	chr1	chr1	chr1	chr1	chr1	chr1	chr1	chr1	chr1	chr1	chr1	chr1	chr1	chr1	chr1	chr1	chr1	chr1	chr1	chr1	chr1	chr1	chr1	chr1	chr1	chr1
			Bin Start Position:	1000001	1500001	2000001	3000001	4000001	4500001	5000001	5500001	6000001	6500001	7000001	7500001	8000001	8500001	9000001	9500001	10000001	10500001	11000001	11500001	12000001	14000001	14500001	15000001	15500001	16000001	17500001	18000001	18500001	19000001	19500001	20000001	20500001	21000001	21500001	22000001	22500001	23000001	23500001	24000001	24500001	25000001	26000001	26500001	27000001	27500001
File Name	Lesion Name	Sample type	Cytoband:	p36.33	p36.33	p36.33	p36.32	p36.32	p36.32	p36.32	p36.31	p36.31	p36.31	p36.31	p36.23	p36.23	p36.23	p36.23	p36.22	p36.22	p36.22	p36.22	p36.22	p36.22	p36.21	p36.21	p36.21	p36.21	p36.21	p36.13	p36.13	p36.13	p36.13	p36.13	p36.13	p36.12	p36.12	p36.12	p36.12	p36.12	p36.12	p36.12	p36.11	p36.11	p36.11	p36.11	p36.11	p36.11	p36.11
CYST_004_W	CYST4 W	IPMN LG		N	N	N	N	N	N	N	N	N	N	N	N	N	N	N	N	N	N	N	N	N	N	N	N	N	N	N	N	N	N	N	N	N	N	N	N	N	N	N	N	N	N	N	N	N	N
CYST_010_W	CYST10 W	SCA		N	N	N	N	N	N	N	N	N	N	N	N	N	N	N	N	N	N	N	N	N	N	N	N	N	N	N	N	N	N	N	N	N	N	N	N	N	N	N	N	N	N	N	N	N	N
CYST_011_NW	CYST 011 NW	Normal		N	N	N	N	N	N	N	N	N	N	N	N	N	N	N	N	N	N	N	N	N	N	N	N	N	N	N	N	N	N	N	N	N	N	N	N	N	N	N	N	N	N	N	N	N	N
CYST_011_W	CYST11 W	IPMN LG		N	N	N	N	N	N	N	N	N	N	N	N	N	N	N	N	N	N	N	N	N	N	N	N	N	N	N	N	N	N	N	N	N	N	N	N	N	N	N	N	N	N	N	N	N	N
CYST_012_W	CYST12 W	IPMN HG		N	N	N	N	N	N	N	N	N	N	N	N	N	N	N	N	N	N	N	N	N	N	N	N	N	N	N	N	N	N	N	N	N	N	N	N	N	N	N	N	N	N	N	N	N	N
CYST_014_W	CYST14 W	SCA		N	N	N	N	N	N	N	N	N	N	N	N	N	N	N	N	N	N	N	N	N	N	N	N	N	N	N	N	N	N	N	N	N	N	N	N	N	N	N	N	N	N	N	N	N	N
CYST_020_W	CYST20 W	IPMN LG		N	N	N	N	N	N	N	N	N	N	N	N	N	N	N	N	N	N	N	N	N	N	N	N	N	N	N	N	N	N	N	N	N	N	N	N	N	N	N	N	N	N	N	N	N	N
CYST_021_NW	CYST 021 NW	Normal		N	N	N	N	N	N	N	N	N	N	N	N	N	N	N	N	N	N	N	N	N	N	N	N	N	N	N	N	N	N	N	N	N	N	N	N	N	N	N	N	N	N	N	N	N	N
CYST_021_W	CYST21 W	IPMN HG		N	N	N	N	N	N	N	N	N	N	N	N	N	N	N	N	N	N	N	N	L	L	L	L	L	L	L	L	L	L	L	L	L	L	L	L	L	L	L	L	L	L	L	L	L	L
CYST_023_NW	CYST 023 NW	Normal		N	N	N	N	N	N	N	N	N	N	N	N	N	N	N	N	N	N	N	N	N	N	N	N	N	N	N	N	N	N	N	N	N	N	N	N	N	N	N	N	N	N	N	N	N	N
CYST_023_W	CYST23 W	SCA		N	N	N	N	N	N	N	N	N	N	N	N	N	N	N	N	N	N	N	N	N	N	N	N	N	N	N	N	N	N	N	N	N	N	N	N	N	N	N	N	N	N	N	N	N	N
CYST_026_NW	CYST 026 NW	Normal		N	N	N	N	N	N	N	N	N	N	N	N	N	N	N	N	N	N	N	N	N	N	N	N	N	N	N	N	N	N	N	N	N	N	N	N	N	N	N	N	N	N	N	N	N	N
CYST_026_W	CYST26 W	IPMN HG		L	L	L	L	L	L	L	L	L	L	L	L	L	L	L	L	L	L	L	L	L	L	L	L	L	L	L	L	L	L	L	L	L	L	L	L	L	L	L	L	L	L	L	L	L	L
CYST_027_W	CYST27 W	SCA		N	N	N	N	N	N	N	N	N	N	N	N	N	N	N	N	N	N	N	N	N	N	N	N	N	N	N	N	N	N	N	N	N	N	N	N	N	N	N	N	N	N	N	N	N	N
CYST_029_NW	CYST 029 NW	Normal		N	N	N	N	N	N	N	N	N	N	N	N	N	N	N	N	N	N	N	N	N	N	N	N	N	N	N	N	N	N	N	N	N	N	N	N	N	N	N	N	N	N	N	N	N	N
CYST_029_W	CYST29 W	SCA		N	N	N	N	N	N	N	N	N	N	N	N	N	N	N	N	N	N	N	N	N	N	N	N	N	N	N	N	N	N	N	N	N	N	N	N	N	N	N	N	N	N	N	N	N	N
CYST_032_NW	CYST 032 NW	Normal		N	N	N	N	N	N	N	N	N	N	N	N	N	N	N	N	N	N	N	N	N	N	N	N	N	N	N	N	N	N	N	N	N	N	N	N	N	N	N	N	N	N	N	N	N	N
CYST_032_W	CYST32 W	IPMN HG		N	N	N	N	N	N	N	N	N	N	N	N	N	N	N	N	N	N	N	N	N	N	N	N	N	N	N	N	N	N	N	N	N	N	N	N	N	N	N	N	N	N	N	N	N	N
CYST_035_NW	CYST 035 NW	Normal		N	N	N	N	N	N	N	N	N	N	N	N	N	N	N	N	N	N	N	N	N	N	N	N	N	N	N	N	N	N	N	N	N	N	N	N	N	N	N	N	N	N	N	N	N	N
CYST_035_W	CYST35 W	SCA		L	L	L	L	L	L	L	L	L	L	L	L	L	L	L	L	L	L	L	L	L	L	L	L	L	L	L	L	L	L	L	L	L	L	L	L	L	L	L	L	L	L	L	L	L	L
CYST_036_NW	CYST 036 NW	Normal		N	N	N	N	N	N	N	N	N	N	N	N	N	N	N	N	N	N	N	N	N	N	N	N	N	N	N	N	N	N	N	N	N	N	N	N	N	N	N	N	N	N	N	N	N	N
CYST_036_W	CYST36 W	IPMN HG		N	N	N	N	N	N	N	N	N	N	N	N	N	N	N	N	N	N	N	N	N	N	N	N	N	N	N	N	N	N	N	N	N	N	N	N	N	N	N	N	N	N	N	N	N	N
CYST_037_NW	CYST 037 NW	Normal		N	N	N	N	N	N	N	N	N	N	N	N	N	N	N	N	N	N	N	N	N	N	N	N	N	N	N	N	N	N	N	N	N	N	N	N	N	N	N	N	N	N	N	N	N	N
CYST_037_W	CYST37 W	SCA		L	L	L	L	L	L	L	L	L	L	L	L	L	L	L	L	L	L	L	L	L	L	L	L	L	L	L	L	L	L	L	L	L	L	L	L	L	L	L	L	L	L	L	L	L	L
CYST_038_NW	CYST 038 NW	Normal		N	N	N	N	N	N	N	N	N	N	N	N	N	N	N	N	N	N	N	N	N	N	N	N	N	N	N	N	N	N	N	N	N	N	N	N	N	N	N	N	N	N	N	N	N	N
CYST_038_W	CYST38 W	SCA		N	N	N	N	N	N	N	N	N	N	N	N	N	N	N	N	N	N	N	N	N	N	N	N	N	N	N	N	N	N	N	N	N	N	N	N	N	N	N	N	N	N	N	N	N	N
CYST_039_W	CYST39 W	SCA		N	N	N	N	N	N	N	N	N	N	N	N	N	N	N	N	N	N	N	N	N	N	N	N	N	N	N	N	N	N	N	N	N	N	N	N	N	N	N	N	N	N	N	N	N	N
CYST_040_NW	CYST 040 NW	Normal		N	N	N	N	N	N	N	N	N	N	N	N	N	N	N	N	N	N	N	N	N	N	N	N	N	N	N	N	N	N	N	N	N	N	N	N	N	N	N	N	N	N	N	N	N	N
CYST_040_W	CYST40 W	SCA		N	N	N	N	N	N	N	N	N	N	N	N	N	N	N	N	N	N	N	N	N	N	N	N	N	N	N	N	N	N	N	N	N	N	N	N	N	N	N	N	N	N	N	N	N	N
CYST_041_NW	CYST 041 NW	Normal		N	N	N	N	N	N	N	N	N	N	N	N	N	N	N	N	N	N	N	N	N	N	N	N	N	N	N	N	N	N	N	N	N	N	N	N	N	N	N	N	N	N	N	N	N	N
CYST_041_W	CYST41 W	IPMN HG		N	N	N	N	N	N	N	N	N	N	N	N	N	N	N	N	N	N	N	N	N	N	N	N	N	N	N	N	N	N	N	N	N	N	N	N	N	N	N	N	N	N	N	N	N	N
CYST_158_NW	CYST 158 NW	Normal		N	N	N	N	N	N	N	N	N	N	N	N	N	N	N	N	N	N	N	N	N	N	N	N	N	N	N	N	N	N	N	N	N	N	N	N	N	N	N	N	N	N	N	N	N	N
CYST_158_W	CYST 158 W	MCN		N	N	N	N	N	N	N	N	N	N	N	N	N	N	N	N	N	N	N	N	N	N	N	N	N	N	N	N	N	N	N	N	N	N	N	N	N	N	N	N	N	N	N	N	N	N
CYST_162_NW	CYST 162 NW	Normal		N	N	N	N	N	N	N	N	N	N	N	N	N	N	N	N	N	N	N	N	N	N	N	N	N	N	N	N	N	N	N	N	N	N	N	N	N	N	N	N	N	N	N	N	N	N
CYST_162_W	CYST 162 W	MCN		N	N	N	N	N	N	N	N	N	N	N	N	N	N	N	N	N	N	N	N	N	N	N	N	N	N	N	N	N	N	N	N	N	N	N	N	N	N	N	N	N	N	N	N	N	N
CYST_163_W1	CYST 163 W1	MCN		L	L	L	L	L	L	L	L	L	L	L	L	L	L	L	L	L	L	L	L	L	L	L	L	L	L	L	L	L	L	L	L	L	L	L	L	L	L	L	L	L	L	L	L	L	L
CYST_164_NW	CYST 164 NW	Normal		N	N	N	N	N	N	N	N	N	N	N	N	N	N	N	N	N	N	N	N	N	N	N	N	N	N	N	N	N	N	N	N	N	N	N	N	N	N	N	N	N	N	N	N	N	N
CYST_164_W	CYST 164 W	MCN		N	N	N	N	N	N	N	N	N	N	N	N	N	N	N	N	N	N	N	N	N	N	N	N	N	N	N	N	N	N	N	N	N	N	N	N	N	N	N	N	N	N	N	N	N	N
CYST_166_NW	CYST 166 NW	Normal		N	N	N	N	N	N	N	N	N	N	N	N	N	N	N	N	N	N	N	N	N	N	N	N	N	N	N	N	N	N	N	N	N	N	N	N	N	N	N	N	N	N	N	N	N	N
CYST_166_W	CYST 166 W	MCN		N	N	N	N	N	N	N	N	N	N	N	N	N	N	N	N	N	N	N	N	N	N	N	N	N	N	N	N	N	N	N	N	N	N	N	N	N	N	N	N	N	N	N	N	N	N
CYST_169_NW	CYST 169 NW	Normal		N	N	N	N	N	N	N	N	N	N	N	N	N	N	N	N	N	N	N	N	N	N	N	N	N	N	N	N	N	N	N	N	N	N	N	N	N	N	N	N	N	N	N	N	N	N
CYST_169_W	CYST 169 W	MCN		N	N	N	N	N	N	N	N	N	N	N	N	N	N	N	N	N	N	N	N	N	N	N	N	N	N	N	N	N	N	N	N	N	N	N	N	N	N	N	N	N	N	N	N	N	N
CYST_170_NW	CYST 170 NW	Normal		N	N	N	N	N	N	N	N	N	N	N	N	N	N	N	N	N	N	N	N	N	N	N	N	N	N	N	N	N	N	N	N	N	N	N	N	N	N	N	N	N	N	N	N	N	N
CYST_170_W	CYST 170 W	MCN		N	N	N	N	N	N	N	N	N	N	N	N	N	N	N	N	N	N	N	N	N	N	N	N	N	N	N	N	N	N	N	N	N	N	N	N	N	N	N	N	N	N	N	N	N	N
CYST_640_N2	CYST 640 N2	Normal		N	N	N	N	N	N	N	N	N	N	N	N	N	N	N	N	N	N	N	N	N	N	N	N	N	N	N	N	N	N	N	N	N	N	N	N	N	N	N	N	N	N	N	N	N	N
PIN_101_PT1	PIN 101 PT1	PDAC		N	N	N	N	N	N	N	N	N	N	N	N	N	N	N	N	N	N	N	N	N	N	N	N	N	N	N	N	N	N	N	N	N	N	N	N	N	N	N	N	N	N	N	N	N	N
PIN_101_PT2	PIN 101 PT2	PDAC		N	N	N	N	N	N	N	N	N	N	N	N	N	N	N	N	N	N	N	N	N	N	N	N	N	N	N	N	N	N	N	N	N	N	N	N	N	N	N	N	N	N	N	N	N	N
PIN_101_S1	PIN 101 S1	PanIN HG		L	L	L	L	L	L	L	L	L	L	L	L	L	L	L	L	L	L	L	L	L	L	L	L	L	L	L	L	L	L	L	L	L	L	L	L	L	L	L	L	L	L	L	L	L	L
PIN_102_PT1	PIN 102 PT1	PDAC		L	L	L	L	L	L	L	L	L	L	L	L	L	L	L	L	L	L	L	L	L	L	L	L	L	L	L	L	L	L	L	L	L	L	L	L	L	L	L	L	L	L	L	L	L	L
PIN_102_S2	PIN 102 S2	PanIN LG		N	N	N	N	N	N	N	N	N	N	N	N	N	N	N	N	N	N	N	N	N	N	N	N	N	N	N	N	N	N	N	N	N	N	N	N	N	N	N	N	N	N	N	N	N	N
PIN_103_PT1	PIN 103 PT1	PDAC		N	N	N	N	N	N	N	N	N	N	N	N	N	N	N	N	N	N	N	N	N	N	N	N	N	N	N	N	N	N	N	N	N	N	N	N	N	N	N	N	N	N	N	N	N	N
PIN_103_S1	PIN 103 S1	PanIN HG		N	N	N	N	N	N	N	N	N	N	N	N	N	N	N	N	N	N	N	N	N	N	N	N	N	N	N	N	N	N	N	N	N	N	N	N	N	N	N	N	N	N	N	N	N	N
PIN_104_PT1	PIN 104 PT1	PDAC		N	N	N	N	N	N	N	N	N	N	N	N	N	N	N	N	N	N	N	N	N	N	N	N	N	N	N	N	N	N	N	N	N	N	N	N	N	N	N	N	N	N	N	N	N	N
PIN_104_S1	PIN 104 S1	PanIN HG		N	N	N	N	N	N	N	N	N	N	N	N	N	N	N	N	N	N	N	N	N	N	N	N	N	N	N	N	N	N	N	N	N	N	N	N	N	N	N	N	N	N	N	N	N	N
PIN_104_S2	PIN 104 S2	PanIN LG		N	N	N	N	N	N	N	N	N	N	N	N	N	N	N	N	N	N	N	N	N	N	N	N	N	N	N	N	N	N	N	N	N	N	N	N	N	N	N	N	N	N	N	N	N	N
PIN_105_PT1	PIN 105 PT1	PDAC		N	N	N	N	N	N	N	N	N	N	N	N	N	N	N	N	N	N	N	N	N	N	N	N	N	N	N	N	N	N	N	N	N	N	N	N	N	N	N	N	N	N	N	N	N	N
PIN_105_S1	PIN 105 S1	PanIN HG		N	N	N	N	N	N	N	N	N	N	N	N	N	N	N	N	N	N	N	N	N	N	N	N	N	N	N	N	N	N	N	N	N	N	N	N	N	N	N	N	N	N	N	N	N	N
PIN_106_PT1	PIN 106 PT1	PDAC		N	N	N	N	N	N	N	N	N	N	N	N	N	N	N	N	N	N	N	N	N	N	N	N	N	N	N	N	N	N	N	N	N	N	N	N	N	N	N	N	N	N	N	N	N	N
PIN_106_S1	PIN 106 S1	PanIN HG		N	N	N	N	N	N	N	N	N	N	N	N	N	N	N	N	N	N	N	N	N	N	N	N	N	N	N	N	N	N	N	N	N	N	N	N	N	N	N	N	N	N	N	N	N	N
PIN_106_S2	PIN 106 S2	PanIN HG		N	N	N	N	N	N	N	N	N	N	N	N	N	N	N	N	N	N	N	N	N	N	N	N	N	N	N	N	N	N	N	N	N	N	N	N	N	N	N	N	N	N	N	N	N	N
PIN_106_S3	PIN 106 S3	PanIN HG		N	N	N	N	N	N	N	N	N	N	N	N	N	N	N	N	N	N	N	N	N	N	N	N	N	N	N	N	N	N	N	N	N	N	N	N	N	N	N	N	N	N	N	N	N	N
PIN_107_PT1	PIN 107 PT1	PDAC		N	N	N	N	N	N	N	N	N	N	N	N	N	N	N	N	N	N	N	N	N	N	N	N	N	N	N	N	N	N	N	N	N	N	N	N	N	N	N	N	N	N	N	N	N	N
PIN_107_S2	PIN 107 S2	PanIN HG		N	N	N	N	N	N	N	N	N	N	N	N	N	N	N	N	N	N	N	N	N	N	N	N	N	N	N	N	N	N	N	N	N	N	N	N	N	N	N	N	N	N	N	N	N	N
PIN_108_S1	PIN 108 S1	PanIN HG		L	L	L	L	L	L	L	L	L	L	L	L	L	L	L	L	L	L	L	L	L	L	L	L	L	L	L	L	L	L	L	L	L	L	L	L	L	L	L	L	L	L	L	L	L	L
PIN_108_S2	PIN 108 S2	PanIN LG		L	L	L	L	L	L	L	L	L	L	L	L	L	L	L	L	L	L	L	L	L	L	L	L	L	L	L	L	L	L	L	L	L	L	L	L	L	L	L	L	L	L	L	L	L	L
PIN_111_PT1	PIN 111 PT1	PanIN LG		N	N	N	N	N	N	N	N	N	N	N	N	N	N	N	N	N	N	N	N	N	N	N	N	N	N	N	N	N	N	N	N	N	N	N	N	N	N	N	N	N	N	N	N	N	N
PIN_111_PT2	PIN 111 PT2	PanIN LG		N	N	N	N	N	N	N	N	N	N	N	N	N	N	N	N	N	N	N	N	N	N	N	N	N	N	N	N	N	N	N	N	N	N	N	N	N	N	N	N	N	N	N	N	N	N
PIN_112_PT2	PIN 112 PT2	PanIN LG		N	N	N	N	N	N	N	N	N	N	N	N	N	N	N	N	N	N	N	N	N	N	N	N	N	N	N	N	N	N	N	N	N	N	N	N	N	N	N	N	N	N	N	N	N	N
PIN_113_PT3	PIN 113 PT3	PanIN LG		N	N	N	N	N	N	N	N	N	N	N	N	N	N	N	N	N	N	N	N	N	N	N	N	N	N	N	N	N	N	N	N	N	N	N	N	N	N	N	N	N	N	N	N	N	N
PIN_201_PT_01	PIN 201 PT 01	Normal		N	N	N	N	N	N	N	N	N	N	N	N	N	N	N	N	N	N	N	N	N	N	N	N	N	N	N	N	N	N	N	N	N	N	N	N	N	N	N	N	N	N	N	N	N	N
PIN_201_PT_02	PIN 201 PT 02	IPMN HG		N	N	N	N	N	N	N	N	N	N	N	N	N	N	N	N	N	N	N	N	N	N	N	N	N	N	N	N	N	N	N	N	N	N	N	N	N	N	N	N	N	N	N	N	N	N
PIN_201_PT_03	PIN 201 PT 03	PDAC		N	N	N	N	N	N	N	N	N	N	N	N	N	N	N	N	N	N	N	N	N	N	N	N	N	N	N	N	N	N	N	N	N	N	N	N	N	N	N	N	N	N	N	N	N	N
PIN_201_PT_04	PIN 201 PT 04	IPMN HG		N	N	N	N	N	N	N	N	N	N	N	N	N	N	N	N	N	N	N	N	N	N	N	N	N	N	N	N	N	N	N	N	N	N	N	N	N	N	N	N	N	N	N	N	N	N
PIN_202_PT_01	PIN 202 PT 01	Normal		N	N	N	N	N	N	N	N	N	N	N	N	N	N	N	N	N	N	N	N	N	N	N	N	N	N	N	N	N	N	N	N	N	N	N	N	N	N	N	N	N	N	N	N	N	N
PIN_202_PT_02	PIN 202 PT 02	IPMN HG		N	N	N	N	N	N	N	N	N	N	N	N	N	N	N	N	N	N	N	N	N	N	N	N	N	N	N	N	N	N	N	N	N	N	N	N	N	N	N	N	N	N	N	N	N	N
PIN_202_PT_03	PIN 202 PT 03	IPMN HG		N	N	N	N	N	N	N	N	N	N	N	N	N	N	N	N	N	N	N	N	N	N	N	N	N	N	N	N	N	N	N	N	N	N	N	N	N	N	N	N	N	N	N	N	N	N
PIN_202_PT_04	PIN 202 PT 04	PDAC		N	N	N	N	N	N	N	N	N	N	N	N	N	N	N	N	N	N	N	N	N	N	N	N	N	N	N	N	N	N	N	N	N	N	N	N	N	N	N	N	N	N	N	N	N	N
PIN_203_PT_01	PIN 203 PT 01	Normal		N	N	N	N	N	N	N	N	N	N	N	N	N	N	N	N	N	N	N	N	N	N	N	N	N	N	N	N	N	N	N	N	N	N	N	N	N	N	N	N	N	N	N	N	N	N
PIN_203_PT_02	PIN 203 PT 02	PanIN LG		N	N	N	N	N	N	N	N	N	N	N	N	N	N	N	N	N	N	N	N	N	N	N	N	N	N	N	N	N	N	N	N	N	N	N	N	N	N	N	N	N	N	N	N	N	N
PIN_203_PT_03	PIN 203 PT 03	PanIN LG		N	N	N	N	N	N	N	N	N	N	N	N	N	N	N	N	N	N	N	N	N	N	N	N	N	N	N	N	N	N	N	N	N	N	N	N	N	N	N	N	N	N	N	N	N	N
PIN_204_PT_01	PIN 204 PT 01	Normal		N	N	N	N	N	N	N	N	N	N	N	N	N	N	N	N	N	N	N	N	N	N	N	N	N	N	N	N	N	N	N	N	N	N	N	N	N	N	N	N	N	N	N	N	N	N
PIN_204_PT_02	PIN 204 PT 02	PanIN LG		N	N	N	N	N	N	N	N	N	N	N	N	N	N	N	N	N	N	N	N	N	N	N	N	N	N	N	N	N	N	N	N	N	N	N	N	N	N	N	N	N	N	N	N	N	N
PIN_204_PT_03	PIN 204 PT 03	PanIN LG		N	N	N	N	N	N	N	N	N	N	N	N	N	N	N	N	N	N	N	N	N	N	N	N	N	N	N	N	N	N	N	N	N	N	N	N	N	N	N	N	N	N	N	N	N	N
PIN_205_PT_01	PIN 205 PT 01	Normal		N	N	N	N	N	N	N	N	N	N	N	N	N	N	N	N	N	N	N	N	N	N	N	N	N	N	N	N	N	N	N	N	N	N	N	N	N	N	N	N	N	N	N	N	N	N
PIN_205_PT_02	PIN 205 PT 02	PanIN LG		N	N	N	N	N	N	N	N	N	N	N	N	N	N	N	N	N	N	N	N	N	N	N	N	N	N	N	N	N	N	N	N	N	N	N	N	N	N	N	N	N	N	N	N	N	N
PIN_205_PT_03	PIN 205 PT 03	PanIN LG		N	N	N	N	N	N	N	N	N	N	N	N	N	N	N	N	N	N	N	N	N	N	N	N	N	N	N	N	N	N	N	N	N	N	N	N	N	N	N	N	N	N	N	N	N	N
PIN_205_PT_04	PIN 205 PT 04	PanIN LG		N	N	N	N	N	N	N	N	N	N	N	N	N	N	N	N	N	N	N	N	N	N	N	N	N	N	N	N	N	N	N	N	N	N	N	N	N	N	N	N	N	N	N	N	N	N
PIN_206_PT_01	PIN 206 PT 01	Normal		N	N	N	N	N	N	N	N	N	N	N	N	N	N	N	N	N	N	N	N	N	N	N	N	N	N	N	N	N	N	N	N	N	N	N	N	N	N	N	N	N	N	N	N	N	N
PIN_206_PT_02	PIN 206 PT 02	PanIN LG		N	N	N	N	N	N	N	N	N	N	N	N	N	N	N	N	N	N	N	N	N	N	N	N	N	N	N	N	N	N	N	N	N	N	N	N	N	N	N	N	N	N	N	N	N	N
PIN_206_PT_03	PIN 206 PT 03	PanIN LG		N	N	N	N	N	N	N	N	N	N	N	N	N	N	N	N	N	N	N	N	N	N	N	N	N	N	N	N	N	N	N	N	N	N	N	N	N	N	N	N	N	N	N	N	N	N
PIN_206_PT_04	PIN 206 PT 04	PanIN LG		N	N	N	N	N	N	N	N	N	N	N	N	N	N	N	N	N	N	N	N	N	N	N	N	N	N	N	N	N	N	N	N	N	N	N	N	N	N	N	N	N	N	N	N	N	N
PIN_206_PT_05	PIN 206 PT 05	PanIN LG		N	N	N	N	N	N	N	N	N	N	N	N	N	N	N	N	N	N	N	N	N	N	N	N	N	N	N	N	N	N	N	N	N	N	N	N	N	N	N	N	N	N	N	N	N	N
PIN_206_PT_06	PIN 206 PT 06	PanIN HG		N	N	N	N	N	N	N	N	N	N	N	N	N	N	N	N	N	N	N	N	N	N	N	N	N	N	N	N	N	N	N	N	N	N	N	N	N	N	N	N	N	N	N	N	N	N
PIN_206_PT_07	PIN 206 PT 07	PanIN HG		N	N	N	N	N	N	N	N	N	N	N	N	N	N	N	N	N	N	N	N	N	N	N	N	N	N	N	N	N	N	N	N	N	N	N	N	N	N	N	N	N	N	N	N	N	N
PIN_206_PT_08	PIN 206 PT 08	PanIN HG		N	N	N	N	N	N	N	N	N	N	N	N	N	N	N	N	N	N	N	N	N	N	N	N	N	N	N	N	N	N	N	N	N	N	N	N	N	N	N	N	N	N	N	N	N	N
PIN_206_PT_09	PIN 206 PT 09	PDAC		G	G	G	G	G	G	G	G	G	G	G	G	G	G	G	G	G	G	G	G	G	G	G	G	G	G	G	G	G	G	G	G	G	G	G	G	G	G	N	N	N	N	N	N	N	N
PIN_207_PT_01	PIN 207 PT 01	Normal		N	N	N	N	N	N	N	N	N	N	N	N	N	N	N	N	N	N	N	N	N	N	N	N	N	N	N	N	N	N	N	N	N	N	N	N	N	N	N	N	N	N	N	N	N	N
PIN_207_PT_02	PIN 207 PT 02	PanIN LG		N	N	N	N	N	N	N	N	N	N	N	N	N	N	N	N	N	N	N	N	N	N	N	N	N	N	N	N	N	N	N	N	N	N	N	N	N	N	N	N	N	N	N	N	N	N
PIN_207_PT_03	PIN 207 PT 03	PanIN LG		N	N	N	N	N	N	N	N	N	N	N	N	N	N	N	N	N	N	N	N	N	N	N	N	N	N	N	N	N	N	N	N	N	N	N	N	N	N	N	N	N	N	N	N	N	N
S0332.A1_S1	INDI 074 PT1	PDAC		L	L	L	L	L	L	L	L	L	L	L	L	L	L	L	L	L	L	L	L	L	L	L	L	L	L	L	L	L	L	L	L	L	L	L	L	L	L	L	L	L	L	L	L	L	L
S0332.A11_S81	PANC 091 PT	PDAC		N	N	N	N	N	N	N	N	N	N	N	N	N	N	N	N	N	N	N	N	N	N	N	N	N	N	N	N	N	N	N	N	N	N	N	N	N	N	L	L	L	L	L	L	L	L
S0332.A12_S89	PANC 103 PT1	PDAC		N	N	N	N	N	N	N	N	N	N	N	N	N	N	N	N	N	N	N	N	N	N	N	N	N	N	N	N	N	N	N	N	N	N	N	N	N	N	N	N	N	N	N	N	N	N
S0332.A2_S9	INDI 695 PT1	PDAC		G	G	G	G	G	G	G	G	G	G	G	G	G	G	G	G	G	G	G	G	G	G	G	G	G	G	G	G	G	G	G	G	G	G	G	G	G	G	G	G	G	G	G	G	G	G
S0332.A3_S17	PANC 339 PT1	PDAC		L	L	L	L	L	L	L	L	L	L	L	L	L	L	L	L	L	L	L	L	L	L	L	L	L	L	L	L	L	L	L	L	L	L	L	L	L	L	L	L	L	L	L	L	L	L
S0332.A4_S25	PANC 356 PT1	PDAC		L	L	L	L	L	L	L	L	L	L	L	L	L	L	L	L	L	L	L	L	L	L	L	L	L	L	L	L	L	L	L	L	L	L	L	L	L	L	L	L	L	L	L	L	L	L
S0332.A5_S33	PANC 389 PT1	PDAC		N	N	N	N	N	N	N	N	N	N	N	N	N	N	N	N	N	N	N	N	N	N	N	N	N	N	N	N	N	N	N	N	N	N	N	N	N	N	N	N	N	N	N	N	N	N
S0332.A6_S41	PANC 399 PT1	PDAC		L	L	L	L	L	L	L	L	L	L	L	L	L	L	L	L	L	L	L	L	L	L	L	L	L	L	L	L	L	L	L	L	L	L	L	L	L	L	L	L	L	L	L	L	L	L
S0332.A7_S49	PANC 406 PT2	PDAC		N	N	N	N	N	N	N	N	N	N	N	N	N	N	N	N	N	N	N	N	N	N	N	N	N	N	N	N	N	N	N	N	N	N	N	N	N	L	L	L	L	L	L	L	L	L
S0332.A8_S57	PANC 463 PT1	PDAC		L	L	L	L	L	L	L	L	L	L	L	L	L	L	L	L	L	L	L	L	L	L	L	L	L	L	L	L	L	L	L	L	L	L	L	L	L	L	L	L	L	L	L	L	L	L
S0332.B1_S2	INDI 330 PT1	PDAC		L	L	L	L	L	L	L	L	L	L	L	L	L	L	L	L	L	L	L	L	L	L	L	L	L	L	L	L	L	L	L	L	L	L	L	L	L	L	L	L	L	L	L	L	L	L
S0332.B11_S82	PANC 091 PT2	PDAC		N	N	N	N	N	N	N	N	N	N	N	N	N	N	N	N	N	N	N	N	N	N	N	N	N	N	N	N	N	N	N	N	N	N	N	N	N	N	N	N	N	N	N	N	N	N
S0332.B12_S90	PANC 105 PT1	PDAC		L	L	L	L	L	L	L	L	L	L	L	L	L	L	L	L	L	L	L	L	L	L	L	L	L	L	L	L	L	L	L	L	L	L	L	L	L	L	L	L	L	L	L	L	L	L
S0332.B2_S10	INDI 802 PT1	PDAC		N	N	N	N	N	N	N	N	N	N	N	N	N	N	N	N	N	N	N	N	N	N	N	N	N	N	N	N	N	N	N	N	N	N	N	N	N	N	N	N	N	N	N	N	N	N
S0332.B3_S18	PANC 344 PT1	PDAC		G	G	G	G	G	G	G	G	G	G	G	G	G	G	G	G	G	G	G	G	G	G	G	G	G	G	G	G	G	G	G	G	G	G	G	G	G	G	N	N	N	N	N	N	N	N
S0332.B4_S26	PANC 357 PT1	PDAC		G	G	G	G	G	G	G	G	G	G	G	G	G	G	G	G	G	G	G	G	G	G	G	G	N	N	N	N	N	N	N	N	N	N	N	N	N	N	N	N	N	N	N	N	N	N
S0332.B5_S34	PANC 391 PT1	PDAC		N	N	N	N	N	N	N	N	N	N	N	N	N	N	N	N	N	N	N	N	N	N	N	N	N	N	N	N	N	N	N	N	N	N	N	N	N	N	N	N	N	N	N	N	N	N
S0332.B6_S42	PANC 400 PT1	PDAC		N	N	N	N	N	N	N	N	N	N	N	N	N	N	N	N	N	N	N	N	N	N	N	N	N	N	N	N	N	N	N	N	N	N	N	N	N	N	N	N	N	N	N	N	N	N
S0332.B7_S50	PANC 407 PT1	PDAC		G	G	G	G	G	G	G	G	G	G	G	G	G	G	G	G	G	G	G	G	G	G	G	G	G	G	G	G	G	G	L	L	L	L	L	L	L	L	L	L	L	L	L	L	L	L
S0332.B8_S58	PANC 464 PT1	PDAC		N	N	N	N	N	N	N	N	N	N	N	N	N	N	N	N	N	N	N	N	N	N	N	N	N	N	N	N	N	N	N	N	N	N	N	N	N	N	N	N	N	N	N	N	N	N
S0332.B9_S66	PANC 471 PT1	PDAC		N	N	N	N	N	N	N	N	N	N	N	N	N	N	N	N	N	N	N	N	N	N	N	N	N	N	N	N	N	N	N	N	N	N	N	N	N	N	N	N	N	N	N	N	N	N
S0332.C1_S3	INDI 366 PT1	PDAC		N	N	N	N	N	N	N	N	N	N	N	N	N	N	N	N	N	N	N	N	N	N	N	N	N	N	N	N	N	N	N	N	N	N	N	N	N	N	N	N	N	N	N	N	N	N
S0332.C11_S83	PANC 092 PT2	PDAC		N	N	N	N	N	N	N	N	N	N	N	N	N	N	N	N	N	N	N	N	N	N	N	N	N	N	N	N	N	N	N	N	N	N	N	N	N	N	N	N	N	N	N	N	N	N
S0332.C12_S91	PANC 105 PT2	PDAC		L	L	L	L	L	L	L	L	L	L	L	L	L	L	L	L	L	L	L	L	L	L	L	L	L	L	L	L	L	L	L	L	L	L	L	L	L	L	L	L	L	L	L	L	L	L
S0332.C2_S11	INDI 862 PT1	PDAC		N	N	N	N	N	N	N	N	N	N	N	N	N	N	N	N	N	N	N	N	N	N	N	N	N	N	N	N	N	N	N	N	N	N	N	N	N	N	N	N	N	N	N	N	N	N
S0332.C3_S19	PANC 346 PT1	PDAC		N	N	N	N	N	N	N	N	N	N	N	N	N	N	N	N	N	N	N	N	N	N	N	N	N	N	L	L	L	L	L	L	L	L	L	L	L	L	L	L	L	L	L	L	L	L
S0332.C4_S27	PANC 358 PT1	PDAC		N	N	N	N	N	N	N	N	N	N	N	N	N	N	N	N	N	N	N	N	N	N	N	N	N	N	N	N	N	N	N	N	N	N	N	N	N	N	N	N	N	N	N	N	N	N
S0332.C5_S35	PANC 393 PT1	PDAC		N	N	N	N	N	N	N	N	N	N	N	N	N	N	N	N	N	N	N	N	N	N	N	N	N	N	N	N	N	N	N	N	N	N	N	N	N	N	N	N	N	N	N	N	N	N
S0332.C7_S51	PANC 408 PT1	PDAC		N	N	N	N	N	N	N	N	N	N	N	N	N	N	N	N	N	N	N	N	N	N	N	N	N	N	N	N	N	N	N	N	N	N	N	N	N	N	L	L	L	L	L	L	L	L
S0332.C8_S59	PANC 465 PT1	PDAC		L	L	L	L	L	L	L	L	L	L	L	L	L	L	L	L	L	L	L	L	L	L	L	L	L	L	L	L	L	L	L	L	L	L	L	L	L	L	L	L	L	L	L	L	L	L
S0332.C9_S67	INDI 906 PT1	PDAC		N	N	N	N	N	N	N	N	N	N	N	N	N	N	N	N	N	N	N	N	N	N	N	N	N	N	N	N	N	N	N	N	N	N	N	N	N	N	N	N	N	N	N	N	N	N
S0332.D1_S4	INDI 384 PT1	PDAC		N	N	N	N	N	N	N	N	N	N	N	N	N	N	N	N	N	N	N	N	N	N	N	N	N	N	N	N	N	N	N	N	N	L	L	L	L	L	L	L	L	L	L	L	L	L
S0332.D11_S84	PANC 095 PT1	PDAC		N	N	N	N	N	N	N	N	N	N	N	N	N	N	N	N	N	L	L	L	L	L	L	L	L	L	L	L	L	L	L	L	L	L	L	L	L	L	L	L	L	L	L	L	L	L
S0332.D12_S92	PANC 108 PT1	PDAC		N	N	N	N	N	N	N	N	N	N	N	N	N	N	N	N	N	N	N	N	N	N	N	N	N	N	N	N	N	N	N	N	N	N	N	N	N	N	N	N	N	N	N	N	N	N
S0332.D2_S12	PANC 317 PT	PDAC		N	N	N	N	N	N	N	N	N	N	N	N	N	N	N	N	N	N	N	N	N	N	N	N	N	N	N	N	N	N	N	N	N	N	N	N	N	N	N	N	N	N	N	N	N	N
S0332.D3_S20	PANC 348 PT1	PDAC		G	G	G	G	G	G	G	G	G	G	G	G	G	G	G	G	G	G	G	G	G	G	G	G	G	G	G	G	G	G	G	G	G	G	G	G	G	G	G	G	G	G	G	G	G	G
S0332.D4_S28	PANC 359 PT1	PDAC		L	L	L	L	L	L	L	L	L	L	L	L	L	L	L	L	L	L	L	L	L	L	L	L	L	L	L	L	L	L	L	L	L	L	L	L	L	L	L	L	L	L	L	L	L	L
S0332.D5_S36	PANC 394 PT1	PDAC		N	N	N	N	N	N	N	N	N	N	N	N	N	N	N	N	N	N	N	N	N	N	N	N	N	N	N	N	N	N	N	N	N	N	N	N	N	N	N	N	N	N	N	N	N	N
S0332.D6_S44	PANC 402 PT1	PDAC		L	L	L	L	L	L	L	L	L	L	L	L	L	L	L	L	L	L	L	L	L	L	L	L	L	L	L	L	L	L	L	L	L	L	L	L	L	L	L	L	L	L	L	L	L	L
S0332.D7_S52	PANC 408 PT2	PDAC		N	N	N	N	N	N	N	N	N	N	N	N	N	N	N	N	N	N	N	N	N	N	N	N	N	N	N	N	N	N	N	N	N	N	N	N	N	N	N	N	N	N	N	N	N	N
S0332.D8_S60	PANC 466 PT1	PDAC		N	N	N	N	N	N	N	N	N	N	N	N	N	N	N	N	N	N	N	N	N	N	N	N	N	N	N	N	N	N	N	N	N	N	N	N	N	N	N	N	N	N	N	N	N	N
S0332.E1_S5	INDI 388 PT1	PDAC		N	N	N	N	N	N	N	N	N	N	N	N	N	N	N	N	N	N	N	N	N	N	N	N	N	N	N	N	N	N	N	N	N	N	N	N	N	N	N	N	N	N	N	N	N	N
S0332.E10_S77	CBPANC23-2	PDAC		N	N	N	N	N	N	N	N	N	N	N	N	N	N	N	N	N	N	N	N	N	N	N	N	N	N	N	N	N	N	N	N	N	N	N	N	N	N	N	N	N	N	N	N	N	N
S0332.E11_S85	PANC 096 PT1	PDAC		N	N	N	N	N	N	N	N	N	N	N	N	N	N	N	N	N	N	N	N	N	N	N	N	N	N	N	N	N	N	N	N	N	N	N	N	N	N	N	N	N	N	N	N	N	N
S0332.E12_S93	PANC 109 PT	PDAC		N	N	N	N	N	N	N	N	N	N	N	N	N	N	N	N	N	N	N	N	N	N	N	N	N	L	L	L	L	L	L	L	L	L	L	L	L	L	L	L	L	L	L	L	L	L
S0332.E3_S21	PANC 350 PT1	PDAC		N	N	N	N	N	N	N	N	N	N	N	N	N	N	N	N	N	N	N	N	N	N	N	N	N	N	N	N	N	N	N	N	N	N	N	N	N	N	N	N	N	N	N	N	N	N
S0332.E4_S29	PANC 362 PT1	PDAC		N	N	N	N	N	N	N	N	N	N	N	N	N	N	N	N	N	N	N	N	N	N	N	N	N	N	N	N	N	N	N	N	N	N	N	N	N	N	N	N	N	N	N	N	N	N
S0332.E6_S45	PANC 403 PT1	PDAC		N	N	N	N	N	N	N	N	N	N	N	N	N	N	N	N	N	N	N	N	N	N	N	N	N	N	N	N	N	N	N	N	N	L	L	L	L	L	L	L	L	L	L	L	L	L
S0332.E7_S53	PANC 409 PT1	PDAC		L	L	L	L	L	L	L	L	L	L	L	L	L	L	L	L	L	L	L	L	L	L	L	L	L	L	L	L	L	L	L	L	L	L	L	L	L	L	L	L	L	L	L	L	L	L
S0332.E8_S61	PANC 467 PT1	PDAC		N	N	N	N	N	N	N	N	N	N	N	N	N	N	N	N	N	N	N	N	N	N	N	N	N	N	N	N	N	N	N	N	N	N	N	N	N	N	N	N	N	N	N	N	N	N
S0332.F1_S6	INDI 516 PT1	PDAC		N	N	N	N	N	N	N	N	N	N	N	N	N	N	N	N	N	N	N	N	N	N	N	N	N	N	N	N	N	N	N	N	N	N	N	N	N	N	N	N	N	N	N	N	N	N
S0332.F10_S78	PANC 084 PT	PDAC		N	N	N	N	N	N	N	N	N	N	N	N	N	N	N	N	N	N	N	N	N	N	N	N	N	N	N	N	N	N	N	N	N	N	N	N	N	N	N	N	N	N	N	N	N	N
S0332.F11_S86	PANC 097 PT	PDAC		N	N	N	N	N	N	N	N	N	N	N	N	N	N	N	N	N	N	N	N	N	N	N	N	N	N	N	N	N	N	N	N	N	N	N	N	N	N	N	N	N	N	N	N	N	N
S0332.F12_S94	PANC 110 PT1	PDAC		N	N	N	N	N	N	N	N	N	N	N	N	N	N	N	N	N	N	N	N	N	N	N	N	N	N	N	N	N	N	N	N	N	N	N	N	N	N	N	N	N	N	N	N	N	N
S0332.F2_S14	PANC 333 PT	PDAC		N	N	N	N	N	N	N	N	N	N	N	N	N	N	N	N	N	N	N	N	N	N	N	N	N	N	N	N	N	N	N	N	N	N	N	N	N	N	N	N	N	N	N	N	N	N
S0332.F3_S22	PANC 352 PT1	PDAC		N	N	N	N	N	N	N	N	N	N	N	N	N	N	N	N	N	N	N	N	N	N	N	N	N	N	N	N	N	N	N	N	N	N	N	N	N	N	N	N	N	N	N	N	N	N
S0332.F4_S30	PANC 363 PT1	PDAC		N	N	N	N	N	N	N	N	N	N	N	N	N	N	N	N	N	N	N	N	N	N	N	N	N	N	N	N	N	N	N	N	N	N	N	N	N	N	N	N	N	N	N	N	N	N
S0332.F6_S46	PANC 404 PT1	PDAC		N	N	N	N	N	N	N	N	N	N	N	N	N	N	N	N	N	N	N	N	N	N	N	N	N	N	N	N	N	N	N	N	N	N	N	N	N	N	N	N	N	N	N	N	N	N
S0332.F7_S54	PANC 409 PT2	PDAC		N	N	N	N	N	N	N	N	N	N	N	N	N	N	N	N	N	N	N	N	N	N	N	N	N	L	L	L	L	L	L	L	L	L	L	L	L	L	L	L	L	L	L	L	L	L
S0332.F8_S62	PANC 468 PT1	PDAC		N	N	N	N	N	N	N	N	N	N	N	N	N	N	N	N	N	N	N	N	N	N	N	N	N	N	N	N	N	N	N	N	N	N	N	N	N	N	N	N	N	N	N	N	N	N
S0332.G1_S7	INDI 533 PT1	PDAC		L	L	L	L	L	L	L	L	L	L	L	L	L	L	L	L	L	L	L	L	L	L	L	L	L	L	L	L	L	L	L	L	L	L	L	L	L	L	L	L	L	L	L	L	L	L
S0332.G10_S79	PANC 085 PT	PDAC		N	N	N	N	N	N	N	N	N	N	N	N	N	N	N	N	N	N	N	N	N	N	N	N	N	N	N	N	N	N	N	N	N	N	N	N	N	N	N	N	N	N	N	N	N	N
S0332.G11_S87	PANC 101 PT	PDAC		N	N	N	N	N	N	N	N	N	N	N	N	N	N	N	N	N	N	N	N	N	N	N	N	N	N	N	N	N	N	N	N	N	N	N	N	N	N	N	N	N	N	N	N	N	N
S0332.G2_S15	PANC 335 PT	PDAC		G	G	G	G	G	G	G	G	G	G	G	G	G	G	G	N	N	N	N	N	N	N	N	N	N	N	N	N	N	N	N	N	N	N	N	N	N	N	N	N	N	N	N	N	N	N
S0332.G3_S23	PANC 353 PT1	PDAC		N	N	N	N	N	N	N	N	N	N	N	N	N	N	N	N	N	N	N	N	N	N	N	N	N	N	N	N	N	N	N	N	N	N	N	N	N	N	N	N	N	N	N	N	N	N
S0332.G4_S31	PANC 387 PT1	PDAC		L	L	L	L	L	L	L	L	L	L	L	L	L	L	L	L	L	L	L	L	L	L	L	L	L	L	L	L	L	L	L	L	L	L	L	L	L	L	L	L	L	L	L	L	L	L
S0332.G5_S39	PANC 397 PT1	PDAC		L	L	L	L	L	L	L	L	L	L	L	L	L	L	L	L	L	L	L	L	L	L	L	L	L	L	L	L	L	L	L	L	L	L	L	L	L	L	L	L	L	L	L	L	L	L
S0332.G6_S47	PANC 405 PT1	PDAC		N	N	N	N	N	N	N	N	N	N	N	N	N	N	N	N	N	N	N	N	N	N	N	N	N	N	N	N	N	N	N	N	N	N	N	N	N	N	N	N	N	N	N	N	N	N
S0332.G7_S55	PANC 459 PT1	PDAC		L	L	L	L	L	L	L	L	L	L	L	L	L	L	L	L	L	L	L	L	L	L	L	L	L	L	L	L	L	L	L	L	L	L	L	L	L	L	L	L	L	L	L	L	L	L
S0332.G8_S63	PANC 469 PT1	PDAC		N	N	N	N	N	N	N	N	N	N	N	N	N	N	N	N	N	N	N	N	N	N	N	N	N	N	N	N	N	N	N	N	N	N	N	N	N	N	N	N	N	N	N	N	N	N
S0332.H1_S8	INDI 686 PT1	PDAC		L	L	L	L	L	L	L	L	L	L	L	L	L	L	L	L	L	L	L	L	L	L	L	L	L	L	L	L	L	L	L	L	L	L	L	L	L	L	L	L	L	L	L	L	L	L
S0332.H10_S80	PANC 087 PT2	PDAC		N	N	N	N	N	N	N	N	N	N	N	N	N	N	N	N	N	N	N	N	N	N	N	N	N	N	N	N	N	N	N	N	N	N	N	N	N	N	N	N	N	N	N	N	N	N
S0332.H11_S88	PANC 102 PT1	PDAC		N	N	N	N	N	N	N	N	N	N	N	N	N	N	N	N	N	N	N	N	N	N	N	N	N	N	N	N	N	N	N	N	N	N	N	N	N	N	N	N	N	N	N	N	N	N
S0332.H2_S16	PANC 336 PT	PDAC		L	L	L	L	L	L	L	L	L	L	L	L	L	L	L	L	L	L	L	L	L	L	L	L	L	L	L	L	L	L	L	L	L	L	L	L	L	L	L	L	L	L	L	L	L	L
S0332.H3_S24	PANC 355 PT1	PDAC		N	N	N	N	N	N	N	N	N	N	N	N	N	N	N	N	N	N	N	N	N	N	N	N	N	N	N	N	N	N	N	N	N	N	N	N	N	N	N	N	N	N	N	N	N	N
S0332.H4_S32	PANC 388 PT1	PDAC		N	N	N	N	N	N	N	N	N	N	N	N	N	N	N	N	N	N	N	N	N	N	N	N	N	N	N	N	N	N	N	N	N	N	N	N	N	N	N	N	N	N	N	N	N	N
S0332.H5_S40	PANC 398 PT1	PDAC		N	N	N	N	N	N	N	N	N	N	N	N	N	N	N	N	N	N	N	L	L	L	L	L	L	L	L	L	L	L	L	L	L	L	L	L	L	L	L	L	L	L	L	L	L	L
S0332.H6_S48	PANC 406 PT1	PDAC		N	N	N	N	N	N	N	N	N	N	N	N	N	N	N	N	N	N	N	N	N	N	N	N	N	N	N	N	N	N	N	N	N	N	N	N	N	L	L	L	L	L	L	L	L	L
S0332.H7_S56	PANC 462 PT1	PDAC		N	N	N	N	N	N	N	N	N	N	N	N	N	N	N	N	N	N	N	N	N	N	N	N	N	N	N	N	N	N	N	N	N	N	N	N	N	N	L	L	L	L	L	L	L	L
S0332.H8_S64	PANC 469 PT2	PDAC		N	N	N	N	N	N	N	N	N	N	N	N	N	N	N	N	N	N	N	N	N	N	N	N	N	N	N	N	N	N	N	N	N	N	N	N	N	N	N	N	N	N	N	N	N	N
S0334.A10_S73	PANC 717 PT1	PDAC		L	L	L	L	L	L	L	L	L	L	L	L	L	L	L	L	L	L	L	L	L	L	L	L	L	L	L	L	L	L	L	L	L	L	L	L	L	L	L	L	L	L	L	L	L	L
S0334.A11_S81	PANC 724 PT1	PDAC		N	N	N	N	N	N	N	N	N	N	N	N	N	N	N	N	N	N	N	N	N	N	N	N	N	N	N	N	N	N	N	N	N	N	N	N	N	N	N	N	N	N	N	N	N	N
S0334.A12_S89	PANC 734 PT1	PDAC		N	N	N	N	N	N	N	N	N	N	N	N	N	N	N	N	N	N	N	N	N	N	N	N	N	N	N	N	N	N	N	N	N	N	N	N	N	N	N	N	N	N	N	N	N	N
S0334.A2_S9	PANC 506 PT1	PDAC		N	N	N	N	N	N	N	N	N	N	N	N	N	N	N	N	N	N	N	N	N	N	N	N	N	N	N	N	N	N	N	N	N	N	N	N	N	N	N	N	N	N	N	N	N	N
S0334.A3_S17	PANC 489 PT1	PDAC		L	L	L	L	L	L	L	L	L	L	L	L	L	L	L	L	L	L	L	L	L	L	L	L	L	L	L	L	L	L	L	L	L	L	L	L	L	L	L	L	L	L	L	L	L	L
S0334.A4_S25	PANC 535 PT1	PDAC		N	N	N	N	N	N	N	N	N	N	N	N	N	N	N	N	N	N	N	N	N	N	N	N	N	N	N	N	N	N	N	N	N	N	N	N	N	N	N	N	N	N	N	N	N	N
S0334.A5_S33	PANC 543 PT1	PDAC		N	N	N	N	N	N	N	N	N	N	N	N	N	N	N	N	N	N	N	N	N	N	N	N	N	N	N	N	N	N	N	N	N	N	N	N	N	N	N	N	N	N	N	N	N	N
S0334.A6_S41	PANC 551 PT1	PDAC		N	N	N	N	N	N	N	N	N	N	N	N	N	N	N	N	N	N	N	N	N	N	N	N	N	N	N	N	N	N	N	N	N	N	N	N	N	N	N	N	N	N	N	N	N	N
S0334.A7_S49	PANC 687 PT1	PDAC		N	N	N	N	N	N	N	N	N	N	N	N	N	N	N	N	N	N	N	N	N	N	N	N	N	N	N	N	N	N	N	N	N	N	N	N	N	N	N	N	N	N	N	N	N	N
S0334.A8_S57	PANC 695 PT1	PDAC		N	N	N	N	N	N	N	N	N	N	N	N	N	N	N	N	N	N	N	N	N	N	N	N	N	N	N	N	N	N	N	N	N	N	N	N	N	N	N	N	N	N	N	N	N	N
S0334.A9_S65	PANC 705 PT1	PDAC		N	N	N	N	N	N	N	N	N	N	N	N	N	N	N	N	N	N	N	N	N	N	N	N	N	N	N	N	N	N	N	N	N	N	N	N	N	N	N	N	N	N	N	N	N	N
S0334.B1_S2	PANC 498 PT1	PDAC		L	L	L	L	L	L	L	L	L	L	L	L	L	L	L	L	L	L	L	L	L	L	L	L	L	L	L	L	L	L	L	L	L	L	L	L	L	L	L	L	L	L	L	L	L	L
S0334.B10_S74	PANC 718 PT1	PDAC		L	L	L	L	L	L	L	L	L	L	L	L	L	L	L	L	L	L	L	L	L	L	L	L	L	L	L	L	L	L	L	L	L	L	L	L	L	L	L	L	L	L	L	L	L	L
S0334.B11_S82	PANC 725 PT1	PDAC		N	N	N	N	N	N	N	N	N	N	N	N	N	N	N	N	N	N	N	N	N	N	N	N	N	N	N	N	N	N	N	N	N	N	N	N	N	N	N	N	N	N	N	N	N	N
S0334.B12_S90	PANC 736 PT1	PDAC		N	N	N	N	N	N	N	N	N	N	N	N	N	N	N	N	N	N	N	N	N	N	N	N	N	N	N	N	N	N	N	N	N	N	N	N	N	N	N	N	N	N	N	N	N	N
S0334.B2_S10	PANC 507 PT1	PDAC		N	N	N	N	N	N	N	N	N	N	N	N	N	N	N	N	N	N	N	N	N	N	N	N	N	N	N	N	N	N	N	N	N	N	N	N	N	N	N	N	N	N	N	N	N	N
S0334.B4_S26	PANC 536 PT1	PDAC		N	N	N	N	N	N	N	N	N	N	N	N	N	N	N	N	N	N	N	N	N	N	N	N	N	N	N	N	N	N	N	N	N	N	N	N	N	N	N	N	N	N	N	N	N	N
S0334.B6_S42	PANC 552 PT1	PDAC		L	L	L	L	L	L	L	L	L	L	L	L	L	L	L	L	L	L	L	L	L	L	L	L	L	L	L	L	L	L	L	L	L	L	L	L	L	L	L	L	L	L	L	L	L	L
S0334.B7_S50	PANC 688 PT1	PDAC		N	N	N	N	N	N	N	N	N	N	N	N	N	N	N	N	N	N	N	N	N	N	N	N	N	N	N	N	N	N	N	N	N	N	N	N	N	N	N	N	N	N	N	N	N	N
S0334.B8_S58	PANC 696 PT1	PDAC		N	N	N	N	N	N	N	N	N	N	N	N	N	N	N	N	N	N	N	N	N	N	N	N	N	N	N	N	N	N	N	N	N	N	N	N	N	N	N	N	N	N	N	N	N	N
S0334.B9_S66	PANC 706 PT1	PDAC		L	L	L	L	L	L	L	L	L	L	L	L	L	L	L	L	L	L	L	L	L	L	L	L	L	L	L	L	L	L	L	L	L	L	L	L	L	L	L	L	L	L	L	L	L	L
S0334.C10_S75	PANC 719 PT1	PDAC		N	N	N	N	N	N	N	N	N	N	N	N	N	N	N	N	N	N	N	N	N	N	N	N	N	N	N	N	N	N	N	N	N	N	N	N	N	N	N	N	N	N	N	N	N	N
S0334.C11_S83	PANC 728 PT1	PDAC		L	L	L	L	L	L	L	L	L	L	L	L	L	L	L	L	L	L	L	L	L	L	L	L	L	L	L	L	L	L	L	L	L	L	L	L	L	L	L	L	L	L	L	L	L	L
S0334.C12_S91	PANC 738 PT1	PDAC		N	N	N	N	N	N	N	N	N	N	N	N	N	N	N	N	N	N	N	N	N	N	N	N	N	N	N	N	N	N	N	N	N	N	N	N	N	N	N	N	N	N	N	N	N	N
S0334.C2_S11	PANC 509 PT1	PDAC		N	N	N	N	N	N	N	N	N	N	N	N	N	N	N	N	N	N	N	N	N	N	N	N	N	N	N	N	N	N	N	N	N	N	N	N	N	N	N	N	N	N	N	N	N	N
S0334.C3_S19	PANC 518 PT1	PDAC		L	L	L	L	L	L	L	L	L	L	L	L	L	L	L	L	L	L	L	L	L	L	L	L	L	L	L	L	L	L	L	L	L	L	L	L	L	L	L	L	L	L	L	L	L	L
S0334.C4_S27	PANC 537 PT1	PDAC		N	N	N	N	N	N	N	N	N	N	N	N	N	N	N	N	N	N	N	N	N	N	N	N	N	N	N	N	N	N	N	N	N	N	N	N	N	N	N	N	N	N	N	N	N	N
S0334.C5_S35	PANC 545 PT1	PDAC		N	N	N	N	N	N	N	N	N	N	N	N	N	N	N	N	N	N	N	N	N	N	N	N	N	N	N	N	N	N	N	N	N	N	N	N	N	N	N	N	N	N	N	N	N	N
S0334.C6_S43	PANC 681 PT1	PDAC		N	N	N	N	N	N	N	N	N	N	N	N	N	N	N	N	N	N	N	N	N	N	N	N	N	N	N	N	N	N	N	N	N	N	N	N	N	N	N	N	N	N	N	N	N	N
S0334.C9_S67	PANC 707 PT1	PDAC		N	N	N	N	N	N	N	N	N	N	N	N	N	N	N	N	N	N	N	N	N	N	N	N	N	N	N	N	N	N	N	N	N	N	N	N	N	N	N	N	N	N	N	N	N	N
S0334.D1_S4	PANC 501 PT1	PDAC		N	N	N	N	N	N	L	L	L	L	L	L	L	L	L	L	L	L	L	L	L	L	L	L	L	L	L	L	L	L	L	L	L	L	L	L	L	L	L	L	L	L	L	L	L	L
S0334.D10_S76	PANC 720 PT1	PDAC		N	N	N	N	N	N	N	N	N	N	N	N	N	N	N	N	N	N	N	N	N	N	N	N	N	N	N	N	N	N	N	N	N	N	N	N	N	N	N	N	N	N	N	N	N	N
S0334.D11_S84	PANC 728 PT2	PDAC		L	L	L	L	L	L	L	L	L	L	L	L	L	L	L	L	L	L	L	L	L	L	L	L	L	L	L	L	L	L	L	L	L	L	L	L	L	L	L	L	L	L	L	L	L	L
S0334.D12_S92	PANC 739 PT1	PDAC		L	L	L	L	L	L	L	L	L	L	L	L	L	L	L	L	L	L	L	L	L	L	L	L	L	L	L	L	L	L	L	L	L	L	L	L	L	L	L	L	L	L	L	L	L	L
S0334.D2_S12	PANC 510 PT1	PDAC		L	L	L	L	L	L	L	L	L	L	L	L	L	L	L	L	L	L	L	L	L	L	L	L	L	L	L	L	L	L	L	L	L	L	L	L	L	L	L	L	L	L	L	L	L	L
S0334.D3_S20	PANC 520 PT1	PDAC		L	L	L	L	L	L	L	L	L	L	L	L	L	L	L	L	L	L	L	L	L	L	L	L	L	L	L	L	L	L	L	L	L	L	L	L	L	L	L	L	L	L	L	L	L	L
S0334.D4_S28	PANC 538 PT1	PDAC		L	L	L	L	L	L	L	L	L	L	L	L	L	L	L	L	L	L	L	L	L	L	L	L	L	L	L	L	L	L	L	L	L	L	L	L	L	L	L	L	L	L	L	L	L	L
S0334.D5_S36	PANC 546 PT1	PDAC		L	L	L	L	L	L	L	L	L	L	L	L	L	L	L	L	L	L	L	L	L	L	L	L	L	L	L	L	L	L	L	L	L	L	L	L	L	L	L	L	L	L	L	L	L	L
S0334.D6_S44	PANC 682 PT1	PDAC		N	N	N	N	N	N	N	N	N	N	N	N	N	N	N	N	N	N	N	N	N	N	N	N	N	N	N	N	N	N	N	N	N	N	N	N	N	N	N	N	N	N	N	N	N	N
S0334.D7_S52	PANC 690 PT1	PDAC		N	N	N	N	N	N	N	N	N	N	N	N	N	N	N	N	N	N	N	N	N	N	N	N	N	N	N	N	N	N	N	N	N	N	N	N	N	N	N	N	N	N	N	N	N	N
S0334.D8_S60	PANC 698 PT1	PDAC		N	N	N	N	N	N	N	N	N	N	N	N	N	N	N	N	N	N	N	N	N	N	N	N	N	N	N	N	N	N	N	N	N	N	N	N	N	N	N	N	N	N	N	N	N	N
S0334.D9_S68	PANC 709 PT1	PDAC		L	L	L	L	L	L	L	L	L	L	L	L	L	L	L	L	L	L	L	L	L	L	L	L	L	L	L	L	L	L	L	L	L	L	L	L	L	L	L	L	L	L	L	L	L	L
S0334.E1_S5	PANC 502 PT1	PDAC		N	N	N	N	N	N	N	N	N	N	N	N	N	N	N	N	N	N	N	N	N	N	N	N	N	N	N	N	N	N	N	N	N	N	N	N	N	N	N	N	N	N	N	N	N	N
S0334.E10_S77	PANC 721 PT1	PDAC		N	N	N	N	N	N	N	N	N	N	N	N	N	N	N	N	N	N	N	N	N	N	N	N	N	N	N	N	N	N	N	N	N	N	N	N	N	N	N	N	N	N	N	N	N	N
S0334.E11_S85	PANC 730 PT1	PDAC		L	L	L	L	L	L	L	L	L	L	L	L	L	L	L	L	L	L	L	L	L	L	L	L	L	L	L	L	L	L	L	L	L	L	L	L	L	L	L	L	L	L	L	L	L	L
S0334.E12_S93	LCR 808 PT1	PDAC		L	L	L	L	L	L	L	L	L	L	L	L	L	L	L	L	L	L	L	L	L	L	L	L	L	L	L	L	L	L	L	L	L	L	L	L	L	L	L	L	L	L	L	L	L	L
S0334.E2_S13	PANC 512 PT1	PDAC		L	L	L	L	L	L	L	L	L	L	L	L	L	L	L	L	L	L	L	L	L	L	L	L	L	L	L	L	L	L	L	L	L	L	L	L	L	L	L	L	L	L	L	L	L	L
S0334.E3_S21	PANC 515 PT1	PDAC		L	L	L	L	L	L	L	L	L	L	L	L	L	L	L	L	L	L	L	L	L	L	L	L	L	L	L	L	L	L	L	L	L	L	L	L	L	L	L	L	L	L	L	L	L	L
S0334.E4_S29	PANC 539 PT1	PDAC		N	N	N	N	N	N	N	N	N	N	N	N	N	N	N	N	N	N	N	N	N	N	N	N	N	N	N	N	N	N	N	N	N	N	N	N	N	N	N	N	N	N	N	N	N	N
S0334.E5_S37	PANC 547 PT1	PDAC		N	N	N	N	N	N	N	N	N	N	N	N	N	N	N	N	N	N	N	N	N	N	N	N	N	N	N	N	N	N	N	N	N	N	N	N	N	N	N	N	N	N	N	N	N	N
S0334.E6_S45	PANC 683 PT1	PDAC		N	N	N	N	N	N	N	N	N	N	N	N	N	N	N	N	N	N	N	N	N	N	N	N	N	N	N	N	N	N	N	N	N	N	N	N	N	N	N	N	N	N	N	N	N	N
S0334.E7_S53	PANC 691 PT1	PDAC		N	N	N	N	N	N	N	N	N	N	N	N	N	N	N	N	N	N	N	N	N	N	N	N	N	N	N	N	N	N	N	N	N	N	N	N	N	N	N	N	N	N	N	N	N	N
S0334.E8_S61	PANC 700 PT1	PDAC		N	N	N	N	N	N	N	N	N	N	N	N	N	N	N	N	N	N	N	N	N	N	N	N	N	N	N	N	N	N	N	N	N	N	N	N	N	N	N	N	N	N	N	N	N	N
S0334.E9_S69	PANC 710 PT1	PDAC		N	N	N	N	N	N	N	N	N	N	N	N	N	N	N	N	N	N	N	N	N	N	N	N	N	N	N	N	N	N	N	N	N	N	N	N	N	N	N	N	N	N	N	N	N	N
S0334.F1_S6	PANC 503 PT1	PDAC		G	G	G	G	G	G	G	G	G	G	G	G	G	G	G	G	G	G	G	G	G	G	G	G	G	G	G	G	G	G	G	G	G	L	L	L	L	L	L	L	L	L	L	L	L	L
S0334.F10_S78	PANC 722 PT1	PDAC		N	N	N	N	N	N	N	N	N	N	N	N	N	N	N	N	N	N	N	N	N	N	N	N	N	N	N	N	N	N	N	N	N	N	N	N	N	N	N	N	N	N	N	N	N	N
S0334.F11_S86	PANC 731 PT1	PDAC		N	N	N	N	N	N	N	N	N	N	N	N	N	N	N	N	N	N	N	N	N	N	N	N	N	N	N	N	N	N	N	N	N	N	N	N	N	N	N	N	N	N	N	N	N	N
S0334.F12_S94	LCR 811 PT1	PDAC		L	L	L	L	L	L	L	L	L	L	L	L	L	L	L	L	L	L	L	L	L	L	L	L	L	L	L	L	L	L	L	L	L	L	L	L	L	L	L	L	L	L	L	L	L	L
S0334.F2_S14	PANC 513 PT1	PDAC		N	N	N	N	N	N	N	N	N	N	N	N	N	N	N	N	N	N	N	N	N	N	N	N	N	N	N	N	N	N	N	N	N	N	N	N	N	N	N	N	N	N	N	N	N	N
S0334.F3_S22	PANC 532 PT1	PDAC		L	L	L	L	L	L	L	L	L	L	L	L	L	L	L	L	L	L	L	L	L	L	L	L	L	L	L	L	L	L	L	L	L	L	L	L	L	L	L	L	L	L	L	L	L	L
S0334.F4_S30	PANC 540 PT1	PDAC		N	N	N	N	N	N	N	N	N	N	N	N	N	N	N	N	N	N	N	N	N	N	N	N	N	N	N	N	N	N	N	N	N	N	N	N	N	N	N	N	N	N	N	N	N	N
S0334.F5_S38	PANC 548 PT1	PDAC		N	N	N	N	N	N	N	N	N	N	N	N	N	N	N	N	N	N	N	N	N	N	N	N	N	N	N	N	N	N	N	N	N	N	N	N	N	N	N	N	N	N	N	N	N	N
S0334.F6_S46	PANC 684 PT1	PDAC		L	L	L	L	L	L	L	L	L	L	L	L	L	L	L	L	L	L	L	L	L	L	L	L	L	L	L	L	L	L	L	L	L	L	L	L	L	L	L	L	L	L	L	L	L	L
S0334.F7_S54	PANC 692 PT1	PDAC		L	L	L	L	L	L	L	L	L	L	L	L	L	L	L	L	L	L	L	L	L	L	L	L	L	L	L	L	L	L	L	L	L	L	L	L	L	L	L	L	L	L	L	L	L	L
S0334.F8_S62	PANC 701 PT1	PDAC		N	N	N	N	N	N	N	N	N	N	N	N	N	N	N	N	N	N	N	N	N	N	N	N	N	N	N	N	N	N	N	N	N	N	N	N	N	N	N	N	N	N	N	N	N	N
S0334.F9_S70	PANC 713 PT1	PDAC		L	L	L	L	L	L	L	L	L	L	L	L	L	L	L	L	L	L	L	L	L	L	L	L	L	L	L	L	L	L	L	L	L	L	L	L	L	L	L	L	L	L	L	L	L	L
S0334.G1_S7	PANC 504 PT1	PDAC		N	N	N	N	N	N	N	N	N	N	N	N	N	N	N	N	N	N	N	N	N	N	N	N	N	N	N	N	N	N	N	N	N	N	N	N	N	N	N	N	N	N	N	N	N	N
S0334.G10_S79	PANC 723 PT1	PDAC		N	N	N	N	N	N	N	N	N	N	N	N	N	N	N	N	N	N	N	N	N	N	N	N	N	N	N	N	N	N	N	N	N	N	N	N	N	N	N	N	N	N	N	N	N	N
S0334.G11_S87	PANC 732 PT1	PDAC		N	N	N	N	N	N	N	N	N	N	N	N	N	N	N	N	N	N	N	N	N	N	N	N	N	N	N	N	N	N	N	N	N	N	N	N	N	N	N	N	N	N	N	N	N	N
S0334.G2_S15	PANC 514 PT1	PDAC		L	L	L	L	L	L	L	L	L	L	L	L	L	L	L	L	L	L	L	L	L	L	L	L	L	L	L	L	L	L	L	L	L	L	L	L	L	L	L	L	L	L	L	L	L	L
S0334.G3_S23	PANC 533 PT1	PDAC		N	N	N	N	N	N	N	N	N	N	N	N	N	N	N	N	N	N	N	N	N	N	N	N	N	N	N	N	N	N	N	N	N	N	N	N	N	N	N	N	N	N	N	N	N	N
S0334.G4_S31	PANC 541 PT1	PDAC		N	N	N	N	N	N	N	N	N	N	N	N	N	N	N	N	N	N	N	N	N	N	N	N	N	N	N	N	N	N	N	N	N	N	N	N	N	N	N	N	N	N	N	N	N	N
S0334.G5_S39	PANC 549 PT1	PDAC		L	L	L	L	L	L	L	L	L	L	L	L	L	L	L	L	L	L	L	L	L	L	L	L	L	L	L	L	L	L	L	L	L	L	L	L	L	L	L	L	L	L	L	L	L	L
S0334.G6_S47	PANC 685 PT1	PDAC		N	N	N	N	N	N	N	N	N	N	N	N	N	N	N	N	N	N	N	N	N	N	N	N	N	N	N	N	N	N	N	N	N	N	N	N	N	N	N	N	N	N	N	N	N	N
S0334.G7_S55	PANC 693 PT1	PDAC		N	N	N	N	N	N	N	N	N	N	N	N	N	N	N	N	N	N	N	N	N	N	N	N	N	N	N	N	N	N	N	N	N	N	N	N	N	N	N	N	N	N	N	N	N	N
S0334.G8_S63	PANC 703 PT1	PDAC		N	N	N	N	N	N	N	N	N	N	N	N	N	N	N	N	N	N	N	N	N	N	N	N	N	N	N	N	N	N	N	N	N	N	N	N	N	N	N	N	N	N	N	N	N	N
S0334.G9_S71	PANC 714 PT1	PDAC		G	G	G	G	G	G	G	G	G	G	G	G	G	G	G	G	G	G	G	G	G	N	N	N	N	N	N	N	N	N	N	N	N	N	N	N	N	N	N	N	N	N	N	N	N	N
S0334.H1_S8	PANC 505 PT1	PDAC		L	L	L	L	L	L	L	L	L	L	L	L	L	L	L	L	L	L	L	L	L	L	L	L	L	L	L	L	L	L	L	L	L	L	L	L	L	L	L	L	L	L	L	L	L	L
S0334.H10_S80	PANC 708 PT1	PDAC		N	N	N	N	N	N	N	N	N	N	N	N	N	N	N	N	N	N	N	L	L	L	L	L	L	L	L	L	L	L	L	L	L	L	L	L	L	L	L	L	L	L	L	L	L	L
S0334.H11_S88	PANC 733 PT1	PDAC		N	N	N	N	N	N	N	N	N	N	N	N	N	N	N	N	N	N	N	N	N	N	N	N	N	N	N	N	N	N	N	N	N	N	N	N	N	N	N	N	N	N	N	N	N	N
S0334.H3_S24	PANC 534 PT1	PDAC		N	N	N	N	N	N	N	N	N	N	N	N	N	N	N	N	N	N	N	N	N	N	N	N	N	N	N	N	N	N	N	N	N	N	N	N	N	N	N	N	N	N	N	N	N	N
S0334.H4_S32	PANC 542 PT1	PDAC		L	L	L	L	L	L	L	L	L	L	L	L	L	L	L	L	L	L	L	L	L	L	L	L	L	L	L	L	L	L	L	L	L	L	L	L	L	L	L	L	L	L	L	L	L	L
S0334.H5_S40	PANC 550 PT1	PDAC		G	G	G	G	G	G	G	G	G	G	G	G	L	L	L	L	L	L	L	L	L	L	L	L	L	L	L	L	L	L	L	L	L	L	L	L	L	L	L	L	L	L	L	L	L	L
S0334.H6_S48	PANC 686 PT1	PDAC		L	L	L	L	L	L	L	L	L	L	L	L	L	L	L	L	L	L	L	L	L	L	L	L	L	L	L	L	L	L	L	L	L	L	L	L	L	L	L	L	L	L	L	L	L	L
S0334.H7_S56	PANC 694 PT1	PDAC		N	N	N	N	N	N	N	N	N	N	N	N	N	N	N	N	N	N	N	N	N	N	N	N	N	N	N	N	N	N	N	N	N	N	N	N	N	N	N	N	N	N	N	N	N	N
S0334.H8_S64	PANC 704 PT1	PDAC		L	L	L	L	L	L	L	L	L	L	L	L	L	L	L	L	L	G	G	G	G	G	G	G	G	G	G	G	G	G	L	L	L	L	L	L	L	L	L	L	L	L	L	L	L	L
S0334.H9_S72	PANC 716 PT1	PDAC		N	N	N	N	N	N	N	N	N	N	N	N	N	N	N	N	N	N	N	N	N	N	N	N	N	N	N	N	N	N	N	N	N	N	N	N	N	N	N	N	N	N	N	N	N	N
S0335.A1_S1	PANC 345 PT1	PDAC		N	N	N	N	N	N	N	N	N	N	N	N	N	N	N	N	N	N	N	N	N	N	N	N	N	N	N	N	N	N	N	N	N	N	N	N	N	N	N	N	N	N	N	N	N	N
S0335.A10_S73	PANCA 1126 PT1	PDAC		L	L	L	L	L	L	L	L	L	L	L	L	L	L	L	L	L	L	L	L	L	L	L	L	L	L	L	L	L	L	L	L	L	L	L	L	L	L	L	L	L	L	L	L	L	L
S0335.A11_S81	PANCA 1112 PT1	PDAC		N	N	N	N	N	N	N	N	N	N	N	N	N	N	N	N	N	N	N	N	N	N	N	N	N	N	N	N	N	N	N	N	N	N	N	N	N	N	N	N	N	N	N	N	N	N
S0335.A2_S9	PANC 530 PT1	PDAC		N	N	N	N	N	N	N	N	N	N	N	N	N	N	N	N	N	N	N	N	N	N	N	N	N	N	N	N	N	N	N	N	N	N	N	N	N	N	N	N	N	N	N	N	N	N
S0335.A3_S17	PANC 767 PT1	PDAC		N	N	N	N	N	N	N	N	N	N	N	N	N	N	N	N	N	N	N	N	N	N	N	N	N	N	N	N	N	N	N	N	N	N	N	N	N	N	N	N	N	N	N	N	N	N
S0335.A4_S25	PANC 418 PT1	PDAC		N	N	N	N	N	N	N	N	N	N	N	N	N	N	N	N	N	N	N	N	N	N	N	N	N	N	N	N	N	N	N	N	N	N	N	N	N	N	N	N	N	N	N	N	N	N
S0335.A5_S33	PANC 426 PT1	PDAC		N	N	N	N	N	N	N	N	N	N	N	N	N	N	N	N	N	N	N	N	N	N	N	N	N	N	N	N	N	N	N	N	N	N	N	N	N	N	N	N	N	N	N	N	N	N
S0335.A6_S41	PANC 439 PT1	PDAC		N	N	N	N	N	N	N	N	N	N	N	N	N	N	N	N	N	N	N	N	N	N	N	N	N	N	N	N	N	N	N	N	N	N	N	N	N	N	N	N	N	N	N	N	N	N
S0335.A7_S49	PANC 449 PT1	PDAC		N	N	N	N	N	N	N	N	N	N	N	N	N	N	N	N	N	N	N	N	N	N	N	N	N	N	N	N	N	N	N	N	N	N	N	N	N	N	N	N	N	N	N	N	N	N
S0335.A8_S57	PANC 458 PT1	PDAC		N	N	N	N	N	N	N	N	N	N	N	N	N	N	N	N	N	N	N	N	N	N	N	N	N	N	N	N	N	N	N	N	N	N	N	N	N	N	N	N	N	N	N	N	N	N
S0335.A9_S65	PANCA 1109 PT1	PDAC		N	N	N	N	N	N	N	N	N	N	N	N	N	N	N	N	N	N	N	N	N	N	N	N	N	N	N	N	N	N	N	N	N	N	N	N	N	N	N	N	N	N	N	N	N	N
S0335.B10_S74	PANCA 1124 PT1	PDAC		N	N	N	N	N	N	N	N	N	N	N	N	N	N	N	N	N	N	N	N	N	N	N	N	N	N	N	N	N	N	N	N	N	N	N	N	N	N	N	N	N	N	N	N	N	N
S0335.B11_S82	PANCA 1115 PT1	PDAC		L	L	L	L	L	L	L	L	L	L	L	L	L	L	L	L	L	L	L	L	L	L	L	L	L	L	L	L	L	L	L	L	L	L	L	L	L	L	L	L	L	L	L	L	L	L
S0335.B12_S90	PANC 488 PT1	PDAC		N	N	N	N	N	N	N	N	N	N	N	N	N	N	N	N	N	N	N	N	N	N	N	N	N	N	N	N	N	N	N	N	N	N	N	N	N	N	N	N	N	N	N	N	N	N
S0335.B2_S10	PANC 760 PT1	PDAC		N	N	N	N	N	N	N	N	N	N	N	N	N	N	N	N	N	N	N	N	N	N	N	N	N	N	N	N	N	N	N	N	N	N	N	N	N	N	N	N	N	N	N	N	N	N
S0335.B3_S18	PANC 768 PT1	PDAC		N	N	N	N	N	N	N	N	N	N	N	N	N	N	N	N	N	N	N	N	N	N	N	N	N	N	N	N	N	N	N	N	N	N	N	N	N	N	N	N	N	N	N	N	N	N
S0335.B4_S26	PANC 419 PT1	PDAC		N	N	N	N	N	N	N	N	N	N	N	N	N	N	N	N	N	N	N	N	N	N	N	N	N	N	N	N	N	N	N	N	N	N	N	N	N	N	N	N	N	N	N	N	N	N
S0335.B5_S34	PANC 427 PT1	PDAC		N	N	N	N	N	N	N	N	N	N	N	N	N	N	N	N	N	N	N	N	N	N	N	N	N	N	N	N	N	N	N	N	N	N	N	N	N	N	N	N	N	N	N	N	N	N
S0335.B6_S42	PANC 440 PT1	PDAC		N	N	N	N	N	N	N	N	N	N	N	N	N	N	N	N	N	N	N	N	N	N	N	N	N	N	N	N	N	N	N	N	N	N	N	N	N	N	N	N	N	N	N	N	N	N
S0335.B7_S50	PANC 450 PT1	PDAC		N	N	N	N	N	N	N	N	N	N	N	N	N	N	N	N	N	N	N	N	N	N	N	N	N	N	N	N	N	N	N	N	N	N	N	N	N	N	N	N	N	N	N	N	N	N
S0335.B8_S58	PANC 433 PT1	PDAC		N	N	N	N	N	N	N	N	N	N	N	N	N	N	N	N	N	N	N	N	N	N	N	N	N	N	N	N	N	N	N	N	N	N	N	N	N	N	N	N	N	N	N	N	N	N
S0335.C1_S3	PANC 528 PT1	PDAC		N	N	N	N	N	N	N	N	N	N	N	N	N	N	N	N	N	N	N	N	N	N	N	N	N	N	N	N	N	N	N	N	N	N	N	N	N	N	N	N	N	N	N	N	N	N
S0335.C10_S75	PANCA 1123 PT1	PDAC		N	N	N	N	N	N	N	N	N	N	N	N	N	N	N	N	N	N	N	N	N	N	N	N	N	N	N	N	N	N	N	N	N	N	N	N	N	N	N	N	N	N	N	N	N	N
S0335.C11_S83	PANCA 1114 PT1	PDAC		G	G	G	G	G	G	G	G	G	G	G	G	G	G	G	G	G	G	G	G	G	G	G	G	G	G	G	G	G	G	G	G	G	G	G	G	G	G	G	G	G	G	G	G	G	G
S0335.C12_S91	PANC 490 PT1	PDAC		N	N	N	N	N	N	N	N	N	N	N	N	N	N	N	N	N	N	N	N	N	N	N	N	N	N	N	N	N	N	N	N	N	N	N	N	N	N	N	N	N	N	N	N	N	N
S0335.C2_S11	PANC 531 PT1	PDAC		L	L	L	L	L	L	L	L	L	L	L	L	L	L	L	L	L	L	L	L	L	L	L	L	L	L	L	L	L	L	L	L	L	L	L	L	L	L	L	L	L	L	L	L	L	L
S0335.C3_S19	PANC 769 PT1	PDAC		N	N	N	N	N	N	N	N	N	N	N	N	N	N	N	N	N	N	N	N	N	N	N	N	N	N	N	N	N	N	N	N	N	N	N	N	N	N	N	N	N	N	N	N	N	N
S0335.C4_S27	PANC 420 PT1	PDAC		L	L	L	L	L	L	L	L	L	L	L	L	L	L	L	N	N	N	N	N	N	N	N	N	N	N	N	N	N	N	N	N	N	N	N	N	N	N	N	N	N	N	N	N	N	N
S0335.C5_S35	PANC 428 PT1	PDAC		N	N	N	N	N	N	N	N	N	N	N	N	N	N	N	N	N	N	N	N	N	N	N	N	N	N	N	N	N	N	N	L	L	L	L	L	L	L	L	L	L	L	L	L	L	L
S0335.C6_S43	PANC 442 PT1	PDAC		L	L	L	L	L	L	L	L	L	L	L	L	L	L	L	L	L	L	L	L	L	L	L	L	L	L	L	L	L	L	L	L	L	L	L	L	L	L	L	L	L	L	L	L	L	L
S0335.C7_S51	PANC 451 PT1	PDAC		L	L	L	L	L	L	L	L	L	L	L	L	L	L	L	L	L	L	L	L	L	L	L	L	L	L	L	L	L	L	L	L	L	L	L	L	L	L	L	L	L	L	L	L	L	L
S0335.C8_S59	PANC 434 PT1	PDAC		L	L	L	L	L	L	L	L	L	L	L	L	L	L	L	L	L	L	L	L	L	L	L	L	L	L	L	L	L	L	L	L	L	L	L	L	L	L	L	L	L	L	L	L	L	L
S0335.C9_S67	PANCA 1130 PT1	PDAC		N	N	N	N	N	N	N	N	N	N	N	N	N	N	N	N	N	N	N	N	N	N	N	N	N	N	N	N	N	N	N	N	N	N	N	N	N	N	N	N	N	N	N	N	N	N
S0335.D1_S4	PANC 529 PT1	PDAC		G	G	G	G	G	G	G	G	G	G	G	G	G	G	G	G	G	G	G	G	G	G	G	G	G	G	G	G	G	G	G	G	G	G	G	G	G	G	G	G	G	G	L	L	L	L
S0335.D10_S76	PANCA 1121 PT1	PDAC		N	N	N	N	N	N	N	N	N	N	N	N	N	N	N	N	N	N	N	N	N	N	N	N	N	N	N	N	N	N	N	N	N	N	N	N	N	N	N	N	N	N	N	N	N	N
S0335.D11_S84	PANC 482 PT1	PDAC		N	N	N	N	N	N	N	N	N	N	N	N	N	N	N	N	N	N	N	N	N	N	N	N	N	N	N	N	N	N	N	N	N	N	N	N	N	N	N	N	N	N	N	N	N	N
S0335.D12_S92	PANC 492 PT1	PDAC		N	N	N	N	N	N	N	N	N	N	N	N	N	N	N	N	N	N	N	N	N	N	N	N	N	N	N	N	N	N	N	N	N	N	N	N	N	N	N	N	N	N	N	N	N	N
S0335.D2_S12	PANC 761 PT1	PDAC		L	L	L	L	L	L	L	L	L	L	L	L	L	L	L	L	L	L	L	L	L	L	L	L	L	L	L	L	L	L	L	L	L	L	L	L	L	L	L	L	L	L	L	L	L	L
S0335.D3_S20	PANC 766 PT1	PDAC		N	N	N	N	N	N	N	N	N	N	N	N	N	N	N	N	N	N	N	N	N	N	N	N	N	N	N	N	N	N	N	N	N	N	N	N	N	N	N	N	N	N	N	N	N	N
S0335.D4_S28	PANC 421 PT1	PDAC		L	L	L	L	L	L	L	L	L	L	L	L	L	L	L	L	L	L	L	L	L	L	L	L	L	L	L	L	L	L	L	L	L	L	L	L	L	L	L	L	L	L	L	L	L	L
S0335.D5_S36	PANC 430 PT1	PDAC		G	G	G	G	G	G	G	G	G	G	G	G	G	G	G	G	G	G	G	G	G	G	G	G	L	L	L	L	L	L	L	L	L	L	L	L	L	L	L	L	L	L	L	L	L	L
S0335.D6_S44	PANC 444 PT1	PDAC		L	L	L	L	L	L	L	L	L	L	L	L	L	L	L	L	L	L	L	L	L	L	L	L	L	L	L	L	L	L	L	L	L	L	L	L	L	L	L	L	L	L	L	L	L	L
S0335.D7_S52	PANC 452 PT1	PDAC		N	N	N	N	N	N	N	N	N	N	N	N	N	N	N	N	N	N	N	N	N	N	N	N	N	N	N	N	N	N	N	N	N	N	N	N	N	N	N	N	N	N	N	N	N	N
S0335.D8_S60	PANC 436 PT1	PDAC		N	N	N	N	N	N	N	N	N	N	N	N	N	N	N	N	N	N	N	N	N	N	N	N	N	N	N	N	N	N	N	N	N	N	N	N	N	N	N	N	N	N	N	N	N	N
S0335.D9_S68	PANCA 1104 PT1	PDAC		N	N	N	N	N	N	N	N	N	N	N	N	N	N	N	N	N	N	N	N	N	N	N	N	N	N	N	N	N	N	N	N	N	N	N	N	N	N	N	N	N	N	L	L	L	L
S0335.E1_S5	PANC 522 PT1	PDAC		L	L	L	L	L	L	L	L	L	L	L	L	L	L	L	L	L	L	L	L	L	L	L	L	L	L	L	L	L	L	L	L	L	L	L	L	L	L	L	L	L	L	L	L	L	L
S0335.E10_S77	PANCA 1122 PT1	PDAC		N	N	N	N	N	N	N	N	N	N	N	N	N	N	N	N	N	N	N	N	N	N	N	N	N	N	N	N	N	N	N	N	N	N	N	N	N	N	N	N	N	N	N	N	N	N
S0335.E11_S85	PANC 482 PT2	PDAC		L	L	L	L	L	L	L	L	L	L	L	L	L	L	L	L	L	L	L	L	L	L	L	L	L	L	L	L	L	L	L	L	L	L	L	L	L	L	L	L	L	L	L	L	L	L
S0335.E12_S93	PANC 491 PT1	PDAC		L	L	L	L	L	L	L	L	L	L	L	L	L	L	L	L	L	L	L	L	L	L	L	L	L	L	L	L	L	L	L	L	L	L	L	L	L	L	L	L	L	L	L	L	L	L
S0335.E2_S13	PANC 757 PT1	PDAC		N	N	N	N	N	N	N	N	N	N	N	N	N	N	N	N	N	N	N	N	N	N	N	N	N	N	N	N	N	N	N	N	N	N	N	N	N	N	N	N	N	N	N	N	N	N
S0335.E3_S21	PANC 763 PT1	PDAC		N	N	N	N	N	N	N	N	N	N	N	N	N	N	N	N	N	N	N	N	N	N	N	N	N	N	N	N	N	N	N	N	N	N	N	N	N	N	N	N	N	N	N	N	N	N
S0335.E4_S29	PANC 422 PT1	PDAC		N	N	N	N	N	N	N	N	N	N	N	N	N	N	N	N	N	N	N	N	N	N	N	N	N	N	N	N	N	N	N	N	N	N	N	N	N	N	N	N	N	N	N	N	N	N
S0335.E5_S37	PANC 431 PT1	PDAC		N	N	N	N	N	N	N	N	N	N	N	N	N	N	N	N	N	N	N	N	N	N	N	N	N	N	N	N	N	N	N	N	N	N	N	N	N	N	N	N	N	N	N	N	N	N
S0335.E6_S45	PANC 445 PT1	PDAC		L	L	L	L	L	L	L	L	L	L	L	L	L	L	L	L	L	L	L	L	L	L	L	L	L	L	L	L	L	L	L	L	L	L	L	L	L	L	L	L	L	L	L	L	L	L
S0335.E7_S53	PANC 454 PT1	PDAC		L	L	L	L	L	L	L	L	L	L	L	L	L	L	L	L	L	G	G	G	G	G	G	L	L	L	L	L	L	L	L	L	L	L	L	L	L	L	L	L	L	L	L	L	L	L
S0335.E8_S61	PANCA 1105 PT1	PDAC		N	N	N	N	N	N	N	N	N	N	N	N	N	N	N	N	N	N	N	N	N	N	N	N	N	N	N	N	N	N	N	N	N	N	N	N	N	N	N	N	N	N	N	N	N	N
S0335.E9_S69	PANCA 1117 PT1	PDAC		L	L	L	L	L	L	L	L	L	L	L	L	L	L	L	L	L	L	L	L	L	L	L	L	L	L	L	L	L	L	L	L	L	L	L	L	L	L	L	L	L	L	L	L	L	L
S0335.F1_S6	PANC 525 PT1	PDAC		N	N	N	N	N	N	N	N	N	N	N	N	N	N	N	N	N	N	N	N	N	N	N	N	N	N	N	N	N	N	N	N	N	N	N	N	N	N	N	N	N	N	N	N	N	N
S0335.F10_S78	PANCA 1120 PT1	PDAC		N	N	N	N	N	N	N	N	N	N	N	N	N	N	N	N	N	N	N	N	N	N	N	N	N	N	N	N	N	N	N	N	N	N	N	N	N	N	N	N	N	N	N	N	N	N
S0335.F11_S86	PANC 484 PT1	PDAC		N	N	N	N	N	N	N	N	N	N	N	N	N	N	N	N	N	N	N	N	N	N	N	N	N	N	N	N	N	N	N	N	N	N	N	N	N	N	N	N	N	N	N	N	N	N
S0335.F12_S94	PANC 494 PT1	PDAC		N	N	N	N	N	N	N	N	N	N	N	N	N	N	N	N	N	N	N	N	N	N	N	N	N	N	N	N	N	N	N	N	N	N	N	N	N	N	N	N	N	N	N	N	N	N
S0335.F3_S22	PANC 765 PT1	PDAC		G	G	G	G	G	G	G	G	G	G	G	G	G	G	G	G	G	G	G	G	G	G	G	G	G	G	L	L	L	L	L	L	L	L	L	L	L	L	L	L	L	L	L	L	L	L
S0335.F4_S30	PANC 423 PT1	PDAC		N	N	N	N	N	N	N	N	N	N	N	N	N	N	N	N	N	N	N	N	N	N	N	N	N	N	N	N	N	N	N	N	N	N	N	N	N	N	N	N	N	N	N	N	N	N
S0335.F5_S38	PANC 432 PT1	PDAC		N	N	N	N	N	N	N	N	N	N	N	N	N	N	N	N	N	N	N	N	N	N	N	N	N	N	N	N	N	N	N	N	N	N	N	N	N	N	N	N	N	N	N	N	N	N
S0335.F6_S46	PANC 446 PT1	PDAC		N	N	N	N	N	N	N	N	N	N	N	N	N	N	N	N	N	N	N	N	N	N	N	N	N	N	N	N	N	N	N	N	N	N	N	N	N	N	N	N	N	N	N	N	N	N
S0335.F7_S54	PANC 455 PT1	PDAC		N	N	N	N	N	N	N	N	N	N	N	N	N	N	N	N	N	N	N	N	N	N	N	N	N	N	N	N	N	N	N	N	N	N	N	N	N	N	N	N	N	N	N	N	N	N
S0335.F8_S62	PANCA 1106 PT1	PDAC		N	N	N	N	N	N	N	N	N	N	N	N	N	N	N	N	N	N	N	N	N	N	N	N	N	N	N	N	N	N	N	N	N	N	N	N	N	N	N	N	N	N	N	N	N	N
S0335.F9_S70	PANCA 1135 PT1	PDAC		N	N	N	N	N	N	N	N	N	N	N	N	N	N	N	N	N	N	N	N	N	N	N	N	N	N	N	N	N	N	N	N	N	N	N	N	N	N	N	N	N	N	N	N	N	N
S0335.G1_S7	PANC 764 PT1	PDAC		N	N	N	N	N	N	N	N	N	N	N	N	N	N	N	N	N	N	N	N	N	N	N	N	N	N	N	N	N	N	N	N	N	N	N	N	N	N	N	N	N	N	N	N	N	N
S0335.G10_S79	PANCA 1110 PT1	PDAC		L	L	L	L	L	L	L	L	L	L	L	L	L	L	L	L	L	L	L	L	L	L	L	L	L	L	L	L	L	L	L	L	L	L	L	L	L	L	L	L	L	L	L	L	L	L
S0335.G12_S95	PANC 496 PT1	PDAC		L	L	L	L	L	L	L	L	L	L	L	L	L	L	L	L	L	L	L	L	L	L	L	L	L	L	L	L	L	L	L	L	L	L	L	L	L	L	L	L	L	L	L	L	L	L
S0335.G2_S15	PANC 759 PT1	PDAC		N	N	N	N	N	N	N	N	N	N	N	N	N	N	N	N	N	N	N	N	N	N	N	N	N	N	N	N	N	N	N	N	N	N	N	N	N	N	N	N	N	N	N	N	N	N
S0335.G4_S31	PANC 424 PT1	PDAC		N	N	N	N	N	N	N	N	N	N	N	N	N	N	N	N	N	N	N	N	N	N	N	N	N	N	N	N	N	N	N	N	N	N	N	N	N	N	N	N	N	N	N	N	N	N
S0335.G5_S39	PANC 437 PT1	PDAC		L	L	L	L	L	L	L	L	L	L	L	L	L	L	L	L	L	L	L	L	L	L	L	L	L	L	L	L	L	L	L	L	L	L	L	L	L	L	L	L	L	L	L	L	L	L
S0335.G6_S47	PANC 447 PT1	PDAC		N	N	N	N	N	N	N	N	N	N	N	N	N	N	N	N	N	N	N	N	N	N	N	N	N	N	N	N	N	N	N	N	N	N	N	N	N	N	N	N	N	N	N	N	N	N
S0335.G7_S55	PANC 456 PT1	PDAC		N	N	N	N	N	N	N	N	N	N	N	N	N	N	N	N	N	N	N	N	N	N	N	N	N	N	N	N	N	N	N	N	N	N	N	N	N	N	N	N	N	N	N	N	N	N
S0335.G8_S63	PANCA 1107 PT1	PDAC		N	N	N	N	N	N	N	N	N	N	N	N	N	N	N	N	N	N	N	N	N	N	N	N	N	N	N	N	N	N	N	N	N	N	N	N	N	N	N	N	N	N	N	N	N	N
S0335.G9_S71	PANCA 1118 PT1	PDAC		N	N	N	N	N	N	N	N	N	N	N	N	N	N	N	N	N	N	N	N	N	N	N	N	N	N	N	N	N	N	N	N	N	N	N	N	L	L	L	L	L	L	L	L	L	L
S0335.H1_S8	PANC 526 PT1	PDAC		L	L	L	L	L	L	L	L	L	L	L	L	L	L	L	L	L	L	L	L	L	L	L	L	L	L	L	L	L	L	L	L	L	L	L	L	L	L	L	L	L	L	L	L	L	L
S0335.H10_S80	PANCA 1111 PT1	PDAC		N	N	N	N	N	N	N	N	N	N	N	N	N	N	N	N	N	N	N	N	N	N	N	N	N	N	N	N	N	N	N	N	N	N	N	N	N	N	N	N	N	N	N	N	N	N
S0335.H11_S88	PANC 472 PT1	PDAC		N	N	N	N	N	N	N	N	N	N	N	N	N	N	N	N	N	N	N	N	N	N	N	N	N	N	N	N	N	N	N	N	N	N	N	N	N	N	N	N	N	N	N	N	N	N
S0335.H3_S24	PANC 417 PT1	PDAC		N	N	N	N	N	N	N	N	N	N	N	N	N	N	N	N	N	N	N	N	N	N	N	N	N	N	N	N	N	N	N	N	N	N	N	N	N	N	N	N	N	N	N	N	N	N
S0335.H4_S32	PANC 425 PT1	PDAC		N	N	N	N	N	N	N	N	N	N	N	N	N	N	N	N	N	N	N	N	N	N	N	N	N	N	N	N	N	N	N	N	N	N	N	N	N	N	N	N	N	N	N	N	N	N
S0335.H5_S40	PANC 438 PT1	PDAC		N	N	N	N	N	N	N	N	N	N	N	N	N	N	N	N	N	N	N	N	N	N	N	N	N	N	N	N	N	N	N	N	N	N	N	N	N	N	N	N	N	N	N	N	N	N
S0335.H6_S48	PANC 448 PT1	PDAC		G	G	G	G	G	G	G	G	G	G	G	G	G	G	G	G	G	G	G	G	G	G	G	G	G	G	G	G	G	G	G	G	G	G	G	G	G	G	G	G	G	G	G	G	G	G
S0335.H7_S56	PANC 457 PT1	PDAC		L	L	L	L	L	L	L	L	L	L	L	L	L	L	L	L	L	L	L	L	L	L	L	L	L	L	L	L	L	L	L	L	L	L	L	L	L	L	L	L	L	L	L	L	L	L
S0335.H8_S64	PANCA 1108 PT1	PDAC		N	N	N	N	N	N	N	N	N	N	N	N	N	N	N	N	N	N	N	N	N	N	N	N	N	N	N	N	N	N	N	N	N	N	N	N	N	N	N	N	N	N	N	N	N	N
S0335.H9_S72	PANCA 1127 PT1	PDAC		L	L	L	L	L	L	L	L	L	L	L	L	L	L	L	L	L	L	L	L	L	L	L	L	L	L	L	L	L	L	L	L	L	L	L	L	L	L	L	L	L	L	L	L	L	L
S0336.A1_S1	LCR 814 PT1	PDAC		L	L	L	L	L	L	L	L	L	L	L	L	L	L	L	L	L	L	L	L	L	L	L	L	L	L	L	L	L	L	L	L	L	L	L	L	L	L	L	L	L	L	L	L	L	L
S0336.A10_S73	PANC 647 PT1	PDAC		N	N	N	N	N	N	N	N	N	N	N	N	N	N	N	N	N	N	N	N	N	N	N	N	N	N	N	N	N	N	N	N	N	N	N	N	N	N	N	N	N	N	N	N	N	N
S0336.A11_S81	PANCA 1193 PT1	PDAC		N	N	N	N	N	N	N	N	N	N	N	N	N	N	N	N	N	N	N	N	N	N	N	N	N	N	N	N	N	N	N	N	N	N	N	N	N	N	N	N	N	N	N	N	N	N
S0336.A12_S89	PANCA 1203 PT1	PDAC		N	N	N	N	N	N	N	N	N	N	N	N	N	N	N	N	N	N	N	N	N	N	N	N	N	N	N	N	N	N	N	N	N	N	N	N	N	N	N	N	N	N	N	N	N	N
S0336.A2_S9	PANCA 1167 PT1	PDAC		L	L	L	L	L	L	L	L	L	L	L	L	L	L	L	L	L	L	L	L	L	L	L	L	L	L	L	L	L	L	L	L	L	L	L	L	L	L	L	L	L	L	L	L	L	L
S0336.A3_S17	PANCA 1175 PT1	PDAC		L	L	L	L	L	L	L	L	L	L	L	L	L	L	L	L	L	L	L	L	L	L	L	L	L	L	L	L	L	L	L	L	L	L	L	L	L	L	L	L	L	L	L	L	L	L
S0336.A4_S25	PANCA 1188 PT1	PDAC		N	N	N	N	N	N	N	N	N	N	N	N	N	N	N	N	N	N	N	N	N	N	N	N	N	N	N	N	N	N	N	N	N	N	N	N	N	N	N	N	N	N	N	N	N	N
S0336.A5_S33	PANC 645 PT1	PDAC		G	G	G	G	G	G	G	G	G	G	G	G	G	G	G	G	G	G	G	G	G	G	G	G	G	G	G	G	G	G	G	G	G	G	G	G	N	N	N	N	N	N	N	N	N	N
S0336.A6_S41	PANC 655 PT1	PDAC		N	N	N	N	N	N	N	N	N	N	N	N	N	N	N	N	N	N	N	N	N	N	N	N	N	N	N	N	N	N	N	N	N	N	N	N	N	N	N	N	N	N	N	N	N	N
S0336.A7_S49	PANC 649 PT1	PDAC		N	N	N	N	N	N	N	N	N	N	N	N	N	N	N	N	N	N	N	N	N	N	N	N	N	N	N	N	N	N	L	L	L	L	L	L	L	L	L	L	L	L	L	L	L	L
S0336.A8_S57	PANC 650 PT1	PDAC		N	N	N	N	N	N	N	N	N	N	N	N	N	N	N	N	N	N	N	N	N	N	N	N	N	N	N	N	N	N	N	N	N	N	N	N	N	N	N	N	N	N	N	N	N	N
S0336.A9_S65	PANC 601 PT1	PDAC		N	N	N	N	N	N	N	N	N	N	N	N	N	N	N	N	N	N	N	N	N	N	N	N	N	N	N	N	N	N	N	N	N	N	N	N	N	N	N	N	N	N	N	N	N	N
S0336.B1_S2	PANCA 1152 PT1	PDAC		N	N	N	N	N	N	N	N	N	N	N	N	N	N	N	N	N	N	N	N	N	N	N	N	N	N	N	N	L	L	L	L	L	L	L	L	L	L	L	L	L	L	L	L	N	N
S0336.B10_S74	PANC 656 PT1	PDAC		L	L	L	L	L	L	L	L	L	L	L	L	L	L	L	L	L	L	L	L	L	L	L	L	L	L	L	L	L	L	L	L	L	L	L	L	L	L	L	L	L	L	L	L	L	L
S0336.B3_S18	PANCA 1176 PT1	PDAC		N	N	N	N	N	N	N	N	N	N	N	N	N	N	N	N	N	N	N	N	N	N	N	N	N	N	N	N	N	N	N	N	N	N	N	N	N	N	N	N	N	N	N	N	N	N
S0336.B5_S34	PANC 603 PT1	PDAC		N	N	N	N	N	N	N	N	N	N	N	N	N	N	N	N	N	N	N	N	N	N	N	N	N	N	N	N	N	N	N	N	N	N	N	N	N	N	N	N	N	N	N	N	N	N
S0336.B6_S42	PANC 621 PT1	PDAC		N	N	N	N	N	N	N	N	N	N	N	N	N	N	N	N	N	N	N	N	N	N	N	N	N	N	N	N	N	N	N	N	N	N	N	N	N	N	N	N	N	N	N	N	N	N
S0336.B7_S50	PANC 634 PT1	PDAC		N	N	N	N	N	N	N	N	N	N	N	N	N	N	N	N	N	N	N	N	N	N	N	N	N	N	N	N	N	N	N	N	N	N	N	N	N	N	N	N	N	N	N	N	N	N
S0336.B8_S58	PANC 632 PT1	PDAC		N	N	N	N	N	N	N	N	N	N	N	N	N	N	N	N	N	N	N	N	N	N	N	N	N	N	N	N	N	N	N	N	N	N	N	N	N	N	N	N	N	N	N	N	N	N
S0336.B9_S66	PANC 602 PT1	PDAC		L	L	L	L	L	L	L	L	L	L	L	L	L	L	L	L	L	L	L	N	N	N	N	N	N	N	N	N	N	N	N	N	N	N	N	N	N	N	N	N	N	N	N	N	N	N
S0336.C1_S3	PANCA 1149 PT1	PDAC		N	N	N	N	N	N	N	N	N	N	N	N	N	N	N	N	N	N	N	N	N	N	N	N	N	N	N	N	N	N	N	N	N	N	N	N	N	N	N	N	N	N	N	N	N	N
S0336.C10_S75	PANC 658 PT1	PDAC		L	L	L	L	L	L	L	L	L	L	L	L	L	L	L	L	L	L	L	L	L	L	L	L	L	L	L	L	L	L	L	L	L	L	L	L	L	L	L	L	L	L	L	L	L	L
S0336.C11_S83	PANCA 1195 PT1	PDAC		L	L	L	L	L	L	L	L	L	L	L	L	L	L	L	L	L	L	L	L	L	L	L	L	L	L	L	L	L	L	L	L	L	L	L	L	L	L	L	L	L	L	L	L	L	L
S0336.C12_S91	PANCA 1205 PT1	PDAC		N	N	N	N	N	N	N	N	N	N	N	N	N	N	N	N	N	N	N	N	N	N	N	N	N	N	N	N	N	N	N	N	N	N	N	N	N	N	N	N	N	N	N	N	N	N
S0336.C2_S11	PANCA 1169 PT1	PDAC		N	N	N	N	N	N	N	N	N	N	N	N	N	N	N	N	N	N	N	N	N	N	N	N	N	N	N	N	N	N	N	N	N	N	N	N	N	N	N	N	N	N	N	N	N	N
S0336.C3_S19	PANCA 1177 PT1	PDAC		L	L	L	L	L	L	L	L	L	L	L	L	L	L	L	L	L	L	L	L	L	L	L	L	L	L	L	L	L	L	L	L	L	L	L	L	L	L	L	L	L	L	L	L	L	L
S0336.C4_S27	PANCA 1163 PT1	PDAC		L	L	L	L	L	L	L	L	L	L	L	L	L	L	L	L	L	L	L	L	L	L	L	L	L	L	L	L	L	L	L	L	L	L	L	L	L	L	L	L	L	L	L	L	L	L
S0336.C5_S35	PANC 607 PT1	PDAC		N	N	N	N	N	N	N	N	N	N	N	N	N	N	N	N	N	N	N	N	N	N	N	N	N	N	N	N	N	N	N	N	N	N	N	N	N	N	N	N	N	N	N	N	N	N
S0336.C6_S43	PANC 617 PT1	PDAC		L	L	L	L	L	L	L	L	L	L	L	L	L	L	L	L	L	L	L	L	L	L	L	L	L	L	L	L	L	L	L	L	L	L	L	L	L	L	L	L	L	L	L	L	L	L
S0336.C7_S51	PANC 623 PT1	PDAC		N	N	N	N	N	N	N	N	N	N	N	N	N	N	N	N	N	N	N	N	N	N	N	N	N	N	N	N	N	N	N	N	N	N	N	N	N	N	N	N	N	N	N	N	N	N
S0336.C8_S59	PANC 665 PT1	PDAC		L	L	L	L	L	L	L	L	L	L	L	L	L	L	L	L	L	L	L	L	L	L	L	L	L	L	L	L	L	L	L	L	L	L	L	L	L	L	L	L	L	L	L	L	L	L
S0336.C9_S67	PANC 605 PT1	PDAC		N	N	N	N	N	N	N	N	N	N	N	N	N	N	N	N	N	N	N	N	N	N	N	N	N	N	N	N	N	N	N	N	N	N	N	N	N	N	N	N	N	N	N	N	N	N
S0336.D1_S4	PANCA 1151 PT1	PDAC		N	N	N	N	N	N	N	N	N	N	N	N	N	N	N	N	N	N	N	N	L	L	L	L	L	L	L	L	L	L	L	L	L	L	L	L	L	L	L	L	L	L	L	L	L	L
S0336.D10_S76	PANC 657 PT1	PDAC		N	N	N	N	N	N	N	N	N	N	N	N	N	N	N	N	N	N	N	N	N	N	N	N	N	N	L	L	L	L	L	L	L	L	L	L	L	L	L	L	L	L	L	L	L	L
S0336.D11_S84	PANCA 1197 PT1	PDAC		N	N	N	N	N	N	N	N	N	N	N	N	N	N	N	N	N	N	N	N	N	N	N	N	N	N	N	N	N	N	N	N	N	N	N	N	N	N	N	N	N	N	N	N	N	N
S0336.D12_S92	PANCA 1206 PT1	PDAC		L	L	L	L	L	L	L	L	L	L	L	L	L	L	L	L	L	L	L	L	L	L	L	L	L	L	L	L	L	L	L	L	L	L	L	L	L	L	L	L	L	L	L	L	L	L
S0336.D2_S12	PANCA 1170 PT1	PDAC		N	N	N	N	N	N	N	N	N	N	N	N	N	N	N	N	N	N	N	N	N	N	N	N	N	N	N	N	N	N	N	N	N	N	N	N	N	N	N	N	N	N	N	N	N	N
S0336.D3_S20	PANCA 1179 PT1	PDAC		N	N	N	N	N	N	N	N	N	N	N	N	N	N	N	N	N	N	N	N	N	N	N	N	N	N	N	N	N	N	N	N	N	N	N	N	N	N	N	N	N	N	N	N	N	N
S0336.D4_S28	PANCA 1164 PT1	PDAC		N	N	N	N	N	N	N	N	N	N	N	N	N	N	N	N	N	N	N	N	N	N	N	N	N	N	N	N	N	N	N	N	N	N	N	N	N	N	N	N	N	N	N	N	N	N
S0336.D5_S36	PANC 615 PT1	PDAC		N	N	N	N	N	N	N	N	N	N	N	N	N	N	N	N	N	N	N	N	N	N	N	N	N	N	N	N	N	N	N	N	N	N	N	N	N	N	N	N	N	N	N	N	N	N
S0336.D6_S44	PANC 618 PT1	PDAC		N	N	N	N	N	N	N	N	N	N	N	N	N	N	N	N	N	N	N	N	N	N	N	N	N	N	N	N	N	N	N	N	N	N	N	N	N	N	N	N	N	N	N	N	N	N
S0336.D7_S52	PANC 610 PT1	PDAC		L	L	L	L	L	L	L	L	L	L	L	L	L	L	L	L	L	L	L	L	L	L	L	L	L	L	L	L	L	L	L	L	L	L	L	L	L	L	L	L	L	L	L	L	L	L
S0336.D8_S60	PANC 651 PT1	PDAC		N	N	N	N	N	N	N	N	N	N	N	N	N	N	N	N	N	N	N	N	N	N	N	N	N	N	N	N	N	N	N	N	N	N	N	N	N	N	N	N	N	N	N	N	N	N
S0336.D9_S68	PANC 604 PT1	PDAC		G	G	G	G	G	G	G	G	G	G	G	G	N	N	N	N	N	N	N	N	N	N	N	N	N	N	N	N	N	N	N	N	N	N	N	N	N	N	N	N	N	N	N	N	N	N
S0336.E1_S5	PANCA 1155 PT1	PDAC		N	N	N	N	N	N	N	N	N	N	N	N	N	N	N	N	N	N	N	N	N	N	N	N	N	N	N	N	N	N	N	N	N	N	N	N	N	N	N	N	N	N	N	N	N	N
S0336.E10_S77	PANC 659 PT1	PDAC		L	L	L	L	L	L	L	L	L	L	L	L	L	L	L	L	L	L	L	L	L	L	L	L	L	L	L	L	L	L	L	L	L	L	L	L	L	L	L	L	L	L	L	L	L	L
S0336.E11_S85	PANCA 1198 PT1	PDAC		N	N	N	N	N	N	N	N	N	N	N	N	N	N	N	N	N	N	N	N	N	N	N	N	N	N	N	N	N	N	N	N	N	N	N	N	N	N	N	N	N	N	N	N	N	N
S0336.E12_S93	PANCA 1207 PT1	PDAC		N	N	N	N	N	N	N	N	N	N	N	N	N	N	N	N	N	N	N	N	N	N	N	N	N	N	N	N	N	N	N	N	N	N	N	N	N	N	N	N	N	N	N	N	N	N
S0336.E2_S13	PANCA 1171 PT1	PDAC		N	N	N	N	N	N	N	N	N	N	N	N	N	N	N	N	N	N	N	N	N	N	N	N	N	N	N	N	N	N	N	N	N	N	N	N	N	N	L	L	L	L	L	L	L	L
S0336.E3_S21	PANCA 1181 PT1	PDAC		N	N	N	N	N	N	N	N	N	N	N	N	N	N	N	N	N	N	N	N	N	N	N	N	N	N	N	N	N	N	N	N	N	N	N	N	N	N	N	N	N	N	N	N	N	N
S0336.E4_S29	PANCA 1165 PT1	PDAC		L	L	L	L	L	L	L	L	L	L	L	L	L	L	L	L	L	L	L	L	L	L	L	L	L	L	L	L	L	L	L	L	L	L	L	L	L	L	L	L	L	L	L	L	L	L
S0336.E5_S37	PANC 638 PT1	PDAC		N	N	N	N	N	N	N	N	N	N	N	N	N	N	N	N	N	N	N	N	N	N	N	N	N	N	N	N	N	N	N	N	N	N	N	N	N	N	N	N	N	N	N	N	N	N
S0336.E6_S45	PANC 619 PT1	PDAC		N	N	N	N	N	N	N	N	N	N	N	N	N	N	N	N	N	N	N	N	N	N	N	N	N	N	N	N	N	N	N	N	N	N	N	N	N	N	N	N	N	N	N	N	N	N
S0336.E7_S53	PANC 625 PT1	PDAC		L	L	L	L	L	L	L	L	L	L	L	L	L	L	L	L	L	L	L	L	L	L	L	L	L	L	L	L	L	L	L	L	L	L	L	L	L	L	L	L	L	L	L	L	L	L
S0336.E8_S61	PANC 667 PT1	PDAC		L	L	L	L	L	L	L	L	L	L	L	L	L	L	L	L	L	L	L	L	L	L	L	L	L	L	L	L	L	L	L	L	L	L	L	L	L	L	L	L	L	L	L	L	L	L
S0336.E9_S69	PANC 609 PT1	PDAC		G	G	G	G	G	G	G	G	G	G	G	G	G	G	G	G	G	G	G	G	G	G	G	G	G	G	G	G	G	G	G	G	G	G	G	G	L	L	L	L	L	L	L	L	L	L
S0336.F1_S6	PANCA 1156 PT1	PDAC		N	N	N	N	N	N	N	N	N	N	N	N	N	N	N	N	N	N	N	N	N	N	N	N	N	N	N	N	N	N	N	N	N	N	N	N	N	N	N	N	N	N	N	N	N	N
S0336.F10_S78	PANC 660 PT1	PDAC		L	L	L	L	L	L	L	L	L	L	L	L	L	L	L	L	L	L	L	L	L	L	L	L	L	L	L	L	L	L	L	L	L	L	L	L	L	L	L	L	L	L	L	L	L	L
S0336.F11_S86	PANCA 1199 PT1	PDAC		L	L	L	L	L	L	L	L	L	L	L	L	L	L	L	L	L	L	L	L	L	L	L	L	L	L	L	L	L	L	L	L	L	L	L	L	L	L	L	L	L	L	L	L	L	L
S0336.F12_S94	PANCA 1208 PT1	PDAC		N	N	N	N	N	N	N	N	N	N	N	N	N	N	N	N	N	N	N	N	N	N	N	N	N	N	N	N	N	N	N	N	N	N	N	N	N	N	N	N	N	N	N	N	N	N
S0336.F2_S14	PANCA 1172 PT1	PDAC		N	N	N	N	N	N	N	N	N	N	N	N	N	N	N	N	N	N	N	N	N	N	N	N	N	N	N	N	N	N	N	N	N	N	N	N	N	N	N	N	N	N	N	N	N	N
S0336.F3_S22	PANCA 1184 PT1	PDAC		N	N	N	N	N	N	N	N	N	N	N	N	N	N	N	N	N	N	N	N	N	N	N	N	N	N	N	N	N	N	N	N	N	N	N	N	N	N	N	N	N	N	N	N	N	N
S0336.F4_S30	PANCA 1166 PT1	PDAC		L	L	L	L	L	L	L	L	L	L	L	L	L	L	L	L	L	L	L	L	L	L	L	L	L	L	L	L	L	L	L	L	L	L	L	L	L	L	L	L	L	L	L	L	L	L
S0336.F5_S38	PANC 641 PT1	PDAC		N	N	N	N	N	N	N	N	N	N	N	N	N	N	N	N	N	N	N	N	N	N	N	N	N	N	N	N	N	N	N	N	N	N	N	N	N	N	N	N	N	N	N	N	N	N
S0336.F6_S46	PANC 622 PT1	PDAC		N	N	N	N	N	N	N	N	N	N	N	N	N	N	N	N	N	N	N	N	N	N	N	N	N	N	N	N	N	N	N	N	N	N	N	N	N	N	N	N	N	N	N	N	N	N
S0336.F7_S54	PANC 628 PT1	PDAC		N	N	N	N	N	N	N	N	N	N	N	N	L	L	L	L	L	L	L	L	L	L	L	L	L	L	L	L	L	L	L	L	L	L	L	L	L	L	L	L	L	L	L	L	L	L
S0336.F8_S62	PANC 652 PT1	PDAC		N	N	N	N	N	N	N	N	N	N	N	N	N	N	N	N	N	N	N	N	N	N	N	N	N	N	N	N	N	N	N	N	N	N	N	N	N	N	N	N	N	N	N	N	N	N
S0336.F9_S70	PANC 616 PT1	PDAC		L	L	L	L	L	L	L	L	L	L	L	L	L	L	L	L	L	L	L	L	L	L	L	L	L	L	L	L	L	L	L	L	L	L	L	L	L	L	L	L	L	L	L	L	L	L
S0336.G1_S7	LCR 812 PT1	PDAC		L	L	L	L	L	L	L	L	L	L	L	L	L	L	L	L	L	L	L	L	L	L	L	L	L	L	L	L	L	L	L	L	L	L	L	L	L	L	L	L	L	L	L	L	L	L
S0336.G10_S79	PANC 640 PT1	PDAC		L	L	L	L	L	L	L	L	L	L	L	L	L	L	L	L	L	L	L	L	L	L	L	L	L	L	L	L	L	L	L	L	L	L	L	L	L	L	L	L	L	L	L	L	L	L
S0336.G11_S87	PANCA 1201 PT1	PDAC		N	N	N	N	N	N	N	N	N	N	N	N	N	N	N	N	N	N	N	N	N	N	N	N	N	N	N	N	N	N	N	N	N	N	N	N	N	N	N	N	N	N	N	N	N	N
S0336.G2_S15	PANCA 1173 PT1	PDAC		N	N	N	N	N	N	N	N	N	N	N	N	N	N	N	N	N	N	N	N	N	N	N	N	N	N	N	N	N	N	N	N	N	N	N	N	N	N	N	N	N	N	N	N	N	N
S0336.G3_S23	PANCA 1185 PT1	PDAC		N	N	N	N	N	N	N	N	N	N	N	N	N	N	N	N	N	N	N	N	N	N	N	N	N	N	N	N	N	N	N	N	N	N	N	N	N	N	N	N	N	N	N	N	N	N
S0336.G4_S31	PANCA 1191 PT1	PDAC		N	N	N	N	N	N	N	N	N	N	N	N	N	N	N	N	N	N	N	N	N	N	N	N	N	N	N	N	N	N	N	N	N	N	N	N	N	N	N	N	N	N	N	N	N	N
S0336.G5_S39	PANC 643 PT1	PDAC		N	N	N	N	N	N	N	N	N	N	N	N	N	N	N	N	N	N	N	N	N	N	N	N	N	N	N	N	N	N	N	N	N	N	N	N	L	L	L	L	L	L	L	L	L	L
S0336.G6_S47	PANC 648 PT1	PDAC		L	L	L	L	L	L	L	L	L	L	L	L	L	L	L	L	L	L	L	L	L	L	L	L	L	L	L	L	L	L	L	L	L	L	L	L	L	L	L	L	L	L	L	L	L	L
S0336.G7_S55	PANC 626 PT1	PDAC		L	L	L	L	L	L	L	L	L	L	L	L	L	L	L	L	L	L	L	L	L	L	L	L	L	L	L	L	L	L	L	L	L	L	L	L	L	L	L	L	L	L	L	L	L	L
S0336.G8_S63	PANC 653 PT1	PDAC		N	N	N	N	N	N	N	N	N	N	N	N	N	N	N	N	N	N	N	N	N	N	N	N	N	N	N	N	N	N	N	N	N	N	N	N	N	N	N	N	N	N	N	N	N	N
S0336.G9_S71	PANC 631 PT1	PDAC		L	L	L	L	L	L	L	L	L	L	L	L	L	L	L	L	L	L	L	L	L	L	L	L	L	L	L	L	L	L	L	L	L	L	L	L	L	L	L	L	L	L	L	L	L	L
S0336.H1_S8	PANCA 1153 PT1	PDAC		N	N	N	N	N	N	N	N	N	N	N	N	N	N	N	N	N	N	N	N	N	N	N	N	N	N	N	N	N	N	N	N	N	N	N	N	N	N	N	N	N	N	N	N	N	N
S0336.H10_S80	PANCA 1192 PT1	PDAC		N	N	N	N	N	N	N	N	N	N	N	N	N	N	N	N	N	N	N	N	N	N	N	N	N	N	N	N	N	N	N	N	N	N	N	N	N	N	N	N	N	N	N	N	N	N
S0336.H11_S88	PANCA 1202 PT1	PDAC		G	G	G	G	G	G	G	G	G	G	G	G	G	G	G	G	G	G	G	G	G	G	G	G	G	G	G	G	G	G	G	G	G	G	G	G	G	G	G	G	G	G	G	G	G	G
S0336.H2_S16	PANCA 1174 PT1	PDAC		N	N	N	N	N	N	N	N	N	N	N	N	N	N	N	N	N	N	N	N	N	N	N	N	N	N	N	N	N	N	N	N	N	N	N	N	N	N	N	N	N	N	N	N	N	N
S0336.H3_S24	PANCA 1186 PT1	PDAC		N	N	N	N	N	N	N	N	N	N	N	N	N	N	N	N	N	N	N	N	N	N	N	N	N	N	N	N	N	N	N	N	N	N	N	N	N	N	N	N	N	N	N	N	N	N
S0336.H5_S40	PANC 646 PT1	PDAC		N	N	N	N	N	N	N	N	N	N	N	N	N	N	N	N	N	N	N	N	N	N	N	N	N	N	N	N	N	N	N	N	N	N	N	N	N	N	N	N	N	N	N	N	N	N
S0336.H6_S48	PANC 630 PT1	PDAC		N	N	N	N	N	N	N	N	N	N	N	N	N	N	N	N	N	N	N	N	N	N	N	N	N	N	N	N	N	N	N	N	N	N	N	N	N	N	N	N	N	N	N	N	N	N
S0336.H7_S56	PANC 637 PT1	PDAC		N	N	N	N	N	N	N	N	N	N	N	N	N	N	N	N	N	N	N	N	N	N	N	N	N	N	N	N	N	N	N	N	N	N	N	N	N	N	N	N	N	N	N	N	N	N
S0336.H8_S64	PANC 668 PT1	PDAC		L	L	L	L	L	L	L	L	L	L	L	L	L	L	L	L	L	L	L	L	L	L	L	L	L	L	L	L	L	L	L	L	L	L	L	L	L	L	L	L	L	L	L	L	L	L
S0337.A1_S1	CBPANC18	PDAC		N	N	N	N	N	N	N	N	N	N	N	N	N	N	N	N	N	N	N	N	N	N	N	N	N	N	N	N	N	N	N	N	N	N	N	N	N	N	N	N	N	N	N	N	N	N
S0337.A10_S73	PANC 461 PT2	PDAC		N	N	N	N	N	N	N	N	N	N	N	N	N	N	N	N	N	N	N	N	N	N	N	N	N	N	N	N	N	N	N	N	N	N	N	N	N	N	N	N	N	N	N	N	N	N
S0337.A11_S81	PANCA 1212 PT1	PDAC		N	N	N	N	N	N	N	N	N	N	N	N	N	N	N	N	N	N	N	N	N	N	N	N	N	N	N	N	N	N	N	N	N	N	N	N	N	N	N	N	N	N	N	N	N	N
S0337.A12_S89	PANCA 1224 PT1	PDAC		N	N	N	N	N	N	N	N	N	N	N	N	N	N	N	N	N	N	N	N	N	N	N	N	N	N	N	N	N	N	N	N	N	N	N	N	N	N	N	N	N	N	N	N	N	N
S0337.A2_S9	CBPANC36	PDAC		L	L	L	L	L	L	L	L	L	L	L	L	L	L	L	L	L	L	L	L	L	L	L	L	L	L	L	L	L	L	L	L	L	L	L	L	L	L	L	L	L	L	L	L	L	L
S0337.A3_S17	CBPANC47	PDAC		N	N	N	N	N	N	N	N	N	N	N	N	N	N	N	N	N	N	N	N	N	N	N	N	N	N	N	N	N	N	N	N	N	N	N	N	N	N	N	N	N	N	N	N	N	N
S0337.A5_S33	LCR 810 PT1	PDAC		N	N	N	N	N	N	N	N	N	N	N	N	N	N	N	N	N	N	N	N	N	N	N	N	N	N	N	N	N	N	N	N	N	N	N	N	N	N	N	N	N	N	N	N	N	N
S0337.A6_S41	Pa 248 PT	PDAC		N	N	N	N	N	N	N	N	N	N	N	N	N	N	N	N	N	N	N	N	N	N	N	N	N	N	N	N	N	N	N	N	N	N	N	N	N	N	N	N	N	N	N	N	N	N
S0337.A7_S49	Pa 268 PT	PDAC		N	N	N	N	N	N	N	N	N	N	N	N	N	N	N	N	N	N	N	N	N	N	N	N	N	N	N	N	N	N	N	N	N	N	N	N	N	N	N	N	N	N	N	N	N	N
S0337.A8_S57	PANC 089 PT	PDAC		N	N	N	N	N	N	N	N	N	N	N	N	N	N	N	N	N	N	N	N	N	N	N	N	N	N	N	N	N	N	N	N	N	N	N	N	N	N	N	N	N	N	N	N	N	N
S0337.B1_S2	CBPANC22	PDAC		N	N	N	N	N	N	N	N	N	N	N	N	N	N	N	N	N	N	N	N	N	N	N	N	N	N	N	N	N	N	N	N	N	N	N	N	N	N	N	N	N	N	N	N	N	N
S0337.B10_S74	PANC 521 PT1	PDAC		N	N	N	N	N	N	N	N	N	N	N	N	N	N	N	N	N	N	N	N	N	N	N	N	N	N	N	N	N	N	N	N	N	L	L	L	L	L	L	L	L	L	L	L	L	L
S0337.B11_S82	PANCA 1213 PT1	PDAC		N	N	N	N	N	N	N	N	N	N	N	N	N	N	N	N	N	N	N	N	N	N	N	N	N	N	N	N	N	N	N	N	N	N	N	N	N	N	N	N	N	N	N	N	N	N
S0337.B12_S90	PANCA 1225 PT1	PDAC		L	L	L	L	L	L	L	L	L	L	L	L	L	L	L	L	L	L	L	L	L	L	L	L	L	L	L	L	L	L	L	L	L	L	L	L	L	L	L	L	L	L	L	L	L	L
S0337.B2_S10	CBPANC37	PDAC		L	L	L	L	L	L	L	L	L	L	L	L	L	L	L	L	L	L	L	L	L	L	L	L	L	L	L	L	L	L	L	L	L	L	L	L	L	L	L	L	L	L	L	L	L	L
S0337.B3_S18	CBPANC48	PDAC		N	N	N	N	N	N	N	N	N	N	N	N	N	N	N	N	N	N	N	N	N	N	N	N	N	N	N	N	N	N	N	N	N	N	N	N	N	N	N	N	N	N	N	N	N	N
S0337.B4_S26	CBPANC56	PDAC		N	N	N	N	N	N	N	N	N	N	N	N	N	N	N	N	N	N	N	N	N	N	N	N	N	N	N	N	N	N	N	N	N	N	N	N	N	N	N	N	N	N	N	N	N	N
S0337.B5_S34	LCR 813 PT1	PDAC		N	N	N	N	N	N	N	N	N	N	N	N	N	N	N	N	N	N	N	N	N	N	N	N	N	N	N	N	N	N	N	N	N	N	N	N	N	N	N	N	N	N	N	N	N	N
S0337.B6_S42	Pa 261 PT	PDAC		N	N	N	N	N	N	N	N	N	N	N	N	N	N	N	N	N	N	N	N	N	N	N	N	N	N	N	N	N	N	N	N	N	N	N	N	N	N	N	N	N	N	N	N	N	N
S0337.B7_S50	Pa 269 PT	PDAC		L	L	L	L	L	L	L	L	L	L	L	L	L	L	L	L	L	L	L	L	L	L	L	L	L	L	L	L	L	L	L	L	L	L	L	L	L	L	L	L	L	L	L	L	L	L
S0337.B8_S58	PANC 090 PT	PDAC		N	N	N	N	N	N	N	N	N	N	N	N	N	N	N	N	N	N	N	N	N	N	N	N	N	N	N	N	N	N	N	N	N	N	N	N	N	N	N	N	N	N	N	N	N	N
S0337.C1_S3	CBPANC29	PDAC		N	N	N	N	N	N	N	N	N	N	N	N	N	N	N	N	N	N	N	N	N	N	N	N	N	N	N	N	N	N	N	N	N	N	N	N	N	N	N	N	N	N	N	N	N	N
S0337.C10_S75	PANC 523 PT1	PDAC		N	N	N	N	N	N	N	N	N	N	N	N	N	N	N	N	N	N	N	N	N	N	N	N	N	N	N	N	N	N	N	N	N	N	N	N	N	N	N	N	N	N	N	N	N	N
S0337.C11_S83	PANCA 1214 PT1	PDAC		N	N	N	N	N	N	N	N	N	N	N	N	N	N	N	N	N	N	N	N	N	N	N	N	N	N	N	N	N	N	N	N	N	N	N	N	N	N	N	N	N	N	N	N	N	N
S0337.C12_S91	PANCA 1226 PT1	PDAC		N	N	N	N	N	N	N	N	N	N	N	N	N	N	N	N	N	N	N	N	N	N	N	N	N	N	N	N	N	N	N	N	N	N	N	N	N	N	N	N	N	N	N	N	N	N
S0337.C2_S11	CBPANC38	PDAC		N	N	N	N	N	N	N	N	N	N	N	N	N	N	N	N	N	N	N	N	N	N	N	N	N	N	N	N	N	N	N	N	N	N	N	N	N	N	N	N	N	N	N	N	N	N
S0337.C3_S19	CBPANC50	PDAC		L	L	L	L	L	L	L	L	L	L	L	L	L	L	L	L	L	L	L	L	L	L	L	L	L	L	L	L	L	L	L	L	L	L	L	L	L	L	L	L	L	L	L	L	L	L
S0337.C5_S35	Pa 241 PT	PDAC		L	L	L	L	L	L	L	L	L	L	L	L	L	L	L	L	L	L	L	L	L	L	L	L	L	L	L	L	L	L	L	L	L	L	L	L	L	L	L	L	L	L	L	L	L	L
S0337.C6_S43	Pa 262 PT	PDAC		N	N	N	N	N	N	N	N	N	N	N	N	N	N	N	N	N	N	N	N	N	N	N	N	N	N	N	N	N	N	N	N	N	N	N	N	N	N	N	N	N	N	N	N	N	N
S0337.C7_S51	Pa 274 PT	PDAC		N	N	N	N	N	N	N	N	N	N	N	N	N	N	N	N	N	N	N	N	N	N	N	N	N	N	N	N	N	N	N	N	N	N	N	N	N	N	N	N	N	N	N	N	N	N
S0337.C9_S67	PANC 368 PT1	PDAC		N	N	N	N	N	N	N	N	N	N	N	N	N	N	N	N	N	N	N	N	N	N	N	N	N	N	N	N	N	N	N	N	N	N	N	N	N	N	N	N	N	N	N	N	N	N
S0337.D1_S4	CBPANC30	PDAC		N	N	N	N	N	N	N	N	N	N	N	N	N	N	N	N	N	N	N	N	N	N	N	N	N	N	N	N	N	N	N	N	N	N	N	N	N	N	N	N	N	N	N	N	N	N
S0337.D11_S84	PANCA 1215 PT1	PDAC		L	L	L	L	L	L	L	L	L	L	L	L	L	L	L	L	L	L	L	L	L	L	L	L	L	L	L	L	L	L	L	L	L	L	L	L	L	L	L	L	L	L	L	L	L	L
S0337.D12_S92	PANCA 1227 PT1	PDAC		L	L	L	L	L	L	L	L	L	L	L	L	L	L	L	L	L	L	L	L	L	L	L	L	L	L	L	L	L	L	L	L	L	L	L	L	L	L	L	L	L	L	L	L	L	L
S0337.D2_S12	CBPANC40	PDAC		N	N	N	N	N	N	N	N	N	N	N	N	N	N	N	N	N	N	N	N	N	N	N	N	N	N	N	N	N	N	N	N	N	N	N	N	N	N	N	N	N	N	N	N	N	N
S0337.D3_S20	CBPANC51	PDAC		N	N	N	N	N	N	N	N	N	N	N	N	N	N	N	N	N	N	N	N	N	N	N	N	N	N	N	N	N	N	N	N	N	N	N	N	N	N	N	N	N	N	N	N	N	N
S0337.D4_S28	CBPANC59	PDAC		L	L	L	L	L	L	L	L	L	L	L	L	L	L	L	L	L	L	L	L	L	L	L	L	L	L	L	L	L	L	L	L	L	L	L	L	L	L	L	L	L	L	L	L	L	L
S0337.D5_S36	Pa 242 PT	PDAC		N	N	N	N	N	N	N	N	N	N	N	N	N	N	N	N	N	N	N	N	N	N	N	N	N	N	N	N	N	N	N	N	N	N	N	N	N	N	N	N	N	N	N	N	N	N
S0337.D6_S44	Pa 263 PT	PDAC		G	G	G	G	G	G	G	G	G	G	G	G	G	G	G	G	G	G	G	G	G	G	G	G	G	G	G	G	G	G	G	G	G	G	G	G	G	G	G	G	G	G	G	G	G	G
S0337.D8_S60	PANC 130 PT	PDAC		N	N	N	N	N	N	N	N	N	N	N	N	N	N	N	N	N	N	N	N	N	N	N	N	N	N	N	N	N	N	N	N	N	N	N	N	N	N	N	N	N	N	N	N	N	N
S0337.E1_S5	CBPANC31	PDAC		N	N	N	N	N	N	N	N	N	N	N	N	N	N	N	N	N	N	N	N	N	N	N	N	N	N	N	N	N	N	N	N	N	N	N	N	N	N	N	N	N	N	N	N	N	N
S0337.E10_S77	PANCA 1154 PT1	PDAC		N	N	N	N	N	N	N	N	N	N	N	N	N	N	N	N	N	N	N	N	N	N	N	N	N	N	N	N	N	N	N	N	N	N	N	N	N	N	N	N	N	N	N	N	N	N
S0337.E11_S85	PANCA 1216 PT1	PDAC		L	L	L	L	L	L	L	L	L	L	L	L	L	L	L	L	L	L	L	L	L	L	L	L	L	L	L	L	L	L	L	L	L	L	L	L	L	L	L	L	L	L	L	L	L	L
S0337.E12_S93	PANCA 1228 PT1	PDAC		G	G	G	G	G	G	G	G	G	G	G	G	L	L	L	L	L	L	L	L	L	L	L	L	L	L	L	L	L	L	L	L	L	L	L	L	L	L	L	L	L	L	L	L	L	L
S0337.E2_S13	CBPANC42	PDAC		N	N	N	N	N	N	N	N	N	N	N	N	N	N	N	N	N	N	N	N	N	N	N	N	N	N	N	N	N	N	N	N	N	N	N	N	N	N	N	N	N	N	N	N	N	N
S0337.E3_S21	CBPANC52	PDAC		N	N	N	N	N	N	N	N	N	N	N	N	N	N	N	N	N	N	N	N	N	N	N	N	N	N	N	N	N	N	N	N	N	N	N	N	N	L	L	L	L	L	L	L	L	L
S0337.E4_S29	CBPANC60	PDAC		N	N	N	N	N	N	N	N	N	N	N	N	N	N	N	N	N	N	N	N	N	N	N	N	N	N	N	N	N	N	N	N	N	N	N	N	N	N	N	N	N	N	N	N	N	N
S0337.E5_S37	Pa 243 PT	PDAC		N	N	N	N	N	N	N	N	N	N	N	N	N	N	N	N	N	N	N	N	N	N	N	N	N	N	N	N	N	N	N	N	N	N	N	N	N	N	N	N	N	N	N	N	N	N
S0337.E6_S45	Pa 264 PT	PDAC		N	N	N	N	N	N	N	N	N	N	N	N	N	N	N	N	N	N	N	N	N	N	N	N	N	N	N	N	N	N	N	N	N	N	N	N	N	N	N	N	N	N	N	N	N	N
S0337.E7_S53	PANC 076 PT	PDAC		N	N	N	N	N	N	N	N	N	N	N	N	N	N	N	N	N	N	N	N	N	N	N	N	N	N	N	N	N	N	N	N	N	N	N	N	N	N	N	N	N	N	N	N	N	N
S0337.E8_S61	PANC 136 PT	PDAC		L	L	L	L	L	L	L	L	L	L	L	L	L	L	L	L	L	L	L	L	L	L	L	L	L	L	L	L	L	L	L	L	L	L	L	L	L	L	L	L	L	L	L	L	L	L
S0337.E9_S69	PANC 410 PT1	PDAC		N	N	N	N	N	N	N	N	N	N	N	N	N	N	N	N	N	N	N	N	N	N	N	N	N	N	N	N	N	N	N	N	N	N	N	N	N	N	N	N	N	N	N	N	N	N
S0337.F1_S6	CBPANC32	PDAC		L	L	L	L	L	L	L	L	L	L	L	L	L	L	L	L	L	L	L	L	L	L	L	L	L	L	L	L	L	L	L	L	L	L	L	L	L	L	L	L	L	L	L	L	L	L
S0337.F10_S78	PANCA 1209 PT1	PDAC		N	N	N	N	N	N	N	N	N	N	N	N	N	N	N	N	N	N	N	N	N	N	N	N	N	N	N	N	N	N	N	N	N	N	N	N	N	N	N	N	N	N	N	N	N	N
S0337.F11_S86	PANCA 1217 PT1	PDAC		N	N	N	N	N	N	N	N	N	N	N	N	N	N	N	N	N	N	N	N	N	N	N	N	N	N	N	N	N	N	N	N	N	N	N	N	N	N	N	N	N	N	N	N	N	N
S0337.F2_S14	CBPANC44	PDAC		L	L	L	L	L	L	L	L	L	L	L	L	L	L	L	L	L	L	L	L	L	L	L	L	L	L	L	L	L	L	L	L	L	L	L	L	L	L	L	L	L	L	L	L	L	L
S0337.F3_S22	CBPANC53	PDAC		L	L	L	L	L	L	L	L	L	L	L	L	L	L	L	L	L	L	L	L	L	L	L	L	L	L	L	L	L	L	L	L	L	L	L	L	L	L	L	L	L	L	L	L	L	L
S0337.F4_S30	CBPANC62	PDAC		N	N	N	N	N	N	N	N	N	N	N	N	N	N	N	N	N	N	N	N	N	N	N	N	N	N	N	N	N	N	N	N	N	N	N	N	N	N	N	N	N	N	N	N	N	N
S0337.F5_S38	Pa 244 PT	PDAC		L	L	L	L	L	L	L	L	L	L	L	L	L	L	L	L	L	L	L	L	L	L	L	L	L	L	L	L	L	L	L	L	L	L	L	L	L	L	L	L	L	L	L	L	L	L
S0337.F6_S46	Pa 265 PT	PDAC		N	N	N	N	N	N	N	N	N	N	N	N	N	N	N	N	N	N	N	N	N	N	N	N	N	N	N	N	N	N	N	N	N	N	N	N	N	N	N	N	N	N	N	N	N	N
S0337.F7_S54	PANC 079 PT	PDAC		N	N	N	N	N	N	N	N	N	N	N	N	N	N	N	N	N	N	N	N	N	N	N	N	N	N	N	N	N	N	N	N	N	N	N	N	N	N	N	N	N	N	N	N	N	N
S0337.F8_S62	PANC 150 PT	PDAC		L	L	L	L	L	L	L	L	L	L	L	L	L	L	L	L	L	L	L	L	L	L	L	L	L	L	L	L	L	L	L	L	L	L	L	L	L	L	L	L	L	L	L	L	L	L
S0337.F9_S70	PANC 413 PT1	PDAC		N	N	N	N	N	N	N	N	N	N	N	N	N	N	N	N	N	N	N	N	N	N	N	N	N	N	N	N	N	N	N	N	N	N	N	N	N	N	N	N	N	N	N	N	N	N
S0337.G1_S7	CBPANC33	PDAC		N	N	N	N	N	N	N	N	N	N	N	N	N	N	N	N	N	N	N	N	N	N	N	N	N	N	N	N	N	N	N	N	N	N	N	N	N	N	N	N	N	N	N	N	N	N
S0337.G10_S79	PANCA 1210 PT1	PDAC		N	N	N	N	N	N	N	N	N	N	N	N	N	N	N	N	N	N	N	N	N	N	N	N	N	N	N	N	N	N	N	N	N	N	N	N	N	N	N	N	N	N	N	N	N	N
S0337.G11_S87	PANCA 1218 PT1	PDAC		N	N	N	N	N	N	N	N	N	N	N	N	N	N	N	N	N	N	N	N	N	N	N	N	N	N	N	N	N	N	N	N	N	N	N	N	N	N	N	N	N	N	N	N	N	N
S0337.G2_S15	CBPANC45	PDAC		N	N	N	N	N	N	N	N	N	N	N	N	N	N	N	N	N	N	N	N	N	N	N	N	N	N	N	N	N	N	N	N	N	N	N	N	N	N	N	N	N	N	N	N	N	N
S0337.G3_S23	CBPANC54	PDAC		L	L	L	L	L	L	L	L	L	L	L	L	L	L	L	L	L	L	L	L	L	L	L	L	L	L	L	L	L	L	L	L	L	L	L	L	L	L	L	L	L	L	L	L	L	L
S0337.G4_S31	LCR 377 PT1-PANCREAS!	PDAC		N	N	N	N	N	N	N	N	N	N	N	N	N	N	N	N	N	N	N	N	N	N	N	N	N	N	N	N	N	N	N	N	N	N	N	N	N	N	N	N	N	N	N	N	N	N
S0337.G5_S39	Pa 245 PT	PDAC		L	L	L	L	L	L	L	L	L	L	L	L	L	L	L	L	L	L	L	L	L	L	L	L	L	L	L	L	L	L	L	L	L	L	L	L	L	L	L	L	L	L	L	L	L	L
S0337.G6_S47	Pa 266 PT	PDAC		N	N	N	N	N	N	N	N	N	N	N	N	N	N	N	N	N	N	N	N	N	N	N	N	N	N	N	N	N	N	N	N	N	N	N	N	N	N	N	N	N	N	N	N	N	N
S0337.G7_S55	PANC 080 PT	PDAC		N	N	N	N	N	N	N	N	N	N	N	N	N	N	N	N	N	N	N	N	N	N	N	N	N	N	N	N	N	N	N	N	N	N	N	N	N	N	N	N	N	N	N	N	N	N
S0337.G8_S63	PANC 341 PT1	PDAC		L	L	L	L	L	L	L	L	L	L	L	L	L	L	L	L	L	L	L	L	L	L	L	L	L	L	L	L	L	L	L	L	L	L	L	L	L	L	L	L	L	L	L	L	L	L
S0337.G9_S71	PANC 415 PT1	PDAC		N	N	N	N	N	N	N	N	N	N	N	N	N	N	N	N	N	N	N	N	N	N	N	N	N	N	N	N	N	N	N	N	N	N	N	N	N	N	N	N	N	N	N	N	N	N
S0337.H1_S8	CBPANC35	PDAC		N	N	N	N	N	N	N	N	N	N	N	N	N	N	N	N	N	N	N	N	N	N	N	N	N	N	N	N	N	N	N	N	N	N	N	N	N	N	N	N	N	N	N	N	N	N
S0337.H10_S80	PANCA 1211 PT1	PDAC		N	N	N	N	N	N	N	N	N	N	N	N	N	N	N	N	N	N	N	N	N	N	N	N	N	N	N	N	N	N	N	N	N	N	N	N	N	N	N	N	N	N	N	N	N	N
S0337.H11_S88	PANCA 1219 PT1	PDAC		N	N	N	N	N	N	N	N	N	N	N	N	N	N	N	N	N	N	N	N	N	N	N	N	N	N	N	N	N	N	N	N	N	N	N	N	N	N	N	N	N	N	N	N	N	N
S0337.H2_S16	CBPANC46	PDAC		N	N	N	N	N	N	N	N	N	N	N	N	N	N	N	N	N	N	N	N	N	N	N	N	N	N	N	N	N	N	N	N	N	N	N	N	N	N	N	N	N	N	N	N	N	N
S0337.H3_S24	CBPANC55	PDAC		N	N	N	N	N	N	N	N	N	N	N	N	N	N	N	N	N	N	N	N	N	N	N	N	N	N	N	N	N	N	N	N	N	N	N	N	N	N	N	N	N	N	N	N	N	N
S0337.H5_S40	Pa 246 PT	PDAC		L	L	L	L	L	L	L	L	L	L	L	L	L	L	L	L	L	L	L	L	L	L	L	L	L	L	G	G	G	G	G	G	G	G	G	G	G	G	G	G	G	G	G	G	G	G
S0337.H6_S48	Pa 267 PT	PDAC		G	G	G	G	G	G	G	G	G	G	G	G	G	G	G	G	G	G	G	G	G	G	G	G	G	G	G	G	G	G	G	G	G	G	G	G	G	G	G	G	G	G	G	G	G	G
S0337.H7_S56	PANC 088 PT	PDAC		L	L	L	L	L	L	L	L	L	L	L	L	L	L	L	L	L	L	L	L	L	L	L	L	L	L	L	L	L	L	L	L	L	L	L	L	L	L	L	L	L	L	L	L	L	L
S0337.H8_S64	PANC 342 PT1	PDAC		N	N	N	N	N	N	N	N	N	N	N	N	N	N	N	N	N	N	N	N	N	N	N	N	N	N	N	N	N	N	N	N	N	N	N	N	N	N	N	N	N	N	N	N	N	N
S0337.H9_S72	PANC 461 PT1	PDAC		N	N	N	N	N	N	N	N	N	N	N	N	N	N	N	N	N	N	N	N	N	N	N	N	N	N	N	N	N	N	N	N	N	N	N	N	N	N	N	N	N	N	N	N	N	N
S0338.A1_S1	CBPANC02	PDAC		N	N	N	N	N	N	N	N	N	N	N	N	N	N	N	N	N	N	N	N	N	N	N	N	N	N	N	N	N	N	N	N	N	N	N	N	N	N	N	N	N	L	L	L	L	L
S0338.A10_S73	PANC 318 PT	PDAC		N	N	N	N	N	N	N	N	N	N	N	N	N	N	N	N	N	N	N	N	N	N	N	N	N	N	N	N	N	N	N	N	N	N	N	N	N	N	N	N	N	N	N	N	N	N
S0338.A11_S81	PANC 326 PT	PDAC		G	G	G	G	G	G	G	G	G	G	G	G	G	G	G	G	G	G	G	G	G	N	N	N	N	N	N	N	N	N	N	N	N	N	N	N	N	N	N	N	N	N	N	N	N	N
S0338.A12_S89	PANC 340 PT1	PDAC		N	N	N	N	N	N	N	N	N	N	N	N	N	N	N	N	N	N	N	N	N	N	N	N	N	N	N	N	N	N	N	N	N	N	N	N	N	N	N	N	N	N	N	N	N	N
S0338.A2_S9	CBPANC12	PDAC		N	N	N	N	N	N	N	N	N	N	N	N	N	N	N	N	N	N	N	N	N	N	N	N	N	N	N	N	N	N	N	N	N	N	N	N	N	N	N	N	N	N	N	N	N	N
S0338.A3_S17	CBPANC68	PDAC		G	G	G	G	G	G	G	G	G	G	G	G	G	G	G	G	G	G	G	G	G	G	G	G	G	G	G	G	G	G	G	G	G	G	G	G	G	G	L	L	L	L	L	L	L	L
S0338.A4_S25	Pa 250 PT	PDAC		L	L	L	L	L	L	L	L	L	L	L	L	L	L	L	L	L	L	L	L	L	L	L	L	L	L	L	L	L	L	L	L	L	L	L	L	L	L	L	L	L	L	L	L	L	L
S0338.A5_S33	PANC 094 PT2	PDAC		L	L	L	L	L	L	L	L	L	L	L	L	L	L	L	L	L	L	L	L	L	L	L	L	L	L	L	L	L	L	L	L	L	L	L	L	L	L	L	L	L	L	L	L	L	L
S0338.A6_S41	PANC 121 PT1	PDAC		N	N	N	N	N	N	N	N	N	N	N	N	N	N	N	N	N	N	N	N	N	N	N	N	N	N	N	N	N	N	N	N	N	N	N	N	N	N	N	N	N	N	N	N	N	N
S0338.A8_S57	PANC 145 PT	PDAC		L	L	L	L	L	L	L	L	L	L	L	L	L	L	L	L	L	L	L	L	L	L	L	L	L	L	L	L	L	L	L	L	L	L	L	L	L	L	L	L	L	L	L	L	L	L
S0338.A9_S65	PANC 170 PT1	PDAC		N	N	N	N	N	N	N	N	N	N	N	N	N	N	N	N	N	N	N	N	N	N	N	N	N	N	N	N	N	N	N	N	N	N	N	N	N	N	N	N	N	N	N	N	N	N
S0338.B1_S2	CBPANC04	PDAC		N	N	N	N	N	N	N	N	N	N	N	N	N	N	N	N	N	N	N	N	N	N	N	N	N	N	N	N	N	N	N	N	N	N	N	N	N	N	N	N	N	N	N	N	N	N
S0338.B10_S74	PANC 319 PT3	PDAC		N	N	N	N	N	N	N	N	N	N	N	N	N	N	N	N	N	N	N	N	N	N	N	N	N	N	N	N	N	N	N	N	N	N	N	N	N	N	N	N	N	N	N	N	N	N
S0338.B11_S82	PANC 327 PT	PDAC		N	N	N	N	N	N	N	N	N	N	N	N	N	N	N	N	N	N	N	N	N	N	N	N	N	N	N	N	N	N	N	N	N	N	N	N	N	N	N	N	N	N	N	N	N	N
S0338.B2_S10	CBPANC13	PDAC		N	N	N	N	N	N	N	N	N	N	N	N	N	N	N	N	N	N	N	N	N	N	N	N	N	N	N	N	N	N	N	N	N	N	N	N	N	N	N	N	N	N	N	N	N	N
S0338.B4_S26	Pa 294 PT	PDAC		N	N	N	N	N	N	N	N	N	N	N	N	N	N	N	N	N	N	N	N	N	N	N	N	N	N	N	N	N	N	N	N	N	N	N	N	N	N	N	N	N	N	N	N	N	N
S0338.B6_S42	PANC 122 PT	PDAC		G	G	G	G	G	G	G	G	G	G	G	G	G	G	G	G	G	G	G	G	G	G	G	G	G	G	G	G	G	G	G	G	G	G	G	G	G	G	G	G	G	G	G	G	G	G
S0338.B9_S66	PANC 171 PT1	PDAC		L	L	L	L	L	L	L	L	L	L	L	L	L	L	L	L	L	L	L	L	L	L	L	L	L	L	L	L	L	L	L	L	L	L	L	L	L	L	L	L	L	L	L	L	L	L
S0338.C1_S3	CBPANC05	PDAC		N	N	N	N	N	N	N	N	N	N	N	N	N	N	N	N	N	N	N	N	N	N	N	N	N	N	N	N	N	N	N	N	N	N	N	N	N	N	N	N	N	N	N	N	N	N
S0338.C12_S91	PANC 416 PT1	PDAC		N	N	N	N	N	N	N	N	N	N	N	N	N	N	N	N	N	N	N	N	N	N	N	N	N	N	N	N	N	N	N	N	N	N	N	N	N	N	N	N	N	N	N	N	N	N
S0338.C2_S11	CBPANC14	PDAC		N	N	N	N	N	N	N	N	N	N	N	N	N	N	N	N	N	N	N	N	N	N	N	N	N	N	N	N	N	N	N	N	N	N	N	N	N	N	L	L	L	L	L	L	L	L
S0338.C3_S19	CBPANC73	PDAC		L	L	L	L	L	L	L	L	L	L	L	L	L	L	L	L	L	L	L	L	L	L	L	L	L	L	L	L	L	L	L	L	L	L	L	L	L	L	L	L	L	L	L	L	L	L
S0338.C5_S35	PANC 114 PT	PDAC		N	N	N	N	N	N	N	N	N	N	N	N	N	N	N	N	N	N	N	N	N	N	N	N	N	N	N	N	N	N	N	N	N	N	N	N	N	N	N	N	N	N	N	N	N	N
S0338.C6_S43	PANC 124 PT1	PDAC		N	N	N	N	N	N	N	N	N	N	N	N	N	N	N	N	N	N	N	N	N	N	N	N	N	N	N	N	N	N	N	N	N	N	N	N	N	N	N	N	N	N	N	N	N	N
S0338.C7_S51	PANC 134 PT1	PDAC		N	N	N	N	N	N	N	N	N	N	N	N	N	N	N	N	N	N	N	N	N	N	N	N	N	N	N	N	N	N	N	N	N	N	N	N	N	N	N	N	N	N	N	N	N	N
S0338.C8_S59	PANC 148 PT	PDAC		N	N	N	N	N	N	N	N	N	N	N	N	N	N	N	N	N	N	N	N	N	N	N	N	N	N	N	N	N	N	N	N	N	N	N	N	N	N	N	N	N	N	N	N	N	N
S0338.C9_S67	PANC 310 PT	PDAC		N	N	N	N	N	N	N	N	N	N	N	N	N	N	N	N	N	N	N	N	N	N	N	N	N	N	N	N	N	N	N	N	N	N	N	N	N	N	N	N	N	N	N	N	N	N
S0338.D1_S4	CBPANC07	PDAC		L	L	L	L	L	L	L	L	L	L	L	L	L	L	L	L	L	L	L	L	L	L	L	L	L	L	L	L	L	L	L	L	L	L	L	L	L	L	L	L	L	L	L	L	L	L
S0338.D10_S76	PANC 320 PT3	PDAC		N	N	N	N	N	N	N	N	N	N	N	N	N	N	N	N	N	N	N	N	N	N	N	N	N	N	N	N	N	N	N	N	N	N	N	N	N	N	N	N	N	N	N	N	N	N
S0338.D11_S84	PANC 329 PT	PDAC		L	L	L	L	L	L	L	L	L	L	L	L	L	L	L	L	L	L	L	L	L	L	L	L	L	L	L	L	L	L	L	L	L	L	L	L	L	L	L	L	L	L	L	L	L	L
S0338.D12_S92	PANC 460 PT1	PDAC		N	N	N	N	N	N	N	N	N	N	N	N	N	N	N	N	N	N	N	N	N	N	N	N	N	N	N	N	N	N	N	N	N	N	N	N	N	N	N	N	N	N	N	N	N	N
S0338.D2_S12	CBPANC15	PDAC		N	N	N	N	N	N	N	N	N	N	N	N	N	N	N	N	N	N	N	N	N	N	N	N	N	N	N	N	N	N	N	N	N	N	N	N	N	N	N	N	N	N	N	N	N	N
S0338.D3_S20	CBPANC74	PDAC		N	N	N	N	N	N	N	N	N	N	N	N	N	N	N	N	N	N	N	N	N	N	N	N	N	N	N	N	N	N	N	N	N	N	N	N	N	N	N	N	N	N	N	N	N	N
S0338.D4_S28	PANC 078 PT	PDAC		N	N	N	N	N	N	N	N	N	N	N	N	N	N	N	N	N	N	N	N	N	N	N	N	N	N	N	N	N	N	N	N	N	N	N	N	N	N	N	N	N	N	N	N	N	N
S0338.D5_S36	PANC 115 PT1	PDAC		N	N	N	N	N	N	N	N	N	N	N	N	N	N	N	N	N	N	N	N	N	N	N	N	N	N	N	N	N	N	N	N	N	N	N	N	N	N	N	N	N	N	N	N	N	N
S0338.D6_S44	PANC 125 PT1	PDAC		N	N	N	N	N	N	N	N	N	N	N	N	N	N	N	N	N	N	N	N	N	N	N	N	N	N	N	N	N	N	N	N	N	N	N	N	N	N	N	N	N	N	N	N	N	N
S0338.D7_S52	PANC 135 PT1	PDAC		N	N	N	N	N	N	N	N	N	N	N	N	N	N	N	N	N	N	N	N	N	N	N	N	N	N	N	N	N	N	N	N	N	N	N	N	N	N	N	N	N	N	N	N	N	N
S0338.D9_S68	PANC 312 PT	PDAC		N	N	N	N	N	N	N	N	N	N	N	N	N	N	N	N	N	N	N	N	N	N	N	N	N	N	N	N	N	N	N	N	N	N	N	N	N	N	N	N	N	N	N	N	N	N
S0338.E10_S77	PANC 321 PT1	PDAC		N	N	N	N	N	N	N	N	N	N	N	N	N	N	N	N	N	N	N	N	N	N	N	N	N	N	N	N	N	N	N	N	N	N	N	N	N	N	N	N	N	N	N	N	N	N
S0338.E11_S85	PANC 330 PT	PDAC		N	N	N	N	N	N	N	N	N	N	N	N	N	N	N	N	N	N	N	N	N	N	N	N	N	N	N	N	N	N	N	N	N	N	N	N	N	N	N	N	N	N	N	N	N	N
S0338.E12_S93	PANC 474 PT1	PDAC		N	N	N	N	N	N	N	N	N	N	N	N	N	N	N	N	N	N	N	N	N	N	N	N	N	N	N	N	N	N	N	N	N	N	N	N	N	N	N	N	N	N	N	N	N	N
S0338.E2_S13	CBPANC19-2	PDAC		N	N	N	N	N	N	N	N	N	N	N	N	N	N	N	N	N	N	N	N	N	N	N	N	N	N	N	N	N	N	N	N	N	N	N	N	N	N	N	N	N	N	N	N	N	N
S0338.E3_S21	CBPANC75	PDAC		N	N	N	N	N	N	N	N	N	N	N	N	N	N	N	N	N	N	N	N	N	N	N	N	N	N	N	N	N	N	N	N	N	N	N	N	N	N	N	N	N	N	N	N	N	N
S0338.E4_S29	PANC 082	PDAC		N	N	N	N	N	N	N	N	N	N	N	N	N	N	N	N	N	N	N	N	N	N	N	N	N	N	N	N	N	N	N	N	N	N	N	N	N	N	N	N	N	N	N	N	N	N
S0338.E9_S69	PANC 313 PT	PDAC		L	L	L	L	L	L	L	L	L	L	L	L	L	L	L	L	L	L	L	L	L	L	L	L	L	L	L	L	L	L	L	L	L	L	L	L	L	L	L	L	L	L	L	L	L	L
S0338.F1_S6	CBPANC09	PDAC		N	N	N	N	N	N	N	N	N	N	N	N	N	N	N	N	N	N	N	N	N	N	N	N	N	L	L	L	L	L	L	L	L	L	L	L	L	L	L	L	L	L	L	L	L	L
S0338.F10_S78	PANC 321 PT3	PDAC		N	N	N	N	N	N	N	N	N	N	N	N	N	N	N	N	N	N	N	N	N	N	N	N	N	N	N	N	N	N	N	N	N	N	N	N	N	N	N	N	N	N	N	N	N	N
S0338.F11_S86	PANC 331 PT	PDAC		L	L	L	L	L	L	L	L	L	L	L	L	L	L	L	L	L	L	L	L	L	L	L	L	L	L	L	L	L	L	L	L	L	L	L	L	L	L	L	L	L	L	L	L	L	L
S0338.F12_S94	PANCA 1221 PT1	PDAC		N	N	N	N	N	N	N	N	N	N	N	N	N	N	N	N	N	N	N	N	N	N	N	N	N	N	N	N	N	N	N	N	N	N	N	N	N	N	N	N	N	N	N	N	N	N
S0338.F2_S14	CBPANC20-2	PDAC		N	N	N	N	N	N	N	N	N	N	N	N	N	N	N	N	N	N	N	N	N	N	N	N	N	N	N	N	N	N	N	N	N	N	N	N	N	N	N	N	N	N	N	N	N	N
S0338.F3_S22	LCR 809 PT1	PDAC		N	N	N	N	N	N	N	N	N	N	N	N	N	N	N	N	N	N	N	N	N	N	N	N	N	N	N	N	N	N	N	N	N	N	N	N	N	N	N	N	N	N	N	N	N	N
S0338.F4_S30	PANC 086 PT	PDAC		N	N	N	N	N	N	N	N	N	N	N	N	N	N	N	N	N	N	N	N	N	N	N	N	N	N	N	N	N	N	N	N	N	N	N	N	N	N	N	N	N	N	N	N	N	N
S0338.F5_S38	PANC 119 PT1	PDAC		N	N	N	N	N	N	N	N	N	N	N	N	N	N	N	N	N	N	N	N	N	N	N	N	N	N	N	N	N	N	N	N	N	N	N	N	N	N	N	N	N	N	N	N	N	N
S0338.F6_S46	PANC 127 PT1	PDAC		L	L	L	L	L	L	L	L	L	L	L	L	L	L	L	L	L	L	L	L	L	L	L	L	L	L	L	L	L	L	L	L	L	L	L	L	L	L	L	L	L	L	L	L	L	L
S0338.F7_S54	PANC 140 PT1	PDAC		L	L	L	L	L	L	L	L	L	L	L	L	L	L	L	L	L	L	L	L	L	L	L	L	L	L	L	L	L	L	L	L	L	L	L	L	L	L	L	L	L	L	L	L	L	L
S0338.G1_S7	CBPANC1	PDAC		L	L	L	L	L	L	L	L	L	L	L	L	L	L	L	L	L	L	L	L	L	L	L	L	L	L	L	L	L	L	L	L	L	L	L	L	L	L	L	L	L	L	L	L	L	L
S0338.G10_S79	PANC 322 PT	PDAC		N	N	N	N	N	N	N	N	N	N	N	N	N	N	N	N	N	N	N	N	N	N	N	N	N	N	N	N	N	N	N	N	N	N	N	N	N	N	N	N	N	N	N	N	N	N
S0338.G11_S87	PANC 332 PT	PDAC		N	N	N	N	N	N	N	N	N	N	N	N	N	N	N	N	N	N	N	N	N	N	N	N	N	N	N	N	N	N	N	N	N	N	N	N	N	N	N	N	N	N	N	N	N	N
S0338.G2_S15	CBPANC41	PDAC		N	N	N	N	N	N	N	N	N	N	N	N	N	N	N	N	N	N	N	N	N	N	N	N	N	N	N	N	N	N	N	N	N	N	N	N	N	N	N	N	N	N	N	N	N	N
S0338.G3_S23	Pa 247 PT	PDAC		L	L	L	L	L	L	L	L	L	L	L	L	L	L	L	L	L	L	L	L	L	L	L	L	L	L	L	L	L	L	L	L	L	L	L	L	L	L	L	L	L	L	L	L	L	L
S0338.G4_S31	PANC 087 PT	PDAC		N	N	N	N	N	N	N	N	N	N	N	N	N	N	N	N	N	N	N	N	N	N	N	N	N	N	N	N	N	N	N	N	N	N	N	N	N	N	N	N	N	N	N	N	N	N
S0338.G6_S47	PANC 128 PT	PDAC		N	N	N	N	N	N	N	N	N	N	N	N	N	N	N	N	N	N	N	N	N	N	N	N	N	N	N	N	N	N	N	N	N	N	N	N	N	N	N	N	N	N	N	N	N	N
S0338.G7_S55	PANC 143 PT1	PDAC		N	N	N	N	N	N	N	N	N	N	N	N	N	N	N	N	N	N	N	N	N	N	N	N	N	N	N	N	N	N	N	N	N	N	N	N	N	N	N	N	N	N	N	N	N	N
S0338.G8_S63	PANC 166 PT1	PDAC		G	G	G	G	G	G	G	G	G	G	G	G	G	G	G	G	G	G	G	G	G	G	G	G	G	G	G	G	G	G	G	G	G	G	G	G	G	G	G	G	G	G	G	G	G	G
S0338.G9_S71	PANC 315 PT	PDAC		L	L	L	L	L	L	L	L	L	L	L	L	L	L	L	L	L	L	L	L	L	L	L	L	L	L	L	L	L	L	L	L	L	L	L	L	L	L	L	L	L	L	L	L	L	L
S0338.H1_S8	CBPANC11	PDAC		N	N	N	N	N	N	N	N	N	N	N	N	N	N	N	N	N	N	N	N	N	N	N	N	N	N	N	N	N	N	N	N	N	N	N	N	N	N	N	N	N	N	N	N	N	N
S0338.H10_S80	PANC 325 PT	PDAC		N	N	N	N	N	N	N	N	N	N	N	N	N	N	N	N	N	N	N	N	N	N	N	N	N	N	N	N	N	N	N	N	N	N	N	N	N	N	N	N	N	N	N	N	N	N
S0338.H11_S88	PANC 334 PT	PDAC		L	L	L	L	L	L	L	L	L	L	L	L	L	L	L	L	L	L	L	L	L	L	L	L	L	L	L	L	L	L	L	L	L	L	L	L	L	L	L	L	L	L	L	L	L	L
S0338.H2_S16	CBPANC58	PDAC		N	N	N	N	N	N	N	N	N	N	N	N	N	N	N	N	N	N	N	N	N	N	N	N	N	N	N	N	N	N	N	N	N	N	N	N	N	N	N	N	N	N	N	N	N	N
S0338.H3_S24	Pa 249 PT	PDAC		L	L	L	L	L	L	L	L	L	L	L	L	L	L	L	L	L	L	L	L	L	L	L	L	L	L	L	L	L	L	L	L	L	L	L	L	L	L	L	L	L	L	L	L	L	L
S0338.H4_S32	PANC 093 PT	PDAC		N	N	N	N	N	N	N	N	N	N	N	N	N	N	N	N	N	N	N	N	N	N	N	N	N	N	N	N	N	N	N	N	N	N	N	N	N	N	N	N	N	N	N	N	N	N
S0338.H5_S40	PANC 120 PT	PDAC		N	N	N	N	N	N	N	N	N	N	N	N	N	N	N	N	N	N	N	N	N	N	N	N	N	N	N	N	N	N	N	N	N	N	N	N	N	N	N	N	N	N	N	N	N	N
S0338.H7_S56	PANC 143 PT2	PDAC		N	N	N	N	N	N	N	N	N	N	N	N	N	N	N	N	N	N	N	N	N	N	N	N	N	N	N	N	N	N	N	N	N	N	N	N	N	N	N	N	N	N	N	N	N	N
S0338.H8_S64	PANC 169 PT	PDAC		N	N	N	N	N	N	N	N	N	N	N	N	N	N	N	N	N	N	N	N	N	N	N	N	N	N	N	N	N	N	N	N	N	N	N	N	N	N	N	N	N	N	N	N	N	N
S0338.H9_S72	PANC 316 PT	PDAC		N	N	N	N	N	N	N	N	N	N	N	N	N	N	N	L	L	L	L	L	L	L	L	L	L	L	L	L	L	L	L	L	L	L	L	L	L	L	L	L	L	L	L	L	L	L
S0368.A1	PN01_N1	Normal		N	N	N	N	N	N	N	N	N	N	N	N	N	N	N	N	N	N	N	N	N	N	N	N	N	N	N	N	N	N	N	N	N	N	N	N	N	N	N	N	N	N	N	N	N	N
S0368.A10	PN04_N1	Normal		N	N	N	N	N	N	N	N	N	N	N	N	N	N	N	N	N	N	N	N	N	N	N	N	N	N	N	N	N	N	N	N	N	N	N	N	N	N	N	N	N	N	N	N	N	N
S0368.A11	PN04_HG1-2	PanIN HG		N	N	N	N	N	N	N	N	N	N	N	N	N	N	N	N	N	N	N	N	N	L	L	L	L	L	L	L	L	L	L	L	L	L	L	L	L	L	L	L	L	L	L	L	L	L
S0368.A12	PN05_LG1	PanIN LG		N	N	N	N	N	N	N	N	N	N	N	N	N	N	N	N	N	N	N	N	N	N	N	N	N	N	N	N	N	N	N	N	N	N	N	N	N	N	N	N	N	N	N	N	N	N
S0368.A2	PN01_LG1	PanIN LG		N	N	N	N	N	N	N	N	N	N	N	N	N	N	N	N	N	N	N	N	N	N	N	N	N	N	N	N	N	N	N	N	N	N	N	N	N	N	N	N	N	N	N	N	N	N
S0368.A4	PN01_HG2-2	PanIN HG		N	N	N	N	N	N	N	N	N	N	N	N	N	N	N	N	N	N	N	N	N	N	N	N	N	N	N	N	N	N	N	N	N	N	N	N	N	N	N	N	N	N	N	N	N	N
S0368.A5	PN01_HG3-1	PanIN HG		N	N	N	N	N	N	N	N	N	N	N	N	N	N	N	N	N	N	N	N	N	N	N	N	N	N	N	N	N	N	N	N	N	N	N	N	N	N	N	N	N	N	N	N	N	N
S0368.A7	PN02_LG3	PanIN LG		N	N	N	N	N	N	N	N	N	N	N	N	N	N	N	N	N	N	N	N	N	N	N	N	N	N	N	N	N	N	N	N	N	N	N	N	N	N	N	N	N	N	N	N	N	N
S0368.A8	PN02_LG5	PanIN LG		N	N	N	N	N	N	N	N	N	N	N	N	N	N	N	N	N	N	N	N	N	N	N	N	N	N	N	N	N	N	N	N	N	N	N	N	N	N	N	N	N	N	N	N	N	N
S0368.A9	PN02_HG5	PanIN HG		N	N	N	N	N	N	N	N	N	N	N	N	N	N	N	N	N	N	N	N	N	N	N	N	N	N	N	N	N	N	N	N	N	N	N	N	N	N	N	N	N	N	N	N	N	N
S0368.B1	PN05_LG2	PanIN LG		N	N	N	N	N	N	N	N	N	N	N	N	N	N	N	N	N	N	N	N	N	N	N	N	N	N	N	N	N	N	N	N	N	N	N	N	N	N	N	N	N	N	N	N	N	N
S0368.B11	PN11_LG1	PanIN LG		N	N	N	N	N	N	N	N	N	N	N	N	N	N	N	N	N	N	N	N	N	N	N	N	N	N	N	N	N	N	N	N	N	N	N	N	N	N	N	N	N	N	N	N	N	N
S0368.B12	PN11_HG1	PanIN HG		N	N	N	N	N	N	N	N	N	N	N	N	N	N	N	N	N	N	N	N	N	N	N	N	N	N	N	N	N	N	N	N	N	N	N	N	N	N	N	N	N	N	N	N	N	N
S0368.B2	PN05_LG3	PanIN LG		N	N	N	N	N	N	N	N	N	N	N	N	N	N	N	N	N	N	N	N	N	N	N	N	N	N	N	N	N	N	N	N	N	N	N	N	N	N	N	N	N	N	N	N	N	N
S0368.B3	PN05_HG1	PanIN HG		N	N	N	N	N	N	N	N	N	N	N	N	N	N	N	N	N	N	N	N	N	N	N	N	N	N	N	N	N	N	N	N	N	N	N	N	N	N	N	N	N	N	N	N	N	N
S0368.B4	PN07_N1-2	Normal		N	N	N	N	N	N	N	N	N	N	N	N	N	N	N	N	N	N	N	N	N	N	N	N	N	N	N	N	N	N	N	N	N	N	N	N	N	N	N	N	N	N	N	N	N	N
S0368.B5	PN07_LG1	PanIN LG		N	N	N	N	N	N	N	N	N	N	N	N	N	N	N	N	N	N	N	N	N	N	N	N	N	N	N	N	N	N	N	N	N	N	N	N	N	N	N	N	N	N	N	N	N	N
S0368.B6	PN07_LG2	PanIN LG		N	N	N	N	N	N	N	N	N	N	N	N	N	N	N	N	N	N	N	N	N	N	N	N	N	N	N	N	N	N	N	N	N	N	N	N	N	N	N	N	N	N	N	N	N	N
S0368.B7	PN07_LG3	PanIN LG		N	N	N	N	N	N	N	N	N	N	N	N	N	N	N	N	N	N	N	N	N	N	N	N	N	N	N	N	N	N	N	N	N	N	N	N	N	N	N	N	N	N	N	N	N	N
S0368.B8	PN07_LG4	PanIN LG		N	N	N	N	N	N	N	N	N	N	N	N	N	N	N	N	N	N	N	N	N	N	N	N	N	N	N	N	N	N	N	N	N	N	N	N	N	N	N	N	N	N	N	N	N	N
S0368.B9	PN07_HG1P	PanIN HG		N	N	N	N	N	N	N	N	N	N	N	N	N	N	N	N	N	N	N	N	N	N	N	N	N	N	N	N	N	N	N	N	N	N	N	N	N	N	N	N	N	N	N	N	N	N
S0368.C1	IP01_LG6	IPMN LG		N	N	N	N	N	N	N	N	N	N	N	N	N	N	N	N	N	N	N	N	N	N	N	N	N	N	N	N	N	N	N	N	N	N	N	N	N	N	N	N	N	N	N	N	N	N
S0368.C10	IP01_HG9d	IPMN HG		N	N	N	N	N	N	N	N	N	N	N	N	N	N	N	N	N	N	N	N	N	N	N	N	N	N	N	N	N	N	N	N	N	N	N	N	N	N	N	N	N	N	N	N	N	N
S0368.C11	IP02_N1-1	Normal		N	N	N	N	N	N	N	N	N	N	N	N	N	N	N	N	N	N	N	N	N	N	N	N	N	N	N	N	N	N	N	N	N	N	N	N	N	N	N	N	N	N	N	N	N	N
S0368.C12	IP02_LG2	IPMN LG		N	N	N	N	N	N	N	N	N	N	N	N	N	N	N	N	N	N	N	N	N	N	N	N	N	N	N	N	N	N	N	N	N	N	N	N	N	N	N	N	N	N	N	N	N	N
S0368.C4	IP01_IG3	IPMN LG		N	N	N	N	N	N	N	N	N	N	N	N	N	N	N	N	N	N	N	N	N	N	N	N	N	N	N	N	N	N	N	N	N	N	N	N	N	N	N	N	N	N	N	N	N	N
S0368.C5	IP01_LHG	IPMN LG		N	N	N	N	N	N	N	N	N	N	N	N	N	N	N	N	N	N	N	N	N	N	N	N	N	N	N	N	N	N	N	N	N	N	N	N	N	N	N	N	N	N	N	N	N	N
S0368.C6	IP01_HG1p	IPMN HG		N	N	N	N	N	N	N	N	N	N	N	N	N	N	N	N	N	N	N	N	N	N	N	N	N	N	N	N	N	N	N	N	N	N	N	N	N	N	N	N	N	N	N	N	N	N
S0368.C7	IP01_HG9a	IPMN HG		N	N	N	N	N	N	N	N	N	N	N	N	N	N	N	N	N	N	N	N	N	N	N	N	N	N	N	N	N	N	N	N	N	N	N	N	N	N	N	N	N	N	N	N	N	N
S0368.C8	IP01_HG9b	IPMN HG		N	N	N	N	N	N	N	N	N	N	N	N	N	N	N	N	N	N	N	N	N	N	N	N	N	N	N	N	N	N	N	N	N	N	N	N	N	N	N	N	N	N	N	N	N	N
S0368.C9	IP01_HG9c	IPMN HG		N	N	N	N	N	N	N	N	N	N	N	N	N	N	N	N	N	N	N	N	N	N	N	N	N	N	N	N	N	N	N	N	N	N	N	N	N	N	N	N	N	N	N	N	N	N
S0368.D10	IP01_LG1P	IPMN LG		N	N	N	N	N	N	N	N	N	N	N	N	N	N	N	N	N	N	N	N	N	N	N	N	N	N	N	N	N	N	N	N	N	N	N	N	N	N	N	N	N	N	N	N	N	N
S0368.D11	IP01_LG4	IPMN LG		N	N	N	N	N	N	N	N	N	N	N	N	N	N	N	N	N	N	N	N	N	N	N	N	N	N	N	N	N	N	N	N	N	N	N	N	N	N	N	N	N	N	N	N	N	N
S0368.D12	IP01_LG5-1	IPMN LG		N	N	N	N	N	N	N	N	N	N	N	N	N	N	N	N	N	N	N	N	N	N	N	N	N	N	N	N	N	N	N	N	N	N	N	N	N	N	N	N	N	N	N	N	N	N
S0368.D2	PN17_LG1	PanIN LG		N	N	N	N	N	N	N	N	N	N	N	N	N	N	N	N	N	N	N	N	N	N	N	N	N	N	N	N	N	N	N	N	N	N	N	N	N	N	N	N	N	N	N	N	N	N
S0368.D3	PN17_LG-Cyst	PanIN LG		N	N	N	N	N	N	N	N	N	N	N	N	N	N	N	N	N	N	N	N	N	N	N	N	N	N	N	N	N	N	N	N	N	N	N	N	N	N	N	N	N	N	N	N	N	N
S0368.D4	PN17_CA-Duct	PDAC		N	N	N	N	N	N	N	N	N	N	N	N	N	N	N	N	N	N	N	N	N	N	N	N	N	N	N	N	N	N	N	N	N	N	N	N	N	N	N	N	N	N	N	N	N	N
S0368.D5	PN17_CA1	PDAC		L	L	L	L	L	L	L	L	L	L	L	L	L	L	L	L	L	L	L	L	L	L	L	L	L	L	L	L	L	L	L	L	L	L	L	L	L	L	L	L	L	L	L	L	L	L
S0368.D7	PNCC1_HG1-2	PanIN HG		N	N	N	N	N	N	N	N	N	N	N	N	N	N	N	N	N	N	N	N	N	N	N	N	N	N	N	N	N	N	N	N	N	N	N	N	N	N	N	N	N	N	L	L	L	L
S0368.D8	PNCC1_CA1-1	PDAC		L	L	L	L	L	L	L	L	L	L	L	L	L	L	L	L	L	L	L	L	L	L	L	L	L	L	L	L	L	L	L	L	L	L	L	L	L	L	L	L	L	L	L	L	L	L
S0368.E1	IP02_LG3	IPMN LG		N	N	N	N	N	N	N	N	N	N	N	N	N	N	N	N	N	N	N	N	N	N	N	N	N	N	N	N	N	N	N	N	N	N	N	N	N	N	N	N	N	N	N	N	N	N
S0368.E2	IP02_LG4	IPMN LG		N	N	N	N	N	N	N	N	N	N	N	N	N	N	N	N	N	N	N	N	N	N	N	N	N	N	N	N	N	N	N	N	N	N	N	N	N	N	N	N	N	N	N	N	N	N
S0368.E3	IP02_LG5	IPMN LG		N	N	N	N	N	N	N	N	N	N	N	N	N	N	N	N	N	N	N	N	N	N	N	N	N	N	N	N	N	N	N	N	N	N	N	N	N	N	N	N	N	N	N	N	N	N
S0368.E4	IP02_IG6	IPMN LG		N	N	N	N	N	N	N	N	N	N	N	N	N	N	N	N	N	N	N	N	N	N	N	N	N	N	N	N	N	N	N	N	N	N	N	N	N	N	N	N	N	N	N	N	N	N
S0368.E5	IP02_HG1	IPMN HG		N	N	N	N	N	N	N	N	N	N	N	N	N	N	N	N	N	N	N	N	N	N	N	N	N	N	N	N	N	N	N	N	N	N	N	N	N	N	N	N	N	N	N	N	N	N
S0368.E6	IP02_HG2	IPMN HG		L	L	L	L	L	L	L	L	L	L	L	L	L	L	L	L	L	L	L	L	L	L	L	L	L	L	L	L	L	L	L	L	L	L	L	L	L	L	L	L	L	L	L	L	L	L
S0368.E7	IP02_HG7	IPMN HG		N	N	N	N	N	N	N	N	N	N	N	N	N	N	N	N	N	N	N	N	N	N	N	N	N	N	N	N	N	N	N	N	N	N	N	N	N	N	N	N	N	N	N	N	N	N
S0368.E8	IP02_HG9	IPMN HG		N	N	N	N	N	N	N	N	N	N	N	N	N	N	N	N	N	N	N	N	N	N	N	N	N	N	N	N	N	N	N	N	N	N	N	N	N	N	N	N	N	N	N	N	N	N
S0368.F10	IP09_LG6	IPMN LG		L	L	L	L	L	L	L	L	L	L	L	L	L	L	L	L	L	L	L	L	L	L	L	L	L	L	L	L	L	L	L	L	L	L	L	L	L	L	L	L	L	L	L	L	L	L
S0368.F11	IP09_HG1	IPMN HG		N	N	N	N	N	N	N	N	N	N	N	N	N	N	N	N	N	N	N	N	N	N	N	N	N	N	L	L	L	L	L	L	L	L	L	L	L	L	L	L	L	L	L	L	L	L
S0368.F12	IP09_HG3	IPMN HG		N	N	N	N	N	N	N	N	N	N	N	N	N	N	N	N	N	N	N	N	N	N	N	N	N	N	N	N	N	N	N	N	N	N	N	N	N	N	N	N	N	N	N	N	N	N
S0368.F7	IP09_N1	Normal		N	N	N	N	N	N	N	N	N	N	N	N	N	N	N	N	N	N	N	N	N	N	N	N	N	N	N	N	N	N	N	N	N	N	N	N	N	N	N	N	N	N	N	N	N	N
S0368.F8	IP09_LG2	IPMN LG		N	N	N	N	N	N	N	N	N	N	N	N	N	N	N	N	N	N	N	N	N	N	N	N	N	N	N	N	N	N	N	N	N	N	N	N	N	N	N	N	N	N	N	N	N	N
S0368.F9	IP09_LG4	IPMN LG		N	N	N	N	N	N	N	N	N	N	N	N	N	N	N	N	N	N	N	N	N	N	N	N	N	N	N	N	N	N	N	N	N	N	N	N	N	N	N	N	N	N	N	N	N	N
S0368.G1	IP09_HG5	IPMN HG		N	N	N	N	N	N	N	N	N	N	N	N	N	N	N	N	N	N	N	N	N	N	N	N	N	N	L	L	L	L	L	L	L	L	L	L	L	L	L	L	L	L	L	L	L	L
S0368.G10	IP13_N1	Normal		N	N	N	N	N	N	N	N	N	N	N	N	N	N	N	N	N	N	N	N	N	N	N	N	N	N	N	N	N	N	N	N	N	N	N	N	N	N	N	N	N	N	N	N	N	N
S0368.G11	IP13_IG4	IPMN LG		N	N	N	N	N	N	N	N	N	N	N	N	N	N	N	N	N	N	N	N	N	N	N	N	N	N	N	N	N	N	N	N	N	N	N	N	N	N	N	N	N	N	N	N	N	N
S0368.G12	IP13_HG1	IPMN HG		N	N	N	N	N	N	N	N	N	N	N	N	N	N	N	N	N	N	N	N	N	N	N	N	N	N	N	N	N	N	N	N	N	N	N	N	N	N	N	N	N	N	N	N	N	N
S0368.G2	IP10_N1	Normal		N	N	N	N	N	N	N	N	N	N	N	N	N	N	N	N	N	N	N	N	N	N	N	N	N	N	N	N	N	N	N	N	N	N	N	N	N	N	N	N	N	N	N	N	N	N
S0368.G3	IP10_LG3	IPMN LG		N	N	N	N	N	N	N	N	N	N	N	N	N	N	N	N	N	N	N	N	N	N	N	N	N	N	N	N	N	N	N	N	N	N	N	N	N	N	N	N	N	N	N	N	N	N
S0368.G5	IP10_HG1	IPMN HG		L	L	L	L	L	L	L	L	L	L	L	L	L	L	L	L	L	L	L	L	L	L	L	L	L	L	L	L	L	L	L	L	L	L	L	L	L	L	L	L	L	L	L	L	L	L
S0368.G6	IP11_N1	Normal		N	N	N	N	N	N	N	N	N	N	N	N	N	N	N	N	N	N	N	N	N	N	N	N	N	N	N	N	N	N	N	N	N	N	N	N	N	N	N	N	N	N	N	N	N	N
S0368.G7	IP11_IG1	IPMN LG		N	N	N	N	N	N	N	N	N	N	N	N	N	N	N	N	N	N	N	N	N	N	N	N	N	N	N	N	N	N	N	N	N	N	N	N	N	N	N	N	N	N	N	N	N	N
S0368.G8	IP11_IG4	IPMN LG		N	N	N	N	N	N	N	N	N	N	N	N	N	N	N	N	N	N	N	N	N	N	N	N	N	N	N	N	N	N	N	N	N	N	N	N	N	N	N	N	N	N	N	N	N	N
S0368.H1	IP17_N1	Normal		N	N	N	N	N	N	N	N	N	N	N	N	N	N	N	N	N	N	N	N	N	N	N	N	N	N	N	N	N	N	N	N	N	N	N	N	N	N	N	N	N	N	N	N	N	N
S0368.H10	IP19_LG4	IPMN LG		N	N	N	N	N	N	N	N	N	N	N	N	N	N	N	N	N	N	N	N	N	N	N	N	N	N	N	N	N	N	N	N	N	N	N	N	N	N	N	N	N	N	N	N	N	N
S0368.H11	IP19_LG5	IPMN LG		N	N	N	N	N	N	N	N	N	N	N	N	N	N	N	N	N	N	N	N	N	N	N	N	N	N	N	N	N	N	N	N	N	N	N	N	N	N	N	N	N	N	N	N	N	N
S0368.H12	IP19_LG6	IPMN LG		N	N	N	N	N	N	N	N	N	N	N	N	N	N	N	N	N	N	N	N	N	N	N	N	N	N	N	N	N	N	N	N	N	N	N	N	N	N	N	N	N	N	N	N	N	N
S0368.H3	IP17_I/HG2	IPMN LG		N	N	N	N	N	N	N	N	N	N	N	N	N	N	N	N	N	N	N	N	N	N	N	N	N	N	N	N	N	N	N	N	N	N	N	N	N	N	N	N	N	N	N	N	N	N
S0368.H4	IP17_I/HG3	IPMN LG		N	N	N	N	N	N	N	N	N	N	N	N	N	N	N	N	N	N	N	N	N	N	N	N	N	N	N	N	N	N	N	N	N	N	N	N	N	N	N	N	N	N	N	N	N	N
S0368.H6	IP17_HG5	IPMN HG		N	N	N	N	N	N	N	N	N	N	N	N	N	N	N	N	N	N	N	N	N	N	N	N	N	N	N	N	N	N	N	N	N	N	N	N	N	N	N	N	N	N	N	N	N	N
S0368.H7	IP19_N1	Normal		N	N	N	N	N	N	N	N	N	N	N	N	N	N	N	N	N	N	N	N	N	N	N	N	N	N	N	N	N	N	N	N	N	N	N	N	N	N	N	N	N	N	N	N	N	N
S0368.H8	IP19_LG2	IPMN LG		N	N	N	N	N	N	N	N	N	N	N	N	N	N	N	N	N	N	N	N	N	N	N	N	N	N	N	N	N	N	N	N	N	N	N	N	N	N	N	N	N	N	N	N	N	N
S0368.H9	IP19_LG3	IPMN LG		N	N	N	N	N	N	N	N	N	N	N	N	N	N	N	N	N	N	N	N	N	N	N	N	N	N	N	N	N	N	N	N	N	N	N	N	N	N	N	N	N	N	N	N	N	N
S0369.A1	1P-2	PanIN LG		N	N	N	N	N	N	N	N	N	N	N	N	N	N	N	N	N	N	N	N	N	N	N	N	N	N	N	N	N	N	N	N	N	N	N	N	N	N	N	N	N	N	N	N	N	N
S0369.A10	MTP3 HG	MCN		N	N	N	N	N	N	N	N	N	N	N	N	N	N	N	N	N	N	N	N	N	N	N	N	N	N	N	N	N	N	N	N	N	N	N	N	N	N	N	N	N	N	N	N	N	N
S0369.A11	MTP24 HG	IPMN HG		N	N	N	N	N	N	N	N	N	N	N	N	N	N	N	N	N	N	N	N	N	N	N	N	N	N	N	N	N	N	N	N	N	N	N	N	N	N	N	N	N	N	N	N	N	N
S0369.A12	MTP13 CA	PDAC		L	L	L	L	L	L	L	L	L	L	L	L	L	L	L	L	L	L	L	L	L	L	L	L	L	L	L	L	L	L	L	L	L	L	L	L	L	L	L	L	L	L	L	L	L	L
S0369.A3	21P	PanIN LG		N	N	N	N	N	N	N	N	N	N	N	N	N	N	N	N	N	N	N	N	N	N	N	N	N	N	N	N	N	N	N	N	N	N	N	N	N	N	N	N	N	N	N	N	N	N
S0369.A4	29P	PanIN LG		N	N	N	N	N	N	N	N	N	N	N	N	N	N	N	N	N	N	N	N	N	N	N	N	N	N	N	N	N	N	N	N	N	N	N	N	N	N	N	N	N	N	N	N	N	N
S0369.A5	39P	PanIN LG		N	N	N	N	N	N	N	N	N	N	N	N	N	N	N	N	N	N	N	N	N	N	N	N	N	N	N	N	N	N	N	N	N	N	N	N	N	N	N	N	N	N	N	N	N	N
S0369.A7	W02-1-P	PanIN HG		N	N	N	N	N	N	N	N	N	N	N	N	N	N	N	N	N	N	N	N	N	N	N	N	N	N	N	N	N	N	N	N	N	N	N	N	N	N	N	N	N	N	N	N	N	N
S0369.A8	WCC2-1-P	PanIN HG		N	N	N	N	N	N	N	N	N	N	N	N	N	N	N	N	N	N	N	N	N	N	N	N	N	N	N	N	N	N	N	N	N	N	N	N	N	N	N	N	N	N	N	N	N	N
S0369.A9	MTP7 CA	PDAC		N	N	N	N	N	N	N	N	N	N	N	N	N	N	N	N	N	N	N	N	N	N	N	N	N	N	N	N	N	N	N	N	N	N	N	N	N	N	N	N	N	N	N	N	N	N
S0369.B1	2P	PanIN LG		N	N	N	N	N	N	N	N	N	N	N	N	N	N	N	N	N	N	N	N	N	N	N	N	N	N	N	N	N	N	N	N	N	N	N	N	N	N	N	N	N	N	N	N	N	N
S0369.B10	MTP9 HG	IPMN HG		G	G	G	G	G	G	G	G	G	G	G	G	G	G	G	G	G	G	G	G	G	G	G	G	G	G	G	G	G	G	G	G	G	G	G	G	G	G	G	G	G	G	G	G	G	G
S0369.B11	MTP4 CA	PDAC		L	L	L	L	L	L	L	L	L	L	L	L	L	L	L	L	L	L	L	L	L	L	L	L	L	L	L	L	L	L	L	L	L	L	L	L	L	L	L	L	L	L	L	L	L	L
S0369.B2	12P	PanIN LG		N	N	N	N	N	N	N	N	N	N	N	N	N	N	N	N	N	N	N	N	N	N	N	N	N	N	N	N	N	N	N	N	N	N	N	N	N	N	N	N	N	N	N	N	N	N
S0369.B3	22P	PanIN LG		N	N	N	N	N	N	N	N	N	N	N	N	N	N	N	N	N	N	N	N	N	N	N	N	N	N	N	N	N	N	N	N	N	N	N	N	N	N	N	N	N	N	N	N	N	N
S0369.B4	30P	PanIN LG		N	N	N	N	N	N	N	N	N	N	N	N	N	N	N	N	N	N	N	N	N	N	N	N	N	N	N	N	N	N	N	N	N	N	N	N	N	N	N	N	N	N	N	N	N	N
S0369.B5	41P	PanIN LG		N	N	N	N	N	N	N	N	N	N	N	N	N	N	N	N	N	N	N	N	N	N	N	N	N	N	N	N	N	N	N	N	N	N	N	N	N	N	N	N	N	N	N	N	N	N
S0369.B7	W06-1-P	PanIN HG		L	L	L	L	L	L	L	L	L	L	L	L	L	L	L	L	L	L	L	L	L	L	L	L	L	L	L	L	L	L	L	L	L	L	L	L	L	L	L	L	L	L	L	L	L	L
S0369.B9	MTP18 CA	PDAC		N	N	N	N	N	N	N	N	N	N	N	N	N	N	N	N	N	N	N	N	N	N	N	N	N	N	N	N	N	N	N	N	N	N	N	N	N	N	N	N	N	N	N	N	N	N
S0369.C1	3P	PanIN LG		N	N	N	N	N	N	N	N	N	N	N	N	N	N	N	N	N	N	N	N	N	N	N	N	N	N	N	N	N	N	N	N	N	N	N	N	N	N	N	N	N	N	N	N	N	N
S0369.C10	MTP23 HG	IPMN HG		N	N	N	N	N	N	N	N	N	N	N	N	N	N	N	N	N	N	N	N	N	N	N	N	N	N	N	N	N	N	N	N	N	N	N	N	N	N	N	N	N	N	N	N	N	N
S0369.C11	MTP11 CA	PDAC		L	L	L	L	L	L	L	L	L	L	L	L	L	L	L	L	L	L	L	L	L	L	L	L	L	L	L	L	L	L	L	L	L	L	L	L	L	L	L	L	L	L	L	L	L	L
S0369.C12	MTP6 HG	IPMN HG		L	L	L	L	L	L	L	L	L	L	L	L	L	L	L	L	L	L	L	L	L	L	L	L	L	L	L	L	L	L	L	L	L	L	L	L	L	L	L	L	L	L	L	L	L	L
S0369.C3	23P	PanIN LG		N	N	N	N	N	N	N	N	N	N	N	N	N	N	N	N	N	N	N	N	N	N	N	N	N	N	N	N	N	N	N	N	N	N	N	N	N	N	N	N	N	N	N	N	N	N
S0369.C4	31P-LG	PanIN LG		N	N	N	N	N	N	N	N	N	N	N	N	N	N	N	N	N	N	N	N	N	N	N	N	N	N	N	N	N	N	N	N	N	N	N	N	N	N	N	N	N	N	N	N	N	N
S0369.C5	42P-LG	PanIN LG		N	N	N	N	N	N	N	N	N	N	N	N	N	N	N	N	N	N	N	N	N	N	N	N	N	N	N	N	N	N	N	N	N	N	N	N	N	N	N	N	N	N	N	N	N	N
S0369.C7	W08-1-P	PanIN HG		N	N	N	N	N	N	N	N	N	N	N	N	N	N	N	N	N	N	N	N	N	N	N	N	N	N	N	N	N	N	N	N	N	N	N	N	N	N	N	N	N	N	N	N	N	N
S0369.C8	W17-1	PanIN HG		L	L	L	L	L	L	L	L	L	L	L	L	L	L	L	L	L	L	L	L	L	L	L	L	L	L	L	L	L	L	L	L	L	L	L	L	L	L	L	L	L	L	L	L	L	L
S0369.C9	MTP2 HG	IPMN HG		N	N	N	N	N	N	N	N	N	N	N	N	N	N	N	N	N	N	N	N	N	N	N	N	N	N	N	N	N	N	N	N	N	N	N	N	N	N	N	N	N	N	N	N	N	N
S0369.D1	5P	PanIN LG		N	N	N	N	N	N	N	N	N	N	N	N	N	N	N	N	N	N	N	N	N	N	N	N	N	N	N	N	N	N	N	N	N	N	N	N	N	N	N	N	N	N	N	N	N	N
S0369.D10	MTP3 CA	PDAC		N	N	N	N	N	N	N	N	N	N	N	N	N	N	N	N	N	N	N	N	N	N	N	N	N	N	N	N	N	N	N	N	N	N	N	N	N	N	N	N	N	N	N	N	N	N
S0369.D11	MTP24 CA	PDAC		N	N	N	N	N	N	N	N	N	N	N	N	N	N	N	N	N	N	N	N	N	N	N	N	N	N	N	N	N	N	N	N	N	N	N	N	N	N	N	N	N	N	N	N	N	N
S0369.D12	MTP14 HG	IPMN HG		N	N	N	N	N	N	N	N	N	N	N	N	N	N	N	N	N	N	N	N	N	N	N	N	N	N	N	N	L	L	L	L	L	L	L	L	L	L	L	L	L	L	L	L	L	L
S0369.D2	14P	PanIN LG		N	N	N	N	N	N	N	N	N	N	N	N	N	N	N	N	N	N	N	N	N	N	N	N	N	N	N	N	N	N	N	N	N	N	N	N	N	N	N	N	N	N	N	N	N	N
S0369.D3	24P	PanIN LG		N	N	N	N	N	N	N	N	N	N	N	N	N	N	N	N	N	N	N	N	N	N	N	N	N	N	N	N	N	N	N	N	N	N	N	N	N	N	N	N	N	N	N	N	N	N
S0369.D5	11P	PanIN LG		N	N	N	N	N	N	N	N	N	N	N	N	N	N	N	N	N	N	N	N	N	N	N	N	N	N	N	N	N	N	N	N	N	N	N	N	N	N	N	N	N	N	N	N	N	N
S0369.D6	W02-2	PanIN HG		N	N	N	N	N	N	N	N	N	N	N	N	N	N	N	N	N	N	N	N	N	N	N	N	N	N	N	N	N	N	N	N	N	N	N	N	N	N	N	N	N	N	N	N	N	N
S0369.D7	W09-1	PanIN HG		N	N	N	N	N	N	N	N	N	N	N	N	N	N	N	N	N	N	N	N	N	N	N	N	N	N	N	N	N	N	N	N	N	N	N	N	N	N	N	N	N	N	N	N	N	N
S0369.D8	W18-1	PanIN HG		N	N	N	N	N	N	N	N	N	N	N	N	N	N	N	N	N	N	N	N	N	N	N	N	N	N	N	N	N	N	N	N	N	N	N	N	N	N	N	N	N	N	N	N	N	N
S0369.D9	MTP8 HG	IPMN HG		N	N	N	N	N	N	N	N	N	N	N	N	N	N	N	N	N	N	N	N	N	N	N	N	N	N	N	N	N	N	N	N	N	N	N	N	N	N	N	N	N	N	N	N	N	N
S0369.E1	6P	PanIN LG		N	N	N	N	N	N	N	N	N	N	N	N	N	N	N	N	N	N	N	N	N	N	N	N	N	N	N	N	N	N	N	N	N	N	N	N	N	N	N	N	N	N	N	N	N	N
S0369.E10	MTP9 CA	PDAC		N	N	N	N	N	N	N	N	N	N	N	N	N	N	N	N	N	N	N	N	N	N	N	N	N	N	N	N	N	N	N	N	N	N	N	N	N	N	N	N	N	N	N	N	N	N
S0369.E11	MTP5 HG	IPMN HG		N	N	N	N	N	N	N	N	N	N	N	N	N	N	N	N	N	N	N	N	N	N	N	N	N	N	N	N	N	N	N	N	N	N	N	N	N	N	N	N	N	N	N	N	N	N
S0369.E12	MTP30 HG	IPMN HG		N	N	N	N	N	N	N	N	N	N	N	N	N	N	N	N	N	N	N	N	N	N	N	N	N	N	N	N	N	N	N	N	N	N	N	N	N	N	N	N	N	N	N	N	N	N
S0369.E2	17P-LG	PanIN LG		N	N	N	N	N	N	N	N	N	N	N	N	N	N	N	N	N	N	N	N	N	N	N	N	N	N	N	N	N	N	N	N	N	N	N	N	N	N	N	N	N	N	N	N	N	N
S0369.E3	25P	PanIN LG		N	N	N	N	N	N	N	N	N	N	N	N	N	N	N	N	N	N	N	N	N	N	N	N	N	N	N	N	N	N	N	N	N	N	N	N	N	N	N	N	N	N	N	N	N	N
S0369.E4	33P	PanIN LG		N	N	N	N	N	N	N	N	N	N	N	N	N	N	N	N	N	N	N	N	N	N	N	N	N	N	N	N	N	N	N	N	N	N	N	N	N	N	N	N	N	N	N	N	N	N
S0369.E5	16P	PanIN LG		N	N	N	N	N	N	N	N	N	N	N	N	N	N	N	N	N	N	N	N	N	N	N	N	N	N	N	N	N	N	N	N	N	N	N	N	N	N	N	N	N	N	N	N	N	N
S0369.E6	W02-1-C1	PanIN HG		N	N	N	N	N	N	N	N	N	N	N	N	N	N	N	N	N	N	N	N	N	N	N	N	N	N	N	N	N	N	N	N	N	N	N	N	N	N	N	N	N	N	N	N	N	N
S0369.E7	W10-1	PanIN HG		N	N	N	N	N	N	N	N	N	N	N	N	N	N	N	N	N	N	N	N	N	N	N	N	N	N	N	N	N	N	N	N	N	N	N	N	N	N	N	N	N	N	N	N	N	N
S0369.E8	MTP1 HG	IPMN HG		N	N	N	N	N	N	N	N	N	N	N	N	N	N	N	N	N	N	N	N	N	N	N	N	N	N	N	N	N	N	N	N	N	N	N	N	N	N	N	N	N	N	N	N	N	N
S0369.E9	MTP19 HG	IPMN HG		N	N	N	N	N	N	N	N	N	N	N	N	L	L	L	L	L	L	L	L	L	L	L	L	L	L	L	L	L	L	L	L	L	L	L	L	L	L	L	L	L	L	L	L	L	L
S0369.F1	7P-2	PanIN LG		N	N	N	N	N	N	N	N	N	N	N	N	N	N	N	N	N	N	N	N	N	N	N	N	N	N	N	N	N	N	N	N	N	N	N	N	N	N	N	N	N	N	N	N	N	N
S0369.F10	MTP23 CA	PDAC		N	N	N	N	N	N	N	N	N	N	N	N	N	N	N	N	N	N	N	N	N	N	N	N	N	N	N	N	N	N	N	N	N	N	N	N	N	N	N	N	N	N	N	N	N	N
S0369.F11	MTP13 HG	IPMN HG		L	L	L	L	L	L	L	L	L	L	L	L	L	L	L	L	L	L	L	L	L	L	L	L	L	L	L	L	L	L	L	L	L	L	L	L	L	L	L	L	L	L	L	L	L	L
S0369.F12	MTP6 CA	PDAC		N	N	N	N	N	N	N	N	N	N	N	N	N	N	N	N	N	N	N	N	N	N	N	N	N	N	N	N	N	N	N	N	N	N	N	N	N	N	N	N	N	N	N	N	N	N
S0369.F2	18P	PanIN LG		N	N	N	N	N	N	N	N	N	N	N	N	N	N	N	N	N	N	N	N	N	N	N	N	N	N	N	N	N	N	N	N	N	N	N	N	N	N	N	N	N	N	N	N	N	N
S0369.F3	26P	PanIN LG		N	N	N	N	N	N	N	N	N	N	N	N	N	N	N	N	N	N	N	N	N	N	N	N	N	N	N	N	N	N	N	N	N	N	N	N	N	N	N	N	N	N	N	N	N	N
S0369.F4	34P	PanIN LG		N	N	N	N	N	N	N	N	N	N	N	N	N	N	N	N	N	N	N	N	N	N	N	N	N	N	N	N	N	N	N	N	N	N	N	N	N	N	N	N	N	N	N	N	N	N
S0369.F6	W02-5-C	PanIN HG		N	N	N	N	N	N	N	N	N	N	N	N	N	N	N	N	N	N	N	N	N	N	N	N	N	N	N	N	N	N	N	N	N	N	N	N	N	N	N	N	N	N	N	N	N	N
S0369.F7	WCC1-1-1	PanIN HG		N	N	N	N	N	N	N	N	N	N	N	N	N	N	N	N	N	N	N	N	N	N	N	N	N	N	N	N	N	N	N	N	N	N	N	N	N	N	N	N	N	N	L	L	L	L
S0369.F8	MTP7 HG	IPMN HG		N	N	N	N	N	N	N	N	N	N	N	N	N	N	N	N	N	N	N	N	N	N	N	N	N	N	N	N	N	N	N	N	N	N	N	N	N	N	N	N	N	N	N	N	N	N
S0369.F9	MTP2 CA	PDAC		N	N	N	N	N	N	N	N	N	N	N	N	N	N	N	N	N	N	N	N	N	N	N	N	N	N	N	N	N	N	N	N	N	N	N	N	N	N	N	N	N	N	N	N	N	N
S0369.G1	8P	PanIN LG		N	N	N	N	N	N	N	N	N	N	N	N	N	N	N	N	N	N	N	N	N	N	N	N	N	N	N	N	N	N	N	N	N	N	N	N	N	N	N	N	N	N	N	N	N	N
S0369.G10	MTP4 HG	IPMN HG		L	L	L	L	L	L	L	L	L	L	L	L	L	L	L	L	L	L	L	L	L	L	L	L	L	L	L	L	L	L	L	L	L	L	L	L	L	L	L	L	L	L	L	L	L	L
S0369.G11	MTP26 HG	IPMN HG		N	N	N	N	N	N	N	N	N	N	N	N	N	N	N	N	N	N	N	N	N	N	N	N	N	N	N	N	N	N	N	N	N	N	N	N	N	N	N	N	N	N	N	N	N	N
S0369.G12	MTP14 CA	PDAC		L	L	L	L	L	L	L	L	L	L	L	L	L	N	N	N	N	N	N	N	N	N	N	N	N	N	N	L	L	L	L	L	L	L	L	L	L	L	L	L	L	L	L	L	L	L
S0369.G2	19P	PanIN LG		N	N	N	N	N	N	N	N	N	N	N	N	N	N	N	N	N	N	N	N	N	N	N	N	N	N	N	N	N	N	N	N	N	N	N	N	N	N	N	N	N	N	N	N	N	N
S0369.G3	27P	PanIN LG		N	N	N	N	N	N	N	N	N	N	N	N	N	N	N	N	N	N	N	N	N	N	N	N	N	N	N	N	N	N	N	N	N	N	N	N	N	N	N	N	N	N	N	N	N	N
S0369.G4	36P	PanIN LG		N	N	N	N	N	N	N	N	N	N	N	N	N	N	N	N	N	N	N	N	N	N	N	N	N	N	N	N	N	N	N	N	N	N	N	N	N	N	N	N	N	N	N	N	N	N
S0369.G5	17P-HG	PanIN HG		N	N	N	N	N	N	N	N	N	N	N	N	N	N	N	N	N	N	N	N	N	N	N	N	N	N	N	N	N	N	N	N	N	N	N	N	N	N	N	N	N	N	N	N	N	N
S0369.G6	W02-4	PanIN HG		N	N	N	N	N	N	N	N	N	N	N	N	N	N	N	N	N	N	N	N	N	N	N	N	N	N	N	N	N	N	N	N	N	N	N	N	N	N	N	N	N	N	N	N	N	N
S0369.G7	W16-1	PanIN HG		N	N	N	N	N	N	N	N	N	N	N	N	N	N	N	N	N	N	N	N	N	N	N	N	N	N	N	N	N	N	N	N	N	N	N	N	N	N	N	N	N	N	N	N	N	N
S0369.G8	MTP18 HG	IPMN HG		N	N	N	N	N	N	N	N	N	N	N	N	N	N	N	N	N	N	N	N	N	N	N	N	N	N	N	N	N	N	N	N	N	N	N	N	N	N	N	N	N	N	N	N	N	N
S0369.G9	MTP8 CA	PDAC		N	N	N	N	N	N	N	N	N	N	N	N	N	N	N	N	N	N	N	N	N	N	N	N	N	N	N	N	N	N	N	N	N	N	N	N	N	N	N	N	N	N	N	N	N	N
S0369.H1	9P	PDAC		N	N	N	N	N	N	N	N	N	N	N	N	N	N	N	N	N	N	N	N	N	N	N	N	N	N	N	N	N	N	N	N	N	N	N	N	N	N	N	N	N	N	N	N	N	N
S0369.H10	MTP11 HG	IPMN HG		L	L	L	L	L	L	L	L	L	L	L	L	L	L	L	L	L	L	L	L	L	L	L	L	L	L	L	L	L	L	L	L	L	L	L	L	L	L	L	L	L	L	L	L	L	L
S0369.H11	MTP5 CA	PDAC		N	N	N	N	N	N	N	N	N	N	N	N	N	N	N	N	N	N	N	N	N	N	N	N	N	N	N	N	N	N	N	N	N	N	N	N	N	N	N	N	N	N	N	N	N	N
S0369.H12	MTP30 CA	PDAC		N	N	N	N	N	N	N	N	N	N	N	N	N	N	N	N	N	N	N	N	N	N	N	N	N	N	N	N	N	N	N	N	N	N	N	N	N	N	N	N	N	N	N	N	N	N
S0369.H2	20P	PanIN LG		N	N	N	N	N	N	N	N	N	N	N	N	N	N	N	N	N	N	N	N	N	N	N	N	N	N	N	N	N	N	N	N	N	N	N	N	N	N	N	N	N	N	N	N	N	N
S0369.H4	37P	PanIN LG		N	N	N	N	N	N	N	N	N	N	N	N	N	N	N	N	N	N	N	N	N	N	N	N	N	N	N	N	N	N	N	N	N	N	N	N	N	N	N	N	N	N	N	N	N	N
S0369.H5	31P-HG	IPMN HG		N	N	N	N	N	N	N	N	N	N	N	N	N	N	N	N	N	N	N	N	N	N	N	N	N	N	N	N	N	N	N	N	N	N	N	N	N	N	N	N	N	N	N	N	N	N
S0369.H6	W03-2	PanIN HG		L	L	L	L	L	L	L	L	L	L	L	L	L	L	L	L	L	L	L	L	L	L	L	L	L	L	L	L	L	L	L	L	L	L	L	L	L	L	L	L	L	L	L	L	L	L
S0369.H7	WCC4-1	PanIN HG		N	N	N	N	N	N	N	N	N	N	N	N	N	N	N	N	N	N	N	N	N	N	N	N	N	N	N	N	N	N	N	N	N	N	N	N	N	N	N	N	N	N	N	N	N	N
S0369.H8	MTP1 CA	PDAC		N	N	N	N	N	N	N	N	N	N	N	N	N	N	N	N	N	N	N	N	N	N	N	N	N	N	N	N	N	N	N	N	N	N	N	N	N	N	N	N	N	N	N	N	N	N
S0369.H9	MTP19 CA	PDAC		L	L	L	L	L	L	L	L	L	L	L	L	L	L	L	L	L	L	L	L	L	L	L	L	L	L	L	L	L	L	L	L	L	L	L	L	L	L	L	L	L	L	L	L	L	L
S0370.A1	IP19_HG1	IPMN HG		N	N	N	N	N	N	N	N	N	N	N	N	N	N	N	N	N	N	N	N	N	N	N	N	N	N	N	N	N	N	N	N	N	N	N	N	N	N	N	N	N	N	N	N	N	N
S0370.A10	IP21_I/HG9	IPMN HG		N	N	N	N	N	N	N	N	N	N	N	N	N	N	N	N	N	N	N	N	N	N	N	N	N	N	N	N	N	N	N	N	N	N	N	N	N	N	N	N	N	N	N	N	N	N
S0370.A12	IP21_HG5	IPMN HG		N	N	N	N	N	N	N	N	N	N	N	N	N	N	N	N	N	N	N	N	N	N	N	N	N	N	N	N	N	N	N	N	N	N	N	N	N	N	N	N	N	N	N	N	N	N
S0370.A2	IP20_N1	Normal		N	N	N	N	N	N	N	N	N	N	N	N	N	N	N	N	N	N	N	N	N	N	N	N	N	N	N	N	N	N	N	N	N	N	N	N	N	N	N	N	N	N	N	N	N	N
S0370.A3	IP20_LG10	IPMN LG		N	N	N	N	N	N	N	N	N	N	N	N	N	N	N	N	N	N	N	N	N	N	N	N	N	N	N	N	N	N	N	N	N	N	N	N	N	N	N	N	N	N	N	N	N	N
S0370.A4	IP20_HG14c	IPMN HG		N	N	N	N	N	N	N	N	N	N	N	N	N	N	N	N	N	N	N	N	N	N	N	N	N	N	N	N	N	N	N	N	N	N	N	N	N	N	N	N	N	N	N	N	N	N
S0370.A5	IP21_N1	Normal		N	N	N	N	N	N	N	N	N	N	N	N	N	N	N	N	N	N	N	N	N	N	N	N	N	N	N	N	N	N	N	N	N	N	N	N	N	N	N	N	N	N	N	N	N	N
S0370.A7	IP21_IG8	IPMN LG		N	N	N	N	N	N	N	N	N	N	N	N	N	N	N	N	N	N	N	N	N	N	N	N	N	N	N	N	N	N	N	N	N	N	N	N	N	N	N	N	N	N	N	N	N	N
S0370.A8	IP21_I/HG2	IPMN HG		N	N	N	N	N	N	N	N	N	N	N	N	N	N	N	N	N	N	N	N	N	N	N	N	N	N	N	N	N	N	N	N	N	N	N	N	N	N	N	N	N	N	N	N	N	N
S0370.B10	IP23_LG11	IPMN LG		N	N	N	N	N	N	N	N	N	N	N	N	N	N	N	N	N	N	N	N	N	N	N	N	N	N	N	N	N	N	N	N	N	N	N	N	N	N	N	N	N	N	N	N	N	N
S0370.B12	IP23_HG2	IPMN HG		N	N	N	N	N	N	N	N	N	N	N	N	N	N	N	N	N	N	N	N	N	N	N	N	N	N	N	N	N	N	N	N	N	N	N	N	N	N	N	N	N	N	N	N	N	N
S0370.B2	IP21_HG7	IPMN HG		N	N	N	N	N	N	N	N	N	N	N	N	N	N	N	N	N	N	N	N	N	N	N	N	N	N	N	N	N	N	N	N	N	N	N	N	N	N	N	N	N	N	N	N	N	N
S0370.B3	IP22_N1	Normal		N	N	N	N	N	N	N	N	N	N	N	N	N	N	N	N	N	N	N	N	N	N	N	N	N	N	N	N	N	N	N	N	N	N	N	N	N	N	N	N	N	N	N	N	N	N
S0370.B4	IP22_LG4	IPMN LG		N	N	N	N	N	N	N	N	N	N	N	N	N	N	N	N	N	N	N	N	N	N	N	N	N	N	N	N	N	N	N	N	N	N	N	N	N	N	N	N	N	N	N	N	N	N
S0370.B5	IP22_LG5	IPMN LG		N	N	N	N	N	N	N	N	N	N	N	N	N	N	N	N	N	N	N	N	N	N	N	N	N	N	N	N	N	N	N	N	N	N	N	N	N	N	N	N	N	N	N	N	N	N
S0370.B6	IP22_HG1	IPMN HG		N	N	N	N	N	N	N	N	N	N	N	N	N	N	N	N	N	N	N	N	N	N	N	N	N	N	N	N	N	N	N	N	N	N	N	N	N	N	N	N	N	N	N	N	N	N
S0370.B7	IP23_N1-2	Normal		N	N	N	N	N	N	N	N	N	N	N	N	N	N	N	N	N	N	N	N	N	N	N	N	N	N	N	N	N	N	N	N	N	N	N	N	N	N	N	N	N	N	N	N	N	N
S0370.B8	IP23_LG8	IPMN LG		N	N	N	N	N	N	N	N	N	N	N	N	N	N	N	N	N	N	N	N	N	N	N	N	N	N	N	N	N	N	N	N	N	N	N	N	N	N	N	N	N	N	N	N	N	N
S0370.B9	IP23_LG10	IPMN LG		N	N	N	N	N	N	N	N	N	N	N	N	N	N	N	N	N	N	N	N	N	N	N	N	N	N	N	N	N	N	N	N	N	N	N	N	N	N	N	N	N	N	N	N	N	N
S0370.C1	IP24_N	Normal		N	N	N	N	N	N	N	N	N	N	N	N	N	N	N	N	N	N	N	N	N	N	N	N	N	N	N	N	N	N	N	N	N	N	N	N	N	N	N	N	N	N	N	N	N	N
S0370.C10	IP26_HG5	IPMN HG		N	N	N	N	N	N	N	N	N	N	N	N	N	N	N	N	N	N	N	N	N	N	N	N	N	N	N	N	N	N	N	N	N	N	N	N	N	N	N	N	N	N	N	N	N	N
S0370.C11	IP27_N1-1	Normal		N	N	N	N	N	N	N	N	N	N	N	N	N	N	N	N	N	N	N	N	N	N	N	N	N	N	N	N	N	N	N	N	N	N	N	N	N	N	N	N	N	N	N	N	N	N
S0370.C2	IP24_LG1	IPMN HG		N	N	N	N	N	N	N	N	N	N	N	N	N	N	N	N	N	N	N	N	N	N	N	N	N	N	N	N	N	N	N	N	N	N	N	N	N	N	N	N	N	N	N	N	N	N
S0370.C3	IP24_HG2	IPMN HG		N	N	N	N	N	N	N	N	N	N	N	N	N	N	N	N	N	N	N	N	N	N	N	N	N	N	N	N	N	N	N	N	N	N	N	N	N	N	N	N	N	N	N	N	N	N
S0370.C5	IP26_LG6	IPMN LG		N	N	N	N	N	N	N	N	N	N	N	N	N	N	N	N	N	N	N	N	N	N	N	N	N	N	N	N	N	N	N	N	N	N	N	N	N	N	N	N	N	N	N	N	N	N
S0370.C6	IP26_IG8	IPMN LG		N	N	N	N	N	N	N	N	N	N	N	N	N	N	N	N	N	N	N	N	N	N	N	N	N	N	N	N	N	N	N	N	N	N	N	N	N	N	N	N	N	N	N	N	N	N
S0370.C7	IP26_I/HG9	IPMN HG		N	N	N	N	N	N	N	N	N	N	N	N	N	N	N	N	N	N	N	N	N	N	N	N	N	N	N	N	N	N	N	N	N	N	N	N	N	N	N	N	N	N	N	N	N	N
S0370.C8	IP26_HG2	IPMN HG		N	N	N	N	N	N	N	N	N	N	N	N	N	N	N	N	N	N	N	N	N	N	N	N	N	N	N	N	N	N	N	N	N	N	N	N	N	N	N	N	N	N	N	N	N	N
S0370.C9	IP26_HG4	IPMN HG		N	N	N	N	N	N	N	N	N	N	N	N	N	N	N	N	N	N	N	N	N	N	N	N	N	N	N	N	N	N	N	N	N	N	N	N	N	N	N	N	N	N	N	N	N	N
S0370.D10	IP28_LG7	IPMN LG		N	N	N	N	N	N	N	N	N	N	N	N	N	N	N	N	N	N	N	N	N	N	N	N	N	N	N	N	N	N	N	N	N	N	N	N	N	N	N	N	N	N	N	N	N	N
S0370.D11	IP28_IG4	IPMN LG		N	N	N	N	N	N	N	N	N	N	N	N	N	N	N	N	N	N	N	N	N	N	N	N	N	N	N	N	N	N	N	N	N	N	N	N	N	N	N	N	N	N	N	N	N	N
S0370.D12	IP28_I/HG2	IPMN HG		N	N	N	N	N	N	N	N	N	N	N	N	N	N	N	N	N	N	N	N	N	N	N	N	N	N	N	N	N	N	N	N	N	N	N	N	N	N	N	N	N	N	N	N	N	N
S0370.D2	IP27_HG3p	IPMN HG		N	N	N	N	N	N	N	N	N	N	N	N	N	N	N	N	N	N	N	N	N	N	N	N	N	N	N	N	N	N	N	N	N	N	N	N	N	N	N	N	N	N	N	N	N	N
S0370.D3	IP27_HG4d	IPMN HG		N	N	N	N	N	N	N	N	N	N	N	N	N	N	N	N	N	N	N	N	N	N	N	N	N	N	N	N	N	N	N	N	N	N	N	N	N	N	N	N	N	N	N	N	N	N
S0370.D4	IP27_HG5r	IPMN HG		N	N	N	N	N	N	N	N	N	N	N	N	N	N	N	N	N	N	N	N	N	N	N	N	N	N	N	N	N	N	N	N	N	N	N	N	N	N	N	N	N	N	N	N	N	N
S0370.D5	IP27_HG6m	IPMN HG		N	N	N	N	N	N	N	N	N	N	N	N	N	N	N	N	N	N	N	N	N	N	N	N	N	N	N	N	N	N	N	N	N	N	N	N	N	N	N	N	N	N	N	N	N	N
S0370.D7	IP28_LG3	IPMN LG		N	N	N	N	N	N	N	N	N	N	N	N	N	N	N	N	N	N	N	N	N	N	N	N	N	N	N	N	N	N	N	N	N	N	N	N	N	N	N	N	N	N	N	N	N	N
S0370.D8	IP28_LG5	IPMN LG		N	N	N	N	N	N	N	N	N	N	N	N	N	N	N	N	N	N	N	N	N	N	N	N	N	N	N	N	N	N	N	N	N	N	N	N	N	N	N	N	N	N	N	N	N	N
S0370.D9	IP28_LG6	IPMN LG		N	N	N	N	N	N	N	N	N	N	N	N	N	N	N	N	N	N	N	N	N	N	N	N	N	N	N	N	N	N	N	N	N	N	N	N	N	N	N	N	N	N	N	N	N	N
S0370.E1	IP28_HG1	IPMN HG		N	N	N	N	N	N	N	N	N	N	N	N	N	N	N	N	N	N	N	N	N	N	N	N	N	N	N	N	N	N	N	N	N	N	N	N	N	N	N	N	N	N	N	N	N	N
S0370.E10	IP30_IG15	IPMN LG		N	N	N	N	N	N	N	N	N	N	N	N	N	N	N	N	N	N	N	N	N	N	N	N	N	N	N	N	N	N	N	N	N	N	N	N	N	N	N	N	N	N	N	N	N	N
S0370.E11	IP30_IG17	IPMN LG		N	N	N	N	N	N	N	N	N	N	N	N	N	N	N	N	N	N	N	N	N	N	N	N	N	N	N	N	N	N	N	N	N	N	N	N	N	N	N	N	N	N	N	N	N	N
S0370.E12	IP30_IG18	IPMN LG		N	N	N	N	N	N	N	N	N	N	N	N	N	N	N	N	N	N	N	N	N	N	N	N	N	N	N	N	N	N	N	N	N	N	N	N	N	N	N	N	N	N	N	N	N	N
S0370.E2	IP30_N2	Normal		N	N	N	N	N	N	N	N	N	N	N	N	N	N	N	N	N	N	N	N	N	N	N	N	N	N	N	N	N	N	N	N	N	N	N	N	N	N	N	N	N	N	N	N	N	N
S0370.E3	IP30_LG1	IPMN LG		N	N	N	N	N	N	N	N	N	N	N	N	N	N	N	N	N	N	N	N	N	N	N	N	N	N	N	N	N	N	N	N	N	N	N	N	N	N	N	N	N	N	N	N	N	N
S0370.E4	IP30_LG9	IPMN LG		N	N	N	N	N	N	N	N	N	N	N	N	N	N	N	N	N	N	N	N	N	N	N	N	N	N	N	N	N	N	N	N	N	N	N	N	N	N	N	N	N	N	N	N	N	N
S0370.E5	IP30_LG10	IPMN LG		N	N	N	N	N	N	N	N	N	N	N	N	N	N	N	N	N	N	N	N	N	N	N	N	N	N	N	N	N	N	N	N	N	N	N	N	N	N	N	N	N	N	N	N	N	N
S0370.E6	IP30_IG3	IPMN LG		N	N	N	N	N	N	N	N	N	N	N	N	N	N	N	N	N	N	N	N	N	N	N	N	N	N	N	N	N	N	N	N	N	N	N	N	N	N	N	N	N	N	N	N	N	N
S0370.E7	IP30_IG4	IPMN LG		N	N	N	N	N	N	N	N	N	N	N	N	N	N	N	N	N	N	N	N	N	N	N	N	N	N	N	N	N	N	N	N	N	N	N	N	N	N	N	N	N	N	N	N	N	N
S0370.E8	IP30_IG5	IPMN LG		N	N	N	N	N	N	N	N	N	N	N	N	N	N	N	N	N	N	N	N	N	N	N	N	N	N	N	N	N	N	N	N	N	N	N	N	N	N	N	N	N	N	N	N	N	N
S0370.E9	IP30_IG6	IPMN LG		N	N	N	N	N	N	N	N	N	N	N	N	N	N	N	N	N	N	N	N	N	N	N	N	N	N	N	N	N	N	N	N	N	N	N	N	N	N	N	N	N	N	N	N	N	N
S0370.F1	IP30_HG12	IPMN HG		N	N	N	N	N	N	N	N	N	N	N	N	N	N	N	N	N	N	N	N	N	N	N	N	N	N	N	N	N	N	N	N	N	N	N	N	N	N	N	N	N	N	N	N	N	N
S0370.F10	IP05_LG10	IPMN LG		N	N	N	N	N	N	N	N	N	N	N	N	N	N	N	N	N	N	N	N	N	N	N	N	N	N	N	N	N	N	N	N	N	N	N	N	N	N	N	N	N	N	N	N	N	N
S0370.F11	IP05_IG2	IPMN LG		N	N	N	N	N	N	N	N	N	N	N	N	N	N	N	N	N	N	N	N	N	N	N	N	N	N	N	N	N	N	N	N	N	N	N	N	N	N	N	N	N	N	N	N	N	N
S0370.F12	IP05_HG1-1	IPMN HG		N	N	N	N	N	N	N	N	N	N	N	N	N	N	N	N	N	N	N	N	N	N	N	N	N	N	N	N	N	N	N	N	N	N	N	N	N	N	N	N	N	N	N	N	N	N
S0370.F2	IP30_HG13	IPMN HG		N	N	N	N	N	N	N	N	N	N	N	N	N	N	N	N	N	N	N	N	N	N	N	N	N	N	N	N	N	N	N	N	N	N	N	N	N	N	N	N	N	N	N	N	N	N
S0370.F3	IP30_HG14	IPMN HG		N	N	N	N	N	N	N	N	N	N	N	N	N	N	N	N	N	N	N	N	N	N	N	N	N	N	N	N	N	N	N	N	N	N	N	N	N	N	N	N	N	N	N	N	N	N
S0370.F4	IP05_N1	Normal		N	N	N	N	N	N	N	N	N	N	N	N	N	N	N	N	N	N	N	N	N	N	N	N	N	N	N	N	N	N	N	N	N	N	N	N	N	N	N	N	N	N	N	N	N	N
S0370.F5	IP05_LG3	IPMN LG		N	N	N	N	N	N	N	N	N	N	N	N	N	N	N	N	N	N	N	N	N	N	N	N	N	N	N	N	N	N	N	N	N	N	N	N	N	N	N	N	N	N	N	N	N	N
S0370.F6	IP05_LG4	IPMN LG		N	N	N	N	N	N	N	N	N	N	N	N	N	N	N	N	N	N	N	N	N	N	N	N	N	N	N	N	N	N	N	N	N	N	N	N	N	N	N	N	N	N	N	N	N	N
S0370.F7	IP05_LG5	IPMN LG		N	N	N	N	N	N	N	N	N	N	N	N	N	N	N	N	N	N	N	N	N	N	N	N	N	N	N	N	N	N	N	N	N	N	N	N	N	N	N	N	N	N	N	N	N	N
S0370.F8	IP05_LG7	IPMN LG		N	N	N	N	N	N	N	N	N	N	N	N	N	N	N	N	N	N	N	N	N	N	N	N	N	N	N	N	N	N	N	N	N	N	N	N	N	N	N	N	N	N	N	N	N	N
S0370.F9	IP05_LG8	IPMN LG		N	N	N	N	N	N	N	N	N	N	N	N	N	N	N	N	N	N	N	N	N	N	N	N	N	N	N	N	N	N	N	N	N	N	N	N	N	N	N	N	N	N	N	N	N	N
S0370.G1	IP05_HG9	PDAC		N	N	N	N	N	N	N	N	N	N	N	N	N	N	N	N	N	N	N	N	N	N	N	N	N	N	N	N	N	N	N	N	N	N	N	N	N	N	N	N	N	N	N	N	N	N
S0370.G10	IP06_IG8	IPMN LG		N	N	N	N	N	N	N	N	N	N	N	N	N	N	N	N	N	N	N	N	N	N	N	N	N	N	N	N	N	N	N	N	N	N	N	N	N	N	N	N	N	N	N	N	N	N
S0370.G11	IP06_IG9	IPMN LG		N	N	N	N	N	N	N	N	N	N	N	N	N	N	N	N	N	N	N	N	N	N	N	N	N	N	N	N	N	N	N	N	N	N	N	N	N	N	N	N	N	N	N	N	N	N
S0370.G12	IP06_IG10	IPMN LG		N	N	N	N	N	N	N	N	N	N	N	N	N	N	N	N	N	N	N	N	N	N	N	N	N	N	N	N	N	N	N	N	N	N	N	N	N	N	N	N	N	N	N	N	N	N
S0370.G2	IP06_HG11p	IPMN HG		N	N	N	N	N	N	N	N	N	N	N	N	N	N	N	N	N	N	N	N	N	N	N	N	N	N	N	N	N	N	N	N	N	N	N	N	N	N	N	N	N	N	N	N	N	N
S0370.G3	IP06_N3	Normal		N	N	N	N	N	N	N	N	N	N	N	N	N	N	N	N	N	N	N	N	N	N	N	N	N	N	N	N	N	N	N	N	N	N	N	N	N	N	N	N	N	N	N	N	N	N
S0370.G4	IP06_LG2	IPMN LG		N	N	N	N	N	N	N	N	N	N	N	N	N	N	N	N	N	N	N	N	N	N	N	N	N	N	N	N	N	N	N	N	N	N	N	N	N	N	N	N	N	N	N	N	N	N
S0370.G5	IP06_LG3	IPMN LG		N	N	N	N	N	N	N	N	N	N	N	N	N	N	N	N	N	N	N	N	N	N	N	N	N	N	N	N	N	N	N	N	N	N	N	N	N	N	N	N	N	N	N	N	N	N
S0370.G6	IP06_LG4	IPMN LG		N	N	N	N	N	N	N	N	N	N	N	N	N	N	N	N	N	N	N	N	N	N	N	N	N	N	N	N	N	N	N	N	N	N	N	N	N	N	N	N	N	N	N	N	N	N
S0370.G7	IP06_LG5	IPMN LG		N	N	N	N	N	N	N	N	N	N	N	N	N	N	N	N	N	N	N	N	N	N	N	N	N	N	N	N	N	N	N	N	N	N	N	N	N	N	N	N	N	N	N	N	N	N
S0370.G8	IP06_LG12/13	IPMN LG		N	N	N	N	N	N	N	N	N	N	N	N	N	N	N	N	N	N	N	N	N	N	N	N	N	N	N	N	N	N	N	N	N	N	N	N	N	N	N	N	N	N	N	N	N	N
S0370.G9	IP06_IG6	IPMN LG		N	N	N	N	N	N	N	N	N	N	N	N	N	N	N	N	N	N	N	N	N	N	N	N	N	N	N	N	N	N	N	N	N	N	N	N	N	N	N	N	N	N	N	N	N	N
S0370.H10	IP07_IG7	IPMN LG		N	N	N	N	N	N	N	N	N	N	N	N	N	N	N	N	N	N	N	N	N	N	N	N	N	N	N	N	N	N	N	N	N	N	N	N	N	N	N	N	N	N	N	N	N	N
S0370.H11	IP07_IG8	IPMN LG		N	N	N	N	N	N	N	N	N	N	N	N	N	N	N	N	N	N	N	N	N	N	N	N	N	N	N	N	N	N	N	N	N	N	N	N	N	N	N	N	N	N	N	N	N	N
S0370.H12	IP07_HG1F	IPMN HG		N	N	N	N	N	N	N	N	N	N	N	N	N	N	N	N	N	N	N	N	N	N	N	N	N	N	N	N	N	N	N	N	N	N	N	N	N	N	N	N	N	N	N	N	N	N
S0370.H2	IP06_IG15	IPMN LG		N	N	N	N	N	N	N	N	N	N	N	N	N	N	N	N	N	N	N	N	N	N	N	N	N	N	N	N	N	N	N	N	N	N	N	N	N	N	N	N	N	N	N	N	N	N
S0370.H3	IP06_HG1	IPMN HG		N	N	N	N	N	N	N	N	N	N	N	N	N	N	N	N	N	N	N	N	N	N	N	N	N	N	N	N	N	N	N	N	N	N	N	N	N	N	N	N	N	N	N	N	N	N
S0370.H4	IP06_HG7	IPMN HG		N	N	N	N	N	N	N	N	N	N	N	N	N	N	N	N	N	N	N	N	N	N	N	N	N	N	N	N	N	N	N	N	N	N	N	N	N	N	N	N	N	N	N	N	N	N
S0370.H5	IP07_LG2/3	IPMN LG		N	N	N	N	N	N	N	N	N	N	N	N	N	N	N	N	N	N	N	N	N	N	N	N	N	N	N	N	N	N	N	N	N	N	N	N	N	N	N	N	N	N	N	N	N	N
S0370.H6	IP07_LG5	IPMN LG		N	N	N	N	N	N	N	N	N	N	N	N	N	N	N	N	N	N	N	N	N	N	N	N	N	N	N	N	N	N	N	N	N	N	N	N	N	N	N	N	N	N	N	N	N	N
S0370.H7	IP07_LG9	IPMN LG		N	N	N	N	N	N	N	N	N	N	N	N	N	N	N	N	N	N	N	N	N	N	N	N	N	N	N	N	N	N	N	N	N	N	N	N	N	N	N	N	N	N	N	N	N	N
S0370.H8	IP07_LG10	IPMN LG		N	N	N	N	N	N	N	N	N	N	N	N	N	N	N	N	N	N	N	N	N	N	N	N	N	N	N	N	N	N	N	N	N	N	N	N	N	N	N	N	N	N	N	N	N	N
S0370.H9	IP07_IG4	IPMN LG		N	N	N	N	N	N	N	N	N	N	N	N	N	N	N	N	N	N	N	N	N	N	N	N	N	N	N	N	N	N	N	N	N	N	N	N	N	N	N	N	N	N	N	N	N	N
[truncated: 4,931 more columns]

## Sheet: Table S2B Bin Calls--500kb QDNA
Table S2B: Bin Level Copy Number Information (QDNAseq 500kb)
File Name	Lesion Name	Label	1:1000001-1500000	1:2000001-2500000	1:3000001-3500000	1:4500001-5000000	1:5000001-5500000	1:6000001-6500000	1:6500001-7000000	1:7000001-7500000	1:7500001-8000000	1:8000001-8500000	1:8500001-9000000	1:9000001-9500000	1:9500001-10000000	1:10000001-10500000	1:10500001-11000000	1:11000001-11500000	1:11500001-12000000	1:12000001-12500000	1:12500001-13000000	1:14000001-14500000	1:14500001-15000000	1:15000001-15500000	1:15500001-16000000	1:17000001-17500000	1:18000001-18500000	1:18500001-19000000	1:19000001-19500000	1:19500001-20000000	1:20000001-20500000	1:20500001-21000000	1:21000001-21500000	1:21500001-22000000	1:22000001-22500000	1:23000001-23500000	1:23500001-24000000	1:24500001-25000000	1:25500001-26000000	1:26000001-26500000	1:26500001-27000000	1:27000001-27500000	1:27500001-28000000	1:28500001-29000000	1:29000001-29500000	1:29500001-30000000	1:30000001-30500000	1:31500001-32000000	1:32000001-32500000
CYST_004_W	CYST4 W	IPMN LG	N	N	N	N	N	N	N	N	N	N	N	N	N	N	N	N	N	N	N	N	N	N	N	N	N	N	N	N	N	N	N	N	N	N	N	N	N	N	N	N	N	N	N	N	N	N	N
CYST_010_W	CYST10 W	SCA	N	N	N	N	N	N	N	N	N	N	N	N	N	N	N	N	N	N	N	N	N	N	N	N	N	N	N	N	N	N	N	N	N	N	N	N	N	N	N	N	N	N	N	N	N	N	N
CYST_011_NW	CYST 011 NW	Normal	N	N	N	N	N	N	N	N	N	N	N	N	N	N	N	N	N	N	N	N	N	N	N	N	N	N	N	N	N	N	N	N	N	N	N	N	N	N	N	N	N	N	N	N	N	N	N
CYST_011_W	CYST11 W	IPMN LG	N	N	N	N	N	N	N	N	N	N	N	N	N	N	N	N	N	N	N	N	N	N	N	N	N	N	N	N	N	N	N	N	N	N	N	N	N	N	N	N	N	N	N	N	N	N	N
CYST_012_W	CYST12 W	IPMN HG	N	N	N	N	N	N	N	N	N	N	N	N	N	N	N	N	N	N	N	N	N	N	N	N	N	N	N	N	N	N	N	N	N	N	N	N	N	N	N	N	N	N	N	N	N	N	N
CYST_014_W	CYST14 W	SCA	N	N	N	N	N	N	N	N	N	N	N	N	N	N	N	N	N	N	N	N	N	N	N	N	N	N	N	N	N	N	N	N	N	N	N	N	N	N	N	N	N	N	N	N	N	N	N
CYST_020_W	CYST20 W	IPMN LG	N	N	N	N	N	N	N	N	N	N	N	N	N	N	N	N	N	N	N	N	N	N	N	N	N	N	N	N	N	N	N	N	N	N	N	N	N	N	N	N	N	N	N	N	N	N	N
CYST_021_NW	CYST 021 NW	Normal	N	N	N	N	N	N	N	N	N	N	N	N	N	N	N	N	N	N	N	N	N	N	N	N	N	N	N	N	N	N	N	N	N	N	N	N	N	N	N	N	N	N	N	N	N	N	N
CYST_021_W	CYST21 W	IPMN HG	N	N	N	N	N	N	N	N	N	N	N	N	N	N	N	N	N	L	L	L	L	L	L	L	L	L	L	L	L	L	L	L	L	L	L	L	L	L	L	L	L	L	L	L	L	L	L
CYST_023_NW	CYST 023 NW	Normal	N	N	N	N	N	N	N	N	N	N	N	N	N	N	N	N	N	N	N	N	N	N	N	N	N	N	N	N	N	N	N	N	N	N	N	N	N	N	N	N	N	N	N	N	N	N	N
CYST_023_W	CYST23 W	SCA	N	N	N	N	N	N	N	N	N	N	N	N	N	N	N	N	N	N	N	N	N	N	N	N	N	N	N	N	N	N	N	N	N	N	N	N	N	N	N	N	N	N	N	N	N	N	N
CYST_026_NW	CYST 026 NW	Normal	N	N	N	N	N	N	N	N	N	N	N	N	N	N	N	N	N	N	N	N	N	N	N	N	N	N	N	N	N	N	N	N	N	N	N	N	N	N	N	N	N	N	N	N	N	N	N
CYST_026_W	CYST26 W	IPMN HG	L	L	L	L	L	L	L	L	L	L	L	L	L	L	L	L	L	L	L	L	L	L	L	L	L	L	L	L	L	L	L	L	L	L	L	L	L	L	L	L	L	G	G	G	G	G	G
CYST_027_W	CYST27 W	SCA	N	N	N	N	N	N	N	N	N	N	N	N	N	N	N	N	N	N	N	N	N	N	N	N	N	N	N	N	N	N	N	N	N	N	N	N	N	N	N	N	N	N	N	N	N	N	N
CYST_029_NW	CYST 029 NW	Normal	N	N	N	N	N	N	N	N	N	N	N	N	N	N	N	N	N	N	N	N	N	N	N	N	N	N	N	N	N	N	N	N	N	N	N	N	N	N	N	N	N	N	N	N	N	N	N
CYST_029_W	CYST29 W	SCA	N	N	N	N	N	N	N	N	N	N	N	N	N	N	N	N	N	N	N	N	N	N	N	N	N	N	N	N	N	N	N	N	N	N	N	N	N	N	N	N	N	N	N	N	N	N	N
CYST_032_NW	CYST 032 NW	Normal	N	N	N	N	N	N	N	N	N	N	N	N	N	N	N	N	N	N	N	N	N	N	N	N	N	N	N	N	N	N	N	N	N	N	N	N	N	N	N	N	N	N	N	N	N	N	N
CYST_032_W	CYST32 W	IPMN HG	N	N	N	N	N	N	N	N	N	N	N	N	N	N	N	N	N	N	N	N	N	N	N	N	N	N	N	N	N	N	N	N	N	N	N	N	N	N	N	N	N	N	N	N	N	N	N
CYST_035_NW	CYST 035 NW	Normal	N	N	N	N	N	N	N	N	N	N	N	N	N	N	N	N	N	N	N	N	N	N	N	N	N	N	N	N	N	N	N	N	N	N	N	N	N	N	N	N	N	N	N	N	N	N	N
CYST_035_W	CYST35 W	SCA	L	L	L	L	L	L	L	L	L	L	L	L	L	L	L	L	L	L	L	L	L	L	L	L	L	L	L	L	L	L	L	L	L	L	L	L	L	L	L	L	L	L	L	L	L	L	L
CYST_036_NW	CYST 036 NW	Normal	N	N	N	N	N	N	N	N	N	N	N	N	N	N	N	N	N	N	N	N	N	N	N	N	N	N	N	N	N	N	N	N	N	N	N	N	N	N	N	N	N	N	N	N	N	N	N
CYST_036_W	CYST36 W	IPMN HG	N	N	N	N	N	N	N	N	N	N	N	N	N	N	N	N	N	N	N	N	N	N	N	N	N	N	N	N	N	N	N	N	N	N	N	N	N	N	N	N	N	N	N	N	N	N	N
CYST_037_NW	CYST 037 NW	Normal	N	N	N	N	N	N	N	N	N	N	N	N	N	N	N	N	N	N	N	N	N	N	N	N	N	N	N	N	N	N	N	N	N	N	N	N	N	N	N	N	N	N	N	N	N	N	N
CYST_037_W	CYST37 W	SCA	L	L	L	L	L	L	L	L	L	L	L	L	L	L	L	L	L	L	L	L	L	L	L	L	L	L	L	L	L	L	L	L	L	L	L	L	L	L	L	L	L	L	L	L	L	L	L
CYST_038_NW	CYST 038 NW	Normal	N	N	N	N	N	N	N	N	N	N	N	N	N	N	N	N	N	N	N	N	N	N	N	N	N	N	N	N	N	N	N	N	N	N	N	N	N	N	N	N	N	N	N	N	N	N	N
CYST_038_W	CYST38 W	SCA	N	N	N	N	N	N	N	N	N	N	N	N	N	N	N	N	N	N	N	N	N	N	N	N	N	N	N	N	N	N	N	N	N	N	N	N	N	N	N	N	N	N	N	N	N	N	N
CYST_039_W	CYST39 W	SCA	N	N	N	N	N	N	N	N	N	N	N	N	N	N	N	N	N	N	N	N	N	N	N	N	N	N	N	N	N	N	N	N	N	N	N	N	N	N	N	N	N	N	N	N	N	N	N
CYST_040_NW	CYST 040 NW	Normal	N	N	N	N	N	N	N	N	N	N	N	N	N	N	N	N	N	N	N	N	N	N	N	N	N	N	N	N	N	N	N	N	N	N	N	N	N	N	N	N	N	N	N	N	N	N	N
CYST_040_W	CYST40 W	SCA	N	N	N	N	N	N	N	N	N	N	N	N	N	N	N	N	N	N	N	N	N	N	N	N	N	N	N	N	N	N	N	N	N	N	N	N	N	N	N	N	N	N	N	N	N	N	N
CYST_041_NW	CYST 041 NW	Normal	N	N	N	N	N	N	N	N	N	N	N	N	N	N	N	N	N	N	N	N	N	N	N	N	N	N	N	N	N	N	N	N	N	N	N	N	N	N	N	N	N	N	N	N	N	N	N
CYST_041_W	CYST41 W	IPMN HG	N	N	N	N	N	N	N	N	N	N	N	N	N	N	N	N	N	N	N	N	N	N	N	N	N	N	N	N	N	N	N	N	N	N	N	N	N	N	N	N	N	N	N	N	N	N	N
CYST_158_NW	CYST 158 NW	Normal	N	N	N	N	N	N	N	N	N	N	N	N	N	N	N	N	N	N	N	N	N	N	N	N	N	N	N	N	N	N	N	N	N	N	N	N	N	N	N	N	N	N	N	N	N	N	N
CYST_158_W	CYST 158 W	MCN	N	N	N	N	N	N	N	N	N	N	N	N	N	N	N	N	N	N	N	N	N	N	N	N	N	N	N	N	N	N	N	N	N	N	N	N	N	N	N	N	N	N	N	N	N	N	N
CYST_162_NW	CYST 162 NW	Normal	N	N	N	N	N	N	N	N	N	N	N	N	N	N	N	N	N	N	N	N	N	N	N	N	N	N	N	N	N	N	N	N	N	N	N	N	N	N	N	N	N	N	N	N	N	N	N
CYST_162_W	CYST 162 W	MCN	N	N	N	N	N	N	N	N	N	N	N	N	N	N	N	N	N	N	N	N	N	N	N	N	N	N	N	N	N	N	N	N	N	N	N	N	N	N	N	N	N	N	N	N	N	N	N
CYST_163_W1	CYST 163 W1	MCN	L	L	L	L	L	L	L	L	L	L	L	L	L	L	L	L	L	L	L	L	L	L	L	L	L	L	L	L	L	L	L	L	L	L	L	L	L	L	L	L	L	L	L	L	L	L	N
CYST_164_NW	CYST 164 NW	Normal	N	N	N	N	N	N	N	N	N	N	N	N	N	N	N	N	N	N	N	N	N	N	N	N	N	N	N	N	N	N	N	N	N	N	N	N	N	N	N	N	N	N	N	N	N	N	N
CYST_164_W	CYST 164 W	MCN	N	N	N	N	N	N	N	N	N	N	N	N	N	N	N	N	N	N	N	N	N	N	N	N	N	N	N	N	N	N	N	N	N	N	N	N	N	N	N	N	N	N	N	N	N	N	N
CYST_166_NW	CYST 166 NW	Normal	N	N	N	N	N	N	N	N	N	N	N	N	N	N	N	N	N	N	N	N	N	N	N	N	N	N	N	N	N	N	N	N	N	N	N	N	N	N	N	N	N	N	N	N	N	N	N
CYST_166_W	CYST 166 W	MCN	N	N	N	N	N	N	N	N	N	N	N	N	N	N	N	N	N	N	N	N	N	N	N	N	N	N	N	N	N	N	N	N	N	N	N	N	N	N	N	N	N	N	N	N	N	N	N
CYST_169_NW	CYST 169 NW	Normal	N	N	N	N	N	N	N	N	N	N	N	N	N	N	N	N	N	N	N	N	N	N	N	N	N	N	N	N	N	N	N	N	N	N	N	N	N	N	N	N	N	N	N	N	N	N	N
CYST_169_W	CYST 169 W	MCN	N	N	N	N	N	N	N	N	N	N	N	N	N	N	N	N	N	N	N	N	N	N	N	N	N	N	N	N	N	N	N	N	N	N	N	N	N	N	N	N	N	N	N	N	N	N	N
CYST_170_NW	CYST 170 NW	Normal	N	N	N	N	N	N	N	N	N	N	N	N	N	N	N	N	N	N	N	N	N	N	N	N	N	N	N	N	N	N	N	N	N	N	N	N	N	N	N	N	N	N	N	N	N	N	N
CYST_170_W	CYST 170 W	MCN	N	N	N	N	N	N	N	N	N	N	N	N	N	N	N	N	N	N	N	N	N	N	N	N	N	N	N	N	N	N	N	N	N	N	N	N	N	N	N	N	N	N	N	N	N	N	N
CYST_640_N2	CYST 640 N2	Normal	L	L	L	L	L	L	L	L	L	L	L	L	L	L	L	L	L	L	L	L	L	L	L	L	L	L	L	L	L	L	L	L	L	L	L	L	L	L	L	L	L	L	L	L	L	L	L
PIN_101_PT1	PIN 101 PT1	PDAC	N	N	N	N	N	N	N	N	N	N	N	N	N	N	N	N	N	N	N	N	N	N	N	N	N	N	N	N	N	N	N	N	N	N	N	N	N	N	N	N	N	N	N	N	N	N	N
PIN_101_PT2	PIN 101 PT2	PDAC	N	N	N	N	N	N	N	N	N	N	N	N	N	N	N	N	N	N	N	N	N	N	N	N	N	N	N	N	N	N	N	N	N	N	N	N	N	N	N	N	N	N	N	N	N	N	N
PIN_101_S1	PIN 101 S1	PanIN HG	L	L	L	L	L	L	L	L	L	L	L	L	L	L	L	L	L	L	L	L	L	L	L	L	L	L	L	L	L	L	L	L	L	L	L	L	L	L	L	L	L	L	L	L	L	L	L
PIN_102_PT1	PIN 102 PT1	PDAC	L	L	L	L	L	L	L	L	L	L	L	L	L	L	L	L	L	L	L	L	L	L	L	L	L	L	L	L	L	L	L	L	L	L	L	L	L	L	L	L	L	L	L	L	L	L	L
PIN_102_S2	PIN 102 S2	PanIN LG	N	N	N	N	N	N	N	N	N	N	N	N	N	N	N	N	N	N	N	N	N	N	N	N	N	N	N	N	N	N	N	N	N	N	N	N	N	N	N	N	N	N	N	N	N	N	N
PIN_103_PT1	PIN 103 PT1	PDAC	N	N	N	N	N	N	N	N	N	N	N	N	N	N	N	N	N	N	N	N	N	N	N	N	N	N	N	N	N	N	N	N	N	N	N	N	N	N	N	N	N	N	N	N	N	N	N
PIN_103_S1	PIN 103 S1	PanIN HG	N	N	N	N	N	N	N	N	N	N	N	N	N	N	N	N	N	N	N	N	N	N	N	N	N	N	N	N	N	N	N	N	N	N	N	N	N	N	N	N	N	N	N	N	N	N	N
PIN_104_PT1	PIN 104 PT1	PDAC	N	N	N	N	N	N	N	N	N	N	N	N	N	N	N	N	N	N	N	N	N	N	N	N	N	N	N	N	N	N	N	N	N	N	N	N	N	N	N	N	N	N	N	N	N	N	N
PIN_104_S1	PIN 104 S1	PanIN HG	N	N	N	N	N	N	N	N	N	N	N	N	N	N	N	N	N	N	N	N	N	N	N	N	N	N	N	N	N	N	N	N	N	N	N	N	N	N	N	N	N	N	N	N	N	N	N
PIN_104_S2	PIN 104 S2	PanIN LG	N	N	N	N	N	N	N	N	N	N	N	N	N	N	N	N	N	N	N	N	N	N	N	N	N	N	N	N	N	N	N	N	N	N	N	N	N	N	N	N	N	N	N	N	N	N	N
PIN_105_PT1	PIN 105 PT1	PDAC	N	N	N	N	N	N	N	N	N	N	N	N	N	N	N	N	N	N	N	N	N	N	N	N	N	N	N	N	N	N	N	N	N	N	N	N	N	N	N	N	N	N	N	N	N	N	N
PIN_105_S1	PIN 105 S1	PanIN HG	N	N	N	N	N	N	N	N	N	N	N	N	N	N	N	N	N	N	N	N	N	N	N	N	N	N	N	N	N	N	N	N	N	N	N	N	N	N	N	N	N	N	N	N	N	N	N
PIN_106_PT1	PIN 106 PT1	PDAC	L	L	L	L	L	L	L	L	L	L	L	L	L	L	L	L	L	L	L	L	L	L	L	L	L	L	L	L	L	L	L	L	L	L	L	L	L	L	L	L	L	L	L	L	L	L	L
PIN_106_S1	PIN 106 S1	PanIN HG	N	N	N	N	N	N	N	N	N	N	N	N	N	N	N	N	N	N	N	N	N	N	N	N	N	N	N	N	N	N	N	N	N	N	N	N	N	N	N	N	N	N	N	N	N	N	N
PIN_106_S2	PIN 106 S2	PanIN HG	N	N	N	N	N	N	N	N	N	N	N	N	N	N	N	N	N	N	N	N	N	N	N	N	N	N	N	N	N	N	N	N	N	N	N	N	N	N	N	N	N	N	N	N	N	N	N
PIN_106_S3	PIN 106 S3	PanIN HG	N	N	N	N	N	N	N	N	N	N	N	N	N	N	N	N	N	N	N	N	N	N	N	N	N	N	N	N	N	N	N	N	N	N	N	N	N	N	N	N	N	N	N	N	N	N	N
PIN_107_PT1	PIN 107 PT1	PDAC	N	N	N	N	N	N	N	N	N	N	N	N	N	N	N	N	N	N	N	N	N	N	N	N	N	N	N	N	N	N	N	N	N	N	N	N	N	N	N	N	N	N	N	N	N	N	N
PIN_107_S2	PIN 107 S2	PanIN HG	N	N	N	N	N	N	N	N	N	N	N	N	N	N	N	N	N	N	N	N	N	N	N	N	N	N	N	N	N	N	N	N	N	N	N	N	N	N	N	N	N	N	N	N	N	N	N
PIN_108_S1	PIN 108 S1	PanIN HG	N	N	N	N	N	N	N	N	N	N	N	N	N	N	N	N	N	N	N	N	N	N	N	N	N	N	N	N	N	N	N	N	N	N	N	N	N	N	N	N	N	N	N	N	N	N	N
PIN_108_S2	PIN 108 S2	PanIN LG	N	N	N	N	N	N	N	N	N	N	N	N	N	N	N	N	N	N	N	N	N	N	N	N	N	N	N	N	N	N	N	N	N	N	N	N	N	N	N	N	N	N	N	N	N	N	N
PIN_111_PT1	PIN 111 PT1	PanIN LG	G	G	G	G	G	G	G	G	G	G	G	G	G	G	G	G	G	G	G	G	G	G	G	G	G	G	G	G	G	G	G	G	G	G	G	G	G	G	G	G	G	G	G	G	G	G	G
PIN_111_PT2	PIN 111 PT2	PanIN LG	G	G	G	G	G	G	G	G	G	G	G	G	G	G	G	G	G	G	G	G	G	G	G	G	G	G	G	G	G	G	G	G	G	G	G	G	G	G	G	G	G	G	G	G	G	G	G
PIN_112_PT2	PIN 112 PT2	PanIN LG	G	G	G	G	G	G	G	G	G	G	G	G	G	G	G	G	G	G	G	G	G	G	G	G	G	G	G	G	G	G	G	G	G	G	G	G	G	G	G	G	G	G	G	G	G	G	G
PIN_113_PT3	PIN 113 PT3	PanIN LG	N	N	N	N	N	N	N	N	N	N	N	N	N	N	N	N	N	N	N	N	N	N	N	N	N	N	N	N	N	N	N	N	N	N	N	N	N	N	N	N	N	N	N	N	N	N	N
PIN_201_PT_01	PIN 201 PT 01	Normal	N	N	N	N	N	N	N	N	N	N	N	N	N	N	N	N	N	N	N	N	N	N	N	N	N	N	N	N	N	N	N	N	N	N	N	N	N	N	N	N	N	N	N	N	N	N	N
PIN_201_PT_02	PIN 201 PT 02	IPMN HG	N	N	N	N	N	N	N	N	N	N	N	N	N	N	N	N	N	N	N	N	N	N	N	N	N	N	N	N	N	N	N	N	N	N	N	N	N	N	N	N	N	N	N	N	N	N	N
PIN_201_PT_03	PIN 201 PT 03	PDAC	N	N	N	N	N	N	N	N	N	N	N	N	N	N	N	N	N	N	N	N	N	N	N	N	N	N	N	N	N	N	N	N	N	N	N	N	N	N	N	N	N	N	N	N	N	N	N
PIN_201_PT_04	PIN 201 PT 04	IPMN HG	N	N	N	N	N	N	N	N	N	N	N	N	N	N	N	N	N	N	N	N	N	N	N	N	N	N	N	N	N	N	N	N	N	N	N	N	N	N	N	N	N	N	N	N	N	N	N
PIN_202_PT_01	PIN 202 PT 01	Normal	N	N	N	N	N	N	N	N	N	N	N	N	N	N	N	N	N	N	N	N	N	N	N	N	N	N	N	N	N	N	N	N	N	N	N	N	N	N	N	N	N	N	N	N	N	N	N
PIN_202_PT_02	PIN 202 PT 02	IPMN HG	N	N	N	N	N	N	N	N	N	N	N	N	N	N	N	N	N	N	N	N	N	N	N	N	N	N	N	N	N	N	N	N	N	N	N	N	N	N	N	N	N	N	N	N	N	N	N
PIN_202_PT_03	PIN 202 PT 03	IPMN HG	N	N	N	N	N	N	N	N	N	N	N	N	N	N	N	N	N	N	N	N	N	N	N	N	N	N	N	N	N	N	N	N	N	N	N	N	N	N	N	N	N	N	N	N	N	N	N
PIN_202_PT_04	PIN 202 PT 04	PDAC	N	N	N	N	N	N	N	N	N	N	N	N	N	N	N	N	N	N	N	N	N	N	N	N	N	N	N	N	N	N	N	N	N	N	N	N	N	N	N	N	N	N	N	N	N	N	N
PIN_203_PT_01	PIN 203 PT 01	Normal	N	N	N	N	N	N	N	N	N	N	N	N	N	N	N	N	N	N	N	N	N	N	N	N	N	N	N	N	N	N	N	N	N	N	N	N	N	N	N	N	N	N	N	N	N	N	N
PIN_203_PT_02	PIN 203 PT 02	PanIN LG	N	N	N	N	N	N	N	N	N	N	N	N	N	N	N	N	N	N	N	N	N	N	N	N	N	N	N	N	N	N	N	N	N	N	N	N	N	N	N	N	N	N	N	N	N	N	N
PIN_203_PT_03	PIN 203 PT 03	PanIN LG	N	N	N	N	N	N	N	N	N	N	N	N	N	N	N	N	N	N	N	N	N	N	N	N	N	N	N	N	N	N	N	N	N	N	N	N	N	N	N	N	N	N	N	N	N	N	N
PIN_204_PT_01	PIN 204 PT 01	Normal	N	N	N	N	N	N	N	N	N	N	N	N	N	N	N	N	N	N	N	N	N	N	N	N	N	N	N	N	N	N	N	N	N	N	N	N	N	N	N	N	N	N	N	N	N	N	N
PIN_204_PT_02	PIN 204 PT 02	PanIN LG	N	N	N	N	N	N	N	N	N	N	N	N	N	N	N	N	N	N	N	N	N	N	N	N	N	N	N	N	N	N	N	N	N	N	N	N	N	N	N	N	N	N	N	N	N	N	N
PIN_204_PT_03	PIN 204 PT 03	PanIN LG	N	N	N	N	N	N	N	N	N	N	N	N	N	N	N	N	N	N	N	N	N	N	N	N	N	N	N	N	N	N	N	N	N	N	N	N	N	N	N	N	N	N	N	N	N	N	N
PIN_205_PT_01	PIN 205 PT 01	Normal	N	N	N	N	N	N	N	N	N	N	N	N	N	N	N	N	N	N	N	N	N	N	N	N	N	N	N	N	N	N	N	N	N	N	N	N	N	N	N	N	N	N	N	N	N	N	N
PIN_205_PT_02	PIN 205 PT 02	PanIN LG	N	N	N	N	N	N	N	N	N	N	N	N	N	N	N	N	N	N	N	N	N	N	N	N	N	N	N	N	N	N	N	N	N	N	N	N	N	N	N	N	N	N	N	N	N	N	N
PIN_205_PT_03	PIN 205 PT 03	PanIN LG	N	N	N	N	N	N	N	N	N	N	N	N	N	N	N	N	N	N	N	N	N	N	N	N	N	N	N	N	N	N	N	N	N	N	N	N	N	N	N	N	N	N	N	N	N	N	N
PIN_205_PT_04	PIN 205 PT 04	PanIN LG	N	N	N	N	N	N	N	N	N	N	N	N	N	N	N	N	N	N	N	N	N	N	N	N	N	N	N	N	N	N	N	N	N	N	N	N	N	N	N	N	N	N	N	N	N	N	N
PIN_206_PT_01	PIN 206 PT 01	Normal	N	N	N	N	N	N	N	N	N	N	N	N	N	N	N	N	N	N	N	N	N	N	N	N	N	N	N	N	N	N	N	N	N	N	N	N	N	N	N	N	N	N	N	N	N	N	N
PIN_206_PT_02	PIN 206 PT 02	PanIN LG	N	N	N	N	N	N	N	N	N	N	N	N	N	N	N	N	N	N	N	N	N	N	N	N	N	N	N	N	N	N	N	N	N	N	N	N	N	N	N	N	N	N	N	N	N	N	N
PIN_206_PT_03	PIN 206 PT 03	PanIN LG	N	N	N	N	N	N	N	N	N	N	N	N	N	N	N	N	N	N	N	N	N	N	N	N	N	N	N	N	N	N	N	N	N	N	N	N	N	N	N	N	N	N	N	N	N	N	N
PIN_206_PT_04	PIN 206 PT 04	PanIN LG	N	N	N	N	N	N	N	N	N	N	N	N	N	N	N	N	N	N	N	N	N	N	N	N	N	N	N	N	N	N	N	N	N	N	N	N	N	N	N	N	N	N	N	N	N	N	N
PIN_206_PT_05	PIN 206 PT 05	PanIN LG	N	N	N	N	N	N	N	N	N	N	N	N	N	N	N	N	N	N	N	N	N	N	N	N	N	N	N	N	N	N	N	N	N	N	N	N	N	N	N	N	N	N	N	N	N	N	N
PIN_206_PT_06	PIN 206 PT 06	PanIN HG	N	N	N	N	N	N	N	N	N	N	N	N	N	N	N	N	N	N	N	N	N	N	N	N	N	N	N	N	N	N	N	N	N	N	N	N	N	N	N	N	N	N	N	N	N	N	N
PIN_206_PT_07	PIN 206 PT 07	PanIN HG	N	N	N	N	N	N	N	N	N	N	N	N	N	N	N	N	N	N	N	N	N	N	N	N	N	N	N	N	N	N	N	N	N	N	N	N	N	N	N	N	N	N	N	N	N	N	N
PIN_206_PT_08	PIN 206 PT 08	PanIN HG	N	N	N	N	N	N	N	N	N	N	N	N	N	N	N	N	N	N	N	N	N	N	N	N	N	N	N	N	N	N	N	N	N	N	N	N	N	N	N	N	N	N	N	N	N	N	N
PIN_206_PT_09	PIN 206 PT 09	PDAC	G	G	G	G	G	G	G	G	G	G	G	G	G	G	G	G	G	G	G	G	G	G	G	G	G	G	G	G	G	G	G	G	G	G	N	N	N	N	N	N	N	N	N	N	N	N	N
PIN_207_PT_01	PIN 207 PT 01	Normal	N	N	N	N	N	N	N	N	N	N	N	N	N	N	N	N	N	N	N	N	N	N	N	N	N	N	N	N	N	N	N	N	N	N	N	N	N	N	N	N	N	N	N	N	N	N	N
PIN_207_PT_02	PIN 207 PT 02	PanIN LG	N	N	N	N	N	N	N	N	N	N	N	N	N	N	N	N	N	N	N	N	N	N	N	N	N	N	N	N	N	N	N	N	N	N	N	N	N	N	N	N	N	N	N	N	N	N	N
PIN_207_PT_03	PIN 207 PT 03	PanIN LG	N	N	N	N	N	N	N	N	N	N	N	N	N	N	N	N	N	N	N	N	N	N	N	N	N	N	N	N	N	N	N	N	N	N	N	N	N	N	N	N	N	N	N	N	N	N	N
S0332.A1_S1	INDI 074 PT1	PDAC	N	N	N	N	N	N	N	N	N	N	N	N	N	N	N	N	N	N	N	N	N	N	N	N	N	N	N	N	N	N	N	N	N	N	N	N	N	N	N	N	N	N	N	N	N	N	N
S0332.A11_S81	PANC 091 PT	PDAC	N	N	N	N	N	N	N	N	N	N	N	N	N	N	N	N	N	N	N	N	N	N	N	N	N	N	N	N	N	N	N	N	N	N	N	L	L	L	L	L	L	L	L	L	L	L	N
S0332.A12_S89	PANC 103 PT1	PDAC	N	N	N	N	N	N	N	N	N	N	N	N	N	N	N	N	N	N	N	N	N	N	N	N	N	N	N	N	N	N	N	N	N	N	N	N	N	N	N	N	N	N	N	N	N	N	N
S0332.A2_S9	INDI 695 PT1	PDAC	N	N	N	N	N	N	N	N	N	N	N	N	N	N	N	N	N	N	N	N	N	N	N	N	N	N	N	N	N	N	N	N	N	N	N	N	L	L	L	L	L	L	L	L	L	L	L
S0332.A3_S17	PANC 339 PT1	PDAC	L	L	L	L	L	L	L	L	L	L	L	L	L	L	L	L	L	L	L	L	L	L	L	L	L	L	L	L	L	L	L	L	L	L	L	L	L	L	L	L	L	L	L	L	N	N	N
S0332.A4_S25	PANC 356 PT1	PDAC	L	L	L	L	L	L	L	L	L	L	L	L	L	L	L	L	L	L	L	L	L	L	L	L	L	L	L	L	L	L	L	L	L	L	L	L	L	L	L	L	L	L	L	L	L	L	L
S0332.A5_S33	PANC 389 PT1	PDAC	N	N	N	N	N	N	N	N	N	N	N	N	N	N	N	N	N	N	N	N	N	N	N	N	N	N	N	N	N	N	N	N	N	N	N	N	N	N	N	N	N	N	N	N	N	N	N
S0332.A6_S41	PANC 399 PT1	PDAC	L	L	L	L	L	L	L	L	L	L	L	L	L	L	L	L	L	L	L	L	L	L	L	L	L	L	L	L	L	L	L	L	L	L	L	L	L	L	L	L	L	L	L	L	L	L	L
S0332.A7_S49	PANC 406 PT2	PDAC	N	N	N	N	N	N	N	N	N	N	N	N	N	N	N	N	N	N	N	N	N	N	N	N	N	N	N	N	N	N	N	N	N	L	L	L	L	L	L	L	L	L	L	L	L	G	G
S0332.A8_S57	PANC 463 PT1	PDAC	L	L	L	L	L	L	L	L	L	L	L	L	L	L	L	L	L	L	L	L	L	L	L	L	L	L	L	L	L	L	L	L	L	L	L	L	L	L	L	L	L	L	L	L	L	N	N
S0332.B1_S2	INDI 330 PT1	PDAC	L	L	L	L	L	L	L	L	L	L	L	L	L	L	L	L	L	L	L	L	L	L	L	L	L	L	L	L	L	L	L	L	L	L	L	L	L	L	L	L	L	L	L	L	L	L	L
S0332.B11_S82	PANC 091 PT2	PDAC	N	N	N	N	N	N	N	N	N	N	N	N	N	N	N	N	N	N	N	N	N	N	N	N	N	N	N	N	N	N	N	N	N	N	N	N	N	N	N	N	N	N	N	N	N	N	N
S0332.B12_S90	PANC 105 PT1	PDAC	L	L	L	L	L	L	L	L	L	L	L	L	L	L	L	L	L	L	L	L	L	L	L	L	L	L	L	L	L	L	L	L	L	L	L	L	L	L	L	L	L	L	L	L	L	L	L
S0332.B2_S10	INDI 802 PT1	PDAC	L	L	L	L	L	L	L	L	L	L	L	L	L	L	L	L	L	L	L	L	L	L	L	L	L	L	L	L	L	L	L	L	L	L	L	L	L	L	L	L	L	L	L	L	L	L	L
S0332.B3_S18	PANC 344 PT1	PDAC	N	N	N	N	N	N	N	N	N	N	N	N	N	N	N	N	N	N	N	N	N	N	N	N	N	N	N	N	N	N	N	N	N	N	N	N	N	N	N	N	N	N	N	N	N	N	N
S0332.B4_S26	PANC 357 PT1	PDAC	G	G	G	G	G	G	G	G	G	G	G	G	G	G	G	G	G	G	N	N	N	N	N	N	N	N	N	N	N	N	N	N	N	N	N	N	N	N	N	N	N	N	N	N	N	N	N
S0332.B5_S34	PANC 391 PT1	PDAC	N	N	N	N	N	N	N	N	N	N	N	N	N	N	N	N	N	N	N	N	N	N	N	N	N	N	N	N	N	N	N	N	N	N	N	N	N	N	N	N	N	N	N	N	N	N	N
S0332.B6_S42	PANC 400 PT1	PDAC	G	G	G	G	G	G	G	G	G	G	G	G	G	G	G	G	G	G	G	G	G	G	G	G	N	N	N	N	N	N	N	N	N	N	N	N	N	N	N	N	N	N	N	N	N	N	N
S0332.B7_S50	PANC 407 PT1	PDAC	G	G	G	G	G	G	G	G	G	G	G	G	G	G	G	G	G	G	G	G	G	G	G	G	G	L	L	L	L	L	L	L	L	L	L	L	L	L	L	L	L	L	L	L	L	L	L
S0332.B8_S58	PANC 464 PT1	PDAC	N	N	N	N	N	N	N	N	N	N	N	N	N	N	N	N	N	N	N	N	N	N	N	N	N	N	N	N	N	N	N	N	N	N	N	N	N	N	N	N	N	N	N	N	N	N	N
S0332.B9_S66	PANC 471 PT1	PDAC	N	N	N	N	N	N	N	N	N	N	N	N	N	N	N	N	N	N	N	N	N	N	N	N	N	N	N	N	N	N	N	N	N	N	N	N	N	N	N	N	N	N	N	N	N	N	N
S0332.C1_S3	INDI 366 PT1	PDAC	N	N	N	N	N	N	N	N	N	N	N	N	N	N	N	N	N	N	N	N	N	N	N	N	N	N	N	N	N	N	N	N	N	N	N	N	N	N	N	N	N	N	N	N	N	N	N
S0332.C11_S83	PANC 092 PT2	PDAC	N	N	N	N	N	N	N	N	N	N	N	N	N	N	N	N	N	N	N	N	N	N	N	N	N	N	N	N	N	N	N	N	N	N	N	N	N	N	N	N	N	N	N	N	N	N	L
S0332.C12_S91	PANC 105 PT2	PDAC	L	L	L	L	L	L	L	L	L	L	L	L	L	L	L	L	L	L	L	L	L	L	L	L	L	L	L	L	L	L	L	L	L	L	L	L	L	L	L	L	L	L	L	L	L	L	L
S0332.C2_S11	INDI 862 PT1	PDAC	N	N	N	N	N	N	N	N	N	N	N	N	N	N	N	N	N	N	N	N	N	N	N	N	N	N	N	N	N	N	N	N	N	N	N	N	N	N	N	N	N	N	N	N	N	N	N
S0332.C3_S19	PANC 346 PT1	PDAC	N	N	N	N	N	N	N	N	N	N	N	N	N	N	N	N	N	N	N	N	N	N	N	L	L	L	L	L	L	L	L	L	L	L	L	L	L	L	L	L	L	L	L	L	L	L	L
S0332.C4_S27	PANC 358 PT1	PDAC	N	N	N	N	N	N	N	N	N	N	N	N	N	N	N	N	N	N	N	N	N	N	N	N	N	N	N	N	N	N	N	N	N	N	N	N	N	N	N	N	N	N	N	N	N	N	N
S0332.C5_S35	PANC 393 PT1	PDAC	N	N	N	N	N	N	N	N	N	N	N	N	N	N	N	N	N	N	N	N	N	N	N	N	N	N	N	N	N	N	N	N	N	N	N	N	N	N	N	N	N	N	N	N	N	N	N
S0332.C7_S51	PANC 408 PT1	PDAC	N	N	N	N	N	N	N	N	N	N	N	N	N	N	N	N	N	N	N	N	N	N	N	N	N	N	N	N	N	N	N	N	N	N	N	N	N	N	N	N	N	N	N	N	N	N	N
S0332.C8_S59	PANC 465 PT1	PDAC	N	N	N	L	L	L	L	L	L	L	L	L	L	L	L	L	L	L	L	L	L	L	L	L	L	L	L	L	L	L	L	L	L	L	L	L	L	L	L	L	L	L	L	L	L	L	L
S0332.C9_S67	INDI 906 PT1	PDAC	N	N	N	N	N	N	N	N	N	N	N	N	N	N	N	N	N	N	N	N	N	N	N	N	N	N	N	N	N	N	N	N	N	N	N	N	N	N	N	N	N	N	N	N	N	N	N
S0332.D1_S4	INDI 384 PT1	PDAC	N	N	N	N	N	N	N	N	N	N	N	N	N	N	N	N	N	N	N	N	N	N	N	N	N	N	N	N	N	L	L	L	L	L	L	L	L	L	L	L	L	L	L	N	N	N	N
S0332.D11_S84	PANC 095 PT1	PDAC	N	N	N	N	N	N	N	N	N	N	N	N	N	N	L	L	L	L	L	L	L	L	L	L	L	L	L	L	L	L	L	L	L	L	L	L	L	L	L	L	L	L	L	L	L	L	N
S0332.D12_S92	PANC 108 PT1	PDAC	N	N	N	N	N	N	N	N	N	N	N	N	N	N	N	N	N	N	N	N	N	N	N	N	N	N	N	N	N	N	N	N	N	N	N	N	N	N	N	N	N	N	N	N	N	N	N
S0332.D2_S12	PANC 317 PT	PDAC	L	L	L	L	L	L	L	L	L	L	L	L	L	L	L	L	L	L	L	L	L	L	L	L	L	L	L	L	L	L	L	L	L	L	L	L	L	L	L	L	L	L	L	L	L	L	L
S0332.D3_S20	PANC 348 PT1	PDAC	N	N	N	N	N	N	N	N	N	N	N	N	N	N	N	N	N	N	N	N	N	N	N	N	N	N	N	N	N	N	N	N	N	N	N	N	N	N	N	N	N	N	N	N	N	N	N
S0332.D4_S28	PANC 359 PT1	PDAC	L	L	L	L	L	L	L	L	L	L	L	L	L	L	L	L	L	L	L	L	L	L	L	L	L	L	L	L	L	L	L	L	L	L	L	L	L	L	L	L	L	L	L	L	L	L	L
S0332.D5_S36	PANC 394 PT1	PDAC	N	N	N	N	N	N	N	N	N	N	N	N	N	N	N	N	N	N	N	N	N	N	N	N	N	N	N	N	N	N	N	N	N	N	N	N	N	N	N	N	N	N	N	N	N	N	N
S0332.D6_S44	PANC 402 PT1	PDAC	L	L	L	L	L	L	L	L	L	L	L	L	L	L	L	L	L	L	L	L	L	L	L	L	L	L	L	L	L	L	L	L	L	L	L	L	L	L	L	L	L	L	L	L	L	L	L
S0332.D7_S52	PANC 408 PT2	PDAC	G	G	G	G	G	G	G	G	G	G	G	G	G	G	G	G	G	G	G	G	G	G	G	G	G	G	G	G	G	G	G	G	G	G	G	G	G	G	G	G	G	G	G	G	G	G	G
S0332.D8_S60	PANC 466 PT1	PDAC	N	N	N	N	N	N	N	N	N	N	N	N	N	N	N	N	N	N	N	N	N	N	N	N	N	N	N	N	N	N	N	N	N	N	N	N	N	N	N	N	N	N	N	N	N	N	N
S0332.E1_S5	INDI 388 PT1	PDAC	N	N	N	N	N	N	N	N	N	N	N	N	N	N	N	N	N	N	N	N	N	N	N	N	N	N	N	N	N	N	N	N	N	N	N	N	N	N	N	N	N	N	N	N	N	N	N
S0332.E10_S77	CBPANC23-2	PDAC	N	N	N	N	N	N	N	N	N	N	N	N	N	N	N	N	N	N	N	N	N	N	N	N	N	N	N	N	N	N	N	N	N	N	N	N	N	N	N	N	N	N	N	N	N	N	N
S0332.E11_S85	PANC 096 PT1	PDAC	N	N	N	N	N	N	N	N	N	N	N	N	N	N	N	N	N	N	N	N	N	N	N	N	N	N	N	N	N	N	N	N	N	N	N	N	N	N	N	N	N	N	N	N	N	N	N
S0332.E12_S93	PANC 109 PT	PDAC	N	N	N	N	N	N	N	N	N	N	N	N	N	N	N	N	N	N	N	N	N	N	N	L	L	L	L	L	L	L	L	L	L	L	L	L	L	L	L	L	L	L	L	L	L	L	L
S0332.E3_S21	PANC 350 PT1	PDAC	N	N	N	N	N	N	N	N	N	N	N	N	N	N	N	N	N	N	N	N	N	N	N	N	N	N	N	N	N	N	N	N	N	N	N	N	N	N	N	N	N	N	N	N	N	N	N
S0332.E4_S29	PANC 362 PT1	PDAC	G	G	G	G	G	G	G	G	G	G	G	N	N	N	N	N	N	N	N	N	N	N	N	N	N	N	N	N	N	N	N	N	N	N	N	N	N	N	N	N	N	N	N	N	N	N	N
S0332.E6_S45	PANC 403 PT1	PDAC	N	N	N	N	N	N	N	N	N	N	N	N	N	N	N	N	N	N	N	N	N	N	N	N	N	N	N	N	N	N	L	L	L	L	L	L	L	L	L	L	L	L	L	L	L	L	L
S0332.E7_S53	PANC 409 PT1	PDAC	L	L	L	L	L	L	L	L	L	L	L	L	L	L	L	L	L	L	L	L	L	L	L	L	L	L	L	L	L	L	L	L	L	L	L	L	L	L	L	L	L	L	L	L	L	L	L
S0332.E8_S61	PANC 467 PT1	PDAC	N	N	N	N	N	N	N	N	N	N	N	N	N	N	N	N	N	N	N	N	N	N	N	N	N	N	N	N	N	N	N	N	N	N	N	N	N	N	N	N	N	N	N	N	N	N	N
S0332.F1_S6	INDI 516 PT1	PDAC	N	N	N	N	N	N	N	N	N	N	N	N	N	N	N	N	N	N	N	N	N	N	N	N	N	N	N	N	N	N	N	N	N	N	N	N	N	N	N	N	N	N	N	N	N	N	N
S0332.F10_S78	PANC 084 PT	PDAC	N	N	N	N	N	N	N	N	N	N	N	N	N	N	N	N	N	N	N	N	N	N	N	N	N	N	N	N	N	N	N	N	N	N	N	N	N	N	N	N	N	N	N	N	N	N	N
S0332.F11_S86	PANC 097 PT	PDAC	N	N	N	N	N	N	N	N	N	N	N	N	N	N	N	N	N	N	N	N	N	N	N	N	N	N	N	N	N	N	N	N	N	N	N	N	N	N	N	N	N	N	N	N	N	N	N
S0332.F12_S94	PANC 110 PT1	PDAC	N	N	N	N	N	N	N	N	N	N	N	N	N	N	N	N	N	N	N	N	N	N	N	N	N	N	N	N	N	N	N	N	N	N	N	N	N	N	N	N	N	N	N	N	N	N	N
S0332.F2_S14	PANC 333 PT	PDAC	N	N	N	N	N	N	N	N	N	N	N	N	N	N	N	N	N	N	N	N	N	N	N	N	N	N	N	N	N	N	N	N	N	N	N	N	N	N	N	N	N	N	N	N	N	N	N
S0332.F3_S22	PANC 352 PT1	PDAC	N	N	N	N	N	N	N	N	N	N	N	N	N	N	N	N	N	N	N	N	N	N	N	N	N	N	N	N	N	N	N	N	N	N	N	N	N	N	N	N	N	N	N	N	N	N	N
S0332.F4_S30	PANC 363 PT1	PDAC	N	N	N	N	N	N	N	N	N	N	N	N	N	N	N	N	N	N	N	N	N	N	N	N	N	N	N	N	N	N	N	L	L	L	L	L	L	L	L	L	L	L	L	L	L	N	N
S0332.F6_S46	PANC 404 PT1	PDAC	L	L	L	L	L	L	L	L	L	L	L	L	L	L	L	L	L	L	L	L	L	L	L	L	L	L	L	L	L	L	L	L	L	L	L	L	L	L	L	L	L	L	L	L	L	L	L
S0332.F7_S54	PANC 409 PT2	PDAC	L	L	L	L	L	L	L	L	L	L	L	L	L	L	L	L	L	L	L	L	L	L	L	L	L	L	L	L	L	L	L	L	L	L	L	L	L	L	L	L	L	L	L	L	L	L	L
S0332.F8_S62	PANC 468 PT1	PDAC	N	N	N	N	N	N	N	N	N	N	N	N	N	N	N	N	N	N	N	N	N	N	N	N	N	N	N	N	N	N	N	N	N	N	N	N	N	N	N	N	N	N	N	N	N	N	N
S0332.G1_S7	INDI 533 PT1	PDAC	L	L	L	L	L	L	L	L	L	L	L	L	L	L	L	L	L	L	L	L	L	L	L	L	L	L	L	L	L	L	L	L	L	L	L	L	L	L	L	L	L	L	L	L	L	L	L
S0332.G10_S79	PANC 085 PT	PDAC	N	N	N	N	N	N	N	N	N	N	N	N	N	N	N	N	N	N	N	N	N	N	N	N	N	N	N	N	N	N	N	N	N	N	N	N	N	N	N	N	N	N	N	N	N	N	N
S0332.G11_S87	PANC 101 PT	PDAC	N	N	N	N	N	N	N	N	N	N	N	N	N	N	N	N	N	N	N	N	N	N	N	N	N	N	N	N	N	N	N	N	N	N	N	N	N	N	N	N	N	N	N	N	N	N	N
S0332.G2_S15	PANC 335 PT	PDAC	G	G	G	G	G	G	G	G	G	G	G	G	N	N	N	N	N	N	N	N	N	N	N	N	N	N	N	N	N	N	N	N	N	N	N	N	N	N	N	N	N	N	N	N	N	N	N
S0332.G3_S23	PANC 353 PT1	PDAC	N	N	N	N	N	N	N	N	N	N	N	N	N	N	N	N	N	N	N	N	N	N	N	N	N	N	N	N	N	N	N	N	N	N	N	N	N	N	N	N	N	N	N	N	N	N	N
S0332.G4_S31	PANC 387 PT1	PDAC	L	L	L	L	L	L	L	L	L	L	L	L	L	L	L	L	L	L	L	L	L	L	L	L	L	L	L	L	L	L	L	L	L	L	L	L	L	L	L	L	L	L	L	L	L	L	L
S0332.G5_S39	PANC 397 PT1	PDAC	L	L	L	L	L	L	L	L	L	L	L	L	L	L	L	L	L	L	L	L	L	L	L	L	L	L	L	L	L	L	L	L	L	L	L	L	L	L	L	L	L	L	L	L	L	L	L
S0332.G6_S47	PANC 405 PT1	PDAC	N	N	N	N	N	N	N	N	N	N	N	N	N	N	N	N	N	N	N	N	N	N	N	N	N	N	N	N	N	N	N	N	N	N	N	N	N	N	N	N	N	N	N	N	N	N	N
S0332.G7_S55	PANC 459 PT1	PDAC	L	L	L	L	L	L	L	L	L	L	L	L	L	L	L	L	L	L	L	L	L	L	L	L	L	L	L	L	L	L	L	L	L	L	L	L	L	L	L	L	L	L	L	L	L	L	L
S0332.G8_S63	PANC 469 PT1	PDAC	N	N	N	N	N	N	N	N	N	N	N	N	N	N	N	N	N	N	N	N	N	N	N	N	N	N	N	N	N	N	N	N	N	N	N	N	N	N	N	N	N	N	N	N	N	N	N
S0332.H1_S8	INDI 686 PT1	PDAC	L	L	L	L	L	L	L	L	L	L	L	L	L	L	L	L	L	L	L	L	L	L	L	L	L	L	L	L	L	L	L	L	L	L	L	L	L	L	L	L	L	L	L	L	L	L	L
S0332.H10_S80	PANC 087 PT2	PDAC	N	N	N	N	N	N	N	N	N	N	N	N	N	N	N	N	N	N	N	N	N	N	N	N	N	N	N	N	N	N	N	N	N	N	N	N	N	N	N	N	N	N	N	N	N	N	N
S0332.H11_S88	PANC 102 PT1	PDAC	N	N	N	N	N	N	N	N	N	N	N	N	N	N	N	N	N	N	N	N	N	N	N	N	N	N	N	N	N	N	N	N	N	N	N	N	N	N	N	N	N	N	N	N	N	N	N
S0332.H2_S16	PANC 336 PT	PDAC	L	L	L	L	L	L	L	L	L	L	L	L	L	L	L	L	L	L	L	L	L	L	L	L	L	L	L	L	L	L	L	L	L	L	L	L	L	L	L	L	L	L	L	L	L	L	L
S0332.H3_S24	PANC 355 PT1	PDAC	N	N	N	N	N	N	N	N	N	N	N	N	N	N	N	N	N	N	N	N	N	N	N	N	N	N	N	N	N	N	N	N	N	N	N	N	N	N	N	N	N	N	N	N	N	N	N
S0332.H4_S32	PANC 388 PT1	PDAC	N	N	N	N	N	N	N	N	N	N	N	N	N	N	N	N	N	N	N	N	N	N	N	N	N	N	N	N	N	N	N	N	N	N	N	N	N	N	N	N	N	N	N	N	N	N	N
S0332.H5_S40	PANC 398 PT1	PDAC	N	N	N	N	N	N	N	N	N	N	N	N	N	N	N	N	L	L	L	L	L	L	L	L	L	L	L	L	L	L	L	L	L	L	L	L	L	L	L	L	L	L	L	L	L	N	N
S0332.H6_S48	PANC 406 PT1	PDAC	G	G	G	G	G	G	G	G	G	G	G	G	G	G	G	G	G	G	G	G	G	G	G	G	G	G	G	G	G	G	G	G	G	L	L	L	L	L	L	L	L	L	L	L	L	L	L
S0332.H7_S56	PANC 462 PT1	PDAC	N	N	N	N	N	N	N	N	N	N	N	N	N	N	N	N	N	N	N	N	N	N	N	N	N	N	N	N	N	N	N	N	N	N	L	L	L	L	L	L	N	N	N	N	N	N	N
S0332.H8_S64	PANC 469 PT2	PDAC	N	N	N	N	N	N	N	N	N	N	N	N	N	N	N	N	N	N	N	N	N	N	N	N	N	N	N	N	N	N	N	N	N	N	N	N	N	N	N	N	N	N	N	N	N	N	N
S0334.A10_S73	PANC 717 PT1	PDAC	L	L	L	L	L	L	L	L	L	L	L	L	L	L	L	L	L	L	L	L	L	L	L	L	L	L	L	L	L	L	L	L	L	L	L	L	L	L	L	L	L	L	L	L	L	L	L
S0334.A11_S81	PANC 724 PT1	PDAC	N	N	N	N	N	N	N	N	N	N	N	N	N	N	N	N	N	N	N	N	N	N	N	N	N	N	N	N	N	N	N	N	N	N	N	N	N	N	N	N	N	N	N	N	N	N	N
S0334.A12_S89	PANC 734 PT1	PDAC	N	N	N	N	N	N	N	N	N	N	N	N	N	N	N	N	N	N	N	N	N	N	N	N	N	N	N	N	N	N	N	N	N	N	N	N	N	N	N	N	N	N	N	N	N	N	N
S0334.A2_S9	PANC 506 PT1	PDAC	N	N	N	N	N	N	N	N	N	N	N	N	N	N	N	N	N	N	N	N	N	N	N	N	N	N	N	N	N	N	N	N	N	N	N	N	N	N	N	N	N	N	N	N	N	N	N
S0334.A3_S17	PANC 489 PT1	PDAC	L	L	L	L	L	L	L	L	L	L	L	L	L	L	L	L	L	L	L	L	L	L	L	L	L	L	L	L	L	L	L	L	L	L	L	L	L	L	L	L	L	L	L	L	L	L	L
S0334.A4_S25	PANC 535 PT1	PDAC	N	N	N	N	N	N	N	N	N	N	N	N	N	N	N	N	N	N	N	N	N	N	N	N	N	N	N	N	N	N	N	N	N	N	N	N	N	N	N	N	N	N	N	N	N	N	N
S0334.A5_S33	PANC 543 PT1	PDAC	N	N	N	N	N	N	N	N	N	N	N	N	N	N	N	N	N	N	N	N	N	N	N	N	N	N	N	N	N	N	N	N	N	N	N	N	N	N	N	N	N	N	N	N	N	N	N
S0334.A6_S41	PANC 551 PT1	PDAC	L	L	L	L	L	L	L	L	L	L	L	L	L	L	L	L	L	L	L	L	L	L	L	L	L	L	L	L	L	L	L	L	L	L	L	L	L	L	L	L	L	L	L	L	L	L	L
S0334.A7_S49	PANC 687 PT1	PDAC	N	N	N	N	N	N	N	N	N	N	N	N	N	N	N	N	N	N	N	N	N	N	N	N	N	N	N	N	N	N	N	N	N	N	N	N	N	N	N	N	N	N	N	N	N	N	N
S0334.A8_S57	PANC 695 PT1	PDAC	L	L	L	L	L	L	L	L	L	L	L	L	L	L	L	L	L	L	L	L	L	L	L	L	L	L	L	L	L	L	L	L	L	L	L	L	L	L	L	L	L	L	L	L	L	L	L
S0334.A9_S65	PANC 705 PT1	PDAC	N	N	N	N	N	N	N	N	N	N	N	N	N	N	N	N	N	N	N	N	N	N	N	N	N	N	N	N	N	N	N	N	N	N	N	N	N	N	N	N	N	N	N	N	N	N	N
S0334.B1_S2	PANC 498 PT1	PDAC	L	L	L	L	L	L	L	L	L	L	L	L	L	L	L	L	L	L	L	L	L	L	L	L	L	L	L	L	L	L	L	L	L	L	L	L	L	L	L	L	L	L	L	L	L	N	N
S0334.B10_S74	PANC 718 PT1	PDAC	L	L	L	L	L	L	L	L	L	L	L	L	L	L	L	L	L	L	L	L	L	L	L	L	L	L	L	L	L	L	L	L	L	L	L	L	L	L	L	L	L	L	L	L	L	L	L
S0334.B11_S82	PANC 725 PT1	PDAC	G	G	G	G	G	G	G	G	G	G	N	N	N	N	N	N	N	N	N	N	N	N	N	N	N	N	N	N	N	N	N	N	N	N	N	N	N	N	N	N	N	N	N	N	N	N	N
S0334.B12_S90	PANC 736 PT1	PDAC	N	N	N	N	N	N	N	N	N	N	N	N	N	N	N	N	N	N	N	N	N	N	N	N	N	N	N	N	N	N	N	N	N	N	N	N	N	N	N	N	N	N	N	N	N	N	N
S0334.B2_S10	PANC 507 PT1	PDAC	N	N	N	N	N	N	N	N	N	N	N	N	N	N	N	N	N	N	N	N	N	N	N	N	N	N	N	N	N	N	N	N	N	N	N	N	N	N	N	N	N	N	N	N	N	N	N
S0334.B4_S26	PANC 536 PT1	PDAC	N	N	N	N	N	N	N	N	N	N	N	N	N	N	N	N	N	N	N	N	N	N	N	N	N	N	N	N	N	N	N	N	N	N	N	N	N	N	N	N	N	N	N	N	N	N	N
S0334.B6_S42	PANC 552 PT1	PDAC	L	L	L	L	L	L	L	L	L	L	L	L	L	L	L	L	L	L	L	L	L	L	L	L	L	L	L	L	L	L	L	L	L	L	L	L	L	L	L	L	L	L	L	L	L	N	N
S0334.B7_S50	PANC 688 PT1	PDAC	N	N	N	N	N	N	N	N	N	N	N	N	N	N	N	N	N	N	N	N	N	N	N	N	N	N	N	N	N	N	N	N	N	N	N	N	N	N	N	N	N	N	N	N	N	N	N
S0334.B8_S58	PANC 696 PT1	PDAC	N	N	N	N	N	N	N	N	N	N	N	N	N	N	N	N	N	N	N	N	N	N	N	N	N	N	N	N	N	N	N	N	N	N	N	N	N	N	N	N	N	N	N	N	N	N	N
S0334.B9_S66	PANC 706 PT1	PDAC	L	L	L	L	L	L	L	L	L	L	L	L	L	L	L	L	L	L	L	L	L	L	L	L	L	L	L	L	L	L	L	L	L	L	L	L	L	L	L	L	L	L	L	L	L	L	L
S0334.C10_S75	PANC 719 PT1	PDAC	N	N	N	N	N	N	N	N	N	N	N	N	N	N	N	N	N	N	N	N	N	N	N	N	N	N	N	N	N	N	N	N	N	N	N	N	N	N	N	N	N	N	N	N	N	N	N
S0334.C11_S83	PANC 728 PT1	PDAC	L	L	L	L	L	L	L	L	L	L	L	L	L	L	L	L	L	L	L	L	L	L	L	L	L	L	L	L	L	L	L	L	L	L	L	L	L	L	L	L	L	L	L	L	L	L	L
S0334.C12_S91	PANC 738 PT1	PDAC	N	N	N	N	N	N	N	N	N	N	N	N	N	N	N	N	N	N	N	N	N	N	N	N	N	N	N	N	N	N	N	N	N	N	N	N	N	N	N	N	N	N	N	N	N	N	N
S0334.C2_S11	PANC 509 PT1	PDAC	N	N	N	N	N	N	N	N	N	N	N	N	N	N	N	N	N	N	N	N	N	N	N	N	N	N	N	N	N	N	N	N	N	N	N	N	N	N	N	N	N	N	N	N	N	N	N
S0334.C3_S19	PANC 518 PT1	PDAC	L	L	L	L	L	L	L	L	L	L	L	L	L	L	L	L	L	L	L	L	L	L	L	L	L	L	L	L	L	L	L	L	L	L	L	L	L	L	L	L	L	L	L	L	L	L	L
S0334.C4_S27	PANC 537 PT1	PDAC	N	N	N	N	N	N	N	N	N	N	N	N	N	N	N	N	N	N	N	N	N	N	N	N	N	N	N	N	N	N	N	N	N	N	N	N	N	N	N	N	N	N	N	N	N	N	N
S0334.C5_S35	PANC 545 PT1	PDAC	N	N	N	N	N	N	N	N	N	N	N	N	N	N	N	N	N	N	N	N	N	N	N	N	N	N	N	N	N	N	N	N	N	N	N	N	N	N	N	N	N	N	N	N	N	N	N
S0334.C6_S43	PANC 681 PT1	PDAC	N	N	N	N	N	N	N	N	N	N	N	N	N	N	N	N	N	N	N	N	N	N	N	N	N	N	N	N	N	N	N	N	N	N	N	N	N	N	N	N	N	N	N	N	N	N	N
S0334.C9_S67	PANC 707 PT1	PDAC	N	N	N	N	N	N	N	N	N	N	N	N	N	N	N	N	N	N	N	N	N	N	N	N	N	N	N	N	N	N	N	N	N	N	N	N	N	N	N	N	N	N	N	N	N	N	N
S0334.D1_S4	PANC 501 PT1	PDAC	N	N	N	N	L	L	L	L	L	L	L	L	L	L	L	L	L	L	L	L	L	L	L	L	L	L	L	L	L	L	L	L	L	L	L	L	L	L	L	L	L	L	L	L	L	L	L
S0334.D10_S76	PANC 720 PT1	PDAC	N	N	N	N	N	N	N	N	N	N	N	N	N	N	N	N	N	N	N	N	N	N	N	N	N	N	N	N	N	N	N	N	N	N	N	N	N	N	N	N	N	N	N	N	N	N	N
S0334.D11_S84	PANC 728 PT2	PDAC	L	L	L	L	L	L	L	L	L	L	L	L	L	L	L	L	L	L	L	L	L	L	L	L	L	L	L	L	L	L	L	L	L	L	L	L	L	L	L	L	L	L	L	L	L	L	L
S0334.D12_S92	PANC 739 PT1	PDAC	L	L	L	L	L	L	L	L	L	L	L	L	L	L	L	L	L	L	L	L	L	L	L	L	L	L	L	L	L	L	L	L	L	L	L	L	L	L	L	L	L	L	L	L	L	G	G
S0334.D2_S12	PANC 510 PT1	PDAC	L	L	L	L	L	L	L	L	L	L	L	L	L	L	L	L	L	L	L	L	L	L	L	L	L	L	L	L	L	L	L	L	L	L	L	L	L	L	L	L	L	L	L	L	L	L	L
S0334.D3_S20	PANC 520 PT1	PDAC	L	L	L	L	L	L	L	L	L	L	L	L	L	L	L	L	L	L	L	L	L	L	L	L	L	L	L	L	L	L	L	L	L	L	L	L	L	L	L	L	L	L	L	L	L	L	L
S0334.D4_S28	PANC 538 PT1	PDAC	L	L	L	L	L	L	L	L	L	L	L	L	L	L	L	L	L	L	L	L	L	L	L	L	L	L	L	L	L	L	L	L	L	L	L	L	L	L	L	L	L	L	L	L	L	L	L
S0334.D5_S36	PANC 546 PT1	PDAC	L	L	L	L	L	L	L	L	L	L	L	L	N	N	N	N	N	N	N	N	N	N	N	N	N	N	N	N	N	N	N	N	N	L	L	L	L	L	L	L	L	L	L	L	L	L	N
S0334.D6_S44	PANC 682 PT1	PDAC	L	L	L	L	L	L	L	L	L	L	L	L	L	L	L	L	L	L	L	L	L	L	L	L	L	L	L	L	L	L	L	L	L	L	L	L	L	L	L	L	L	L	L	L	L	L	L
S0334.D7_S52	PANC 690 PT1	PDAC	N	N	N	N	N	N	N	N	N	N	N	N	N	N	N	N	N	N	N	N	N	N	N	N	N	N	N	N	N	N	N	N	N	N	N	N	N	N	N	N	N	N	N	N	N	N	N
S0334.D8_S60	PANC 698 PT1	PDAC	N	N	N	N	N	N	N	N	N	N	N	N	N	N	N	N	N	N	N	N	N	N	N	N	N	N	N	N	N	N	N	N	N	N	N	N	N	N	N	N	N	N	N	N	N	N	N
S0334.D9_S68	PANC 709 PT1	PDAC	L	L	L	L	L	L	L	L	L	L	L	L	L	L	L	L	L	L	L	L	L	L	L	L	L	L	L	L	L	L	L	L	L	L	L	L	L	L	L	L	L	L	L	L	L	L	L
S0334.E1_S5	PANC 502 PT1	PDAC	N	N	N	N	N	N	N	N	N	N	N	N	N	N	N	N	N	N	N	N	N	N	N	N	N	N	N	N	N	N	N	N	N	N	N	N	N	N	N	N	N	N	N	N	N	N	N
S0334.E10_S77	PANC 721 PT1	PDAC	N	N	N	N	N	N	N	N	N	N	N	N	N	N	N	N	N	N	N	N	N	N	N	N	N	N	N	N	N	N	N	N	N	N	N	N	N	N	N	N	N	N	N	N	N	N	N
S0334.E11_S85	PANC 730 PT1	PDAC	N	N	N	L	L	L	L	L	L	L	L	L	L	L	L	L	L	L	L	L	L	L	L	L	L	L	L	L	L	L	L	L	L	L	L	L	L	L	L	L	L	L	L	L	L	L	N
S0334.E12_S93	LCR 808 PT1	PDAC	L	L	L	L	L	L	L	L	L	L	L	L	L	L	L	L	L	L	L	L	L	L	L	L	L	L	L	L	L	L	L	L	L	L	L	L	L	L	L	L	L	L	L	L	L	L	L
S0334.E2_S13	PANC 512 PT1	PDAC	L	L	L	L	L	L	L	L	L	L	L	L	L	L	L	L	L	L	L	L	L	L	L	L	L	L	L	L	L	L	L	L	L	L	L	L	L	L	L	L	L	L	L	L	L	L	L
S0334.E3_S21	PANC 515 PT1	PDAC	L	L	L	L	L	L	L	L	L	L	L	L	L	L	L	L	L	L	L	L	L	L	L	L	L	L	L	L	L	L	L	L	L	L	L	L	L	L	L	L	L	L	L	L	L	L	L
S0334.E4_S29	PANC 539 PT1	PDAC	N	N	N	N	N	N	N	N	N	N	N	N	N	N	N	N	N	N	N	N	N	N	N	N	N	N	N	N	N	N	N	N	N	N	N	N	N	N	N	N	N	N	N	N	N	N	N
S0334.E5_S37	PANC 547 PT1	PDAC	N	N	N	N	N	N	N	N	N	N	N	N	N	N	N	N	N	N	N	N	N	N	N	N	N	N	N	N	N	N	N	N	N	N	N	N	N	N	N	N	N	N	N	N	N	N	N
S0334.E6_S45	PANC 683 PT1	PDAC	N	N	N	N	N	N	N	N	N	N	N	N	N	N	N	N	N	N	N	N	N	N	N	N	N	N	N	N	N	N	N	N	N	N	N	N	N	N	N	N	N	N	N	N	N	N	N
S0334.E7_S53	PANC 691 PT1	PDAC	G	G	G	G	G	G	G	G	G	G	G	G	G	G	G	G	G	G	G	G	G	G	G	G	G	G	G	G	G	G	G	G	G	G	G	G	G	G	G	G	G	G	G	G	G	G	G
S0334.E8_S61	PANC 700 PT1	PDAC	G	G	G	G	G	G	G	G	G	G	G	G	G	G	G	G	G	G	G	G	G	G	G	G	G	G	G	G	G	G	G	G	G	G	G	G	G	G	G	G	G	G	G	G	G	G	G
S0334.E9_S69	PANC 710 PT1	PDAC	N	N	N	N	N	N	N	N	N	N	N	N	N	N	N	N	N	N	N	N	N	N	N	N	N	N	N	N	N	N	N	N	N	N	N	N	N	N	N	N	N	N	N	N	N	N	N
S0334.F1_S6	PANC 503 PT1	PDAC	G	G	G	G	G	G	G	G	G	G	G	G	G	G	G	G	G	G	G	G	G	G	G	G	G	G	G	G	G	G	L	L	L	L	L	L	L	L	L	L	L	L	L	L	L	L	L
S0334.F10_S78	PANC 722 PT1	PDAC	N	N	N	N	N	N	N	N	N	N	N	N	N	N	N	N	N	N	N	N	N	N	N	N	N	N	N	N	N	N	N	N	N	N	N	N	N	N	N	N	N	N	N	N	N	N	N
S0334.F11_S86	PANC 731 PT1	PDAC	N	N	N	N	N	N	N	N	N	N	N	N	N	N	N	N	N	N	N	N	N	N	N	N	N	N	N	N	N	N	N	N	N	N	N	N	N	N	N	N	N	N	N	N	N	N	N
S0334.F12_S94	LCR 811 PT1	PDAC	L	L	L	L	L	L	L	L	L	L	L	L	L	L	L	L	L	L	L	L	L	L	L	L	L	L	L	L	L	L	L	L	L	L	L	L	L	L	L	L	L	L	L	L	L	L	L
S0334.F2_S14	PANC 513 PT1	PDAC	N	N	N	N	N	N	N	N	N	N	N	N	N	N	N	N	N	N	N	N	N	N	N	N	N	N	N	N	N	N	N	N	N	N	N	N	N	N	N	N	N	N	N	N	N	N	N
S0334.F3_S22	PANC 532 PT1	PDAC	L	L	L	L	L	L	L	L	L	L	L	L	L	L	L	L	L	L	L	L	L	L	L	L	L	L	L	L	L	L	L	L	L	L	L	L	L	L	L	L	L	L	L	L	L	L	L
S0334.F4_S30	PANC 540 PT1	PDAC	N	N	N	N	N	N	N	N	N	N	N	N	N	N	N	N	N	N	N	N	N	N	N	N	N	N	N	N	N	N	N	N	N	N	N	N	N	N	N	N	N	N	N	N	N	N	N
S0334.F5_S38	PANC 548 PT1	PDAC	N	N	N	N	N	N	N	N	N	N	N	N	N	N	N	N	N	N	N	N	N	N	N	N	N	N	N	N	N	N	N	N	N	N	N	N	N	N	N	N	N	N	N	N	N	N	N
S0334.F6_S46	PANC 684 PT1	PDAC	L	L	L	L	L	L	L	L	L	L	L	L	L	L	L	L	L	L	L	L	L	L	L	L	L	L	L	L	L	L	L	L	L	L	L	L	L	L	L	L	L	L	L	L	L	L	L
S0334.F7_S54	PANC 692 PT1	PDAC	L	L	L	L	L	L	L	L	L	L	L	L	L	L	L	L	L	L	L	L	L	L	L	L	L	L	L	L	L	L	L	L	L	L	L	L	L	L	L	L	L	L	L	L	L	L	L
S0334.F8_S62	PANC 701 PT1	PDAC	N	N	N	N	N	N	N	N	N	N	N	N	N	N	N	N	N	N	N	N	N	N	N	N	N	N	N	N	N	N	N	N	N	N	N	N	N	N	N	N	N	N	N	N	N	N	N
S0334.F9_S70	PANC 713 PT1	PDAC	L	L	L	L	L	L	L	L	L	L	L	L	L	L	L	L	L	L	L	L	L	L	L	L	L	L	L	L	L	L	L	L	L	L	L	L	L	L	L	L	L	L	L	L	L	L	L
S0334.G1_S7	PANC 504 PT1	PDAC	N	N	N	N	N	N	N	N	N	N	N	N	N	N	N	N	N	N	N	N	N	N	N	N	N	N	N	N	N	N	N	N	N	N	N	N	N	N	N	N	N	N	N	N	N	N	N
S0334.G10_S79	PANC 723 PT1	PDAC	N	N	N	N	N	N	N	N	N	N	N	N	N	N	N	N	N	N	N	N	N	N	N	N	N	N	N	N	N	N	N	N	N	N	N	N	N	N	N	N	N	N	N	N	N	N	N
S0334.G11_S87	PANC 732 PT1	PDAC	N	N	N	N	N	N	N	N	N	N	N	N	N	N	N	N	N	N	N	N	N	N	N	N	N	N	N	N	N	N	N	N	N	N	N	N	N	N	N	N	N	N	N	N	N	N	N
S0334.G2_S15	PANC 514 PT1	PDAC	L	L	L	L	L	L	L	L	L	L	L	L	L	L	L	L	L	L	L	L	L	L	L	L	L	L	L	L	L	L	L	L	L	L	L	L	L	L	L	L	L	L	L	L	L	L	L
S0334.G3_S23	PANC 533 PT1	PDAC	N	N	N	N	N	N	N	N	N	N	N	N	N	N	N	N	N	N	N	N	N	N	N	N	N	N	N	N	N	N	N	N	N	N	N	N	N	N	N	N	N	N	N	N	N	N	N
S0334.G4_S31	PANC 541 PT1	PDAC	N	N	N	N	N	N	N	N	N	N	N	N	N	N	N	N	N	N	N	N	N	N	N	N	N	N	N	N	N	N	N	N	N	N	N	N	N	N	N	N	N	N	N	N	N	N	N
S0334.G5_S39	PANC 549 PT1	PDAC	L	L	L	L	L	L	L	L	L	L	L	L	L	L	L	L	L	L	L	L	L	L	L	L	L	L	L	L	L	L	L	L	L	L	L	L	L	L	L	L	L	L	L	L	L	L	L
S0334.G6_S47	PANC 685 PT1	PDAC	G	G	G	G	N	N	N	N	N	N	N	N	N	N	N	N	N	N	N	N	N	N	N	N	N	N	N	N	N	N	N	N	N	N	N	N	N	N	N	N	N	N	N	N	N	N	N
S0334.G7_S55	PANC 693 PT1	PDAC	N	N	N	N	N	N	N	N	N	N	N	N	N	N	N	N	N	N	N	N	N	N	N	N	N	N	N	N	N	N	N	N	N	N	N	N	N	N	N	N	N	N	N	N	N	N	N
S0334.G8_S63	PANC 703 PT1	PDAC	N	N	N	N	N	N	N	N	N	N	N	N	N	N	N	N	N	N	N	N	N	N	N	N	N	N	N	N	N	N	N	N	N	N	N	N	N	N	N	N	N	N	N	N	N	N	N
S0334.G9_S71	PANC 714 PT1	PDAC	G	G	G	G	G	G	G	G	G	G	G	G	G	G	G	G	G	G	N	N	N	N	N	N	N	N	N	N	N	N	N	N	N	N	N	N	N	N	N	N	N	N	N	N	N	N	N
S0334.H1_S8	PANC 505 PT1	PDAC	L	L	L	L	L	L	L	L	L	L	L	L	L	L	L	L	L	L	L	L	L	L	L	L	L	L	L	L	L	L	L	L	L	L	L	L	L	L	L	L	L	L	L	L	L	L	L
S0334.H10_S80	PANC 708 PT1	PDAC	G	G	G	G	G	G	G	G	G	G	G	G	G	G	G	L	L	L	L	L	L	L	L	L	L	L	L	L	L	L	L	L	L	L	L	L	L	L	L	L	L	L	L	L	L	L	L
S0334.H11_S88	PANC 733 PT1	PDAC	N	N	N	N	N	N	N	N	N	N	N	N	N	N	N	N	N	N	N	N	N	N	N	N	N	N	N	N	N	N	N	N	N	N	N	N	N	N	N	N	N	N	N	N	N	N	N
S0334.H3_S24	PANC 534 PT1	PDAC	N	N	N	N	N	N	N	N	N	N	N	N	N	N	N	N	N	N	N	N	N	N	N	N	N	N	N	N	N	N	N	N	N	N	N	N	N	N	N	N	N	N	N	N	N	N	N
S0334.H4_S32	PANC 542 PT1	PDAC	N	N	N	N	N	N	N	N	N	N	N	N	N	N	N	N	N	N	N	N	N	N	N	N	N	N	N	N	N	N	N	N	N	N	N	N	N	N	N	N	N	N	N	N	N	N	N
S0334.H5_S40	PANC 550 PT1	PDAC	N	N	N	N	N	N	N	N	N	L	L	L	L	L	L	L	L	L	L	L	L	L	L	L	L	L	L	L	L	L	L	L	L	L	L	L	L	L	L	L	L	L	L	L	L	L	L
S0334.H6_S48	PANC 686 PT1	PDAC	L	L	L	L	L	L	L	L	L	L	L	L	L	L	L	L	L	L	L	L	L	L	L	L	L	L	L	L	L	L	L	L	L	L	L	L	L	L	L	L	L	L	L	L	L	L	L
S0334.H7_S56	PANC 694 PT1	PDAC	N	N	N	N	N	N	N	N	N	N	N	N	N	N	N	N	N	N	N	N	N	N	N	N	N	N	N	N	N	N	N	N	N	N	N	N	N	N	N	N	N	N	N	N	N	N	N
S0334.H8_S64	PANC 704 PT1	PDAC	N	N	N	N	N	N	N	N	N	N	N	N	N	N	N	N	N	N	N	N	N	N	N	N	N	N	N	N	N	N	N	N	N	N	N	N	N	N	N	N	N	N	N	N	N	N	N
S0334.H9_S72	PANC 716 PT1	PDAC	N	N	N	N	N	N	N	N	N	N	N	N	N	N	N	N	N	N	N	N	N	N	N	N	N	N	N	N	N	N	N	N	N	N	N	N	N	N	N	N	N	N	N	N	N	N	N
S0335.A1_S1	PANC 345 PT1	PDAC	G	G	G	G	G	G	G	G	G	G	G	G	G	G	G	G	G	G	G	G	G	G	G	G	G	G	G	G	G	G	G	G	G	G	G	G	G	G	G	G	G	G	G	G	G	G	G
S0335.A10_S73	PANCA 1126 PT1	PDAC	L	L	L	L	L	L	L	L	L	L	L	L	L	L	L	L	L	L	L	L	L	L	L	L	L	L	L	L	L	L	L	L	L	L	L	L	L	L	L	L	L	L	L	L	L	L	L
S0335.A11_S81	PANCA 1112 PT1	PDAC	L	L	L	L	L	L	L	L	L	L	L	L	L	L	L	L	L	L	L	L	L	L	L	L	L	L	L	L	L	L	L	L	L	L	L	L	L	L	L	L	L	L	L	L	L	L	L
S0335.A2_S9	PANC 530 PT1	PDAC	N	N	N	N	N	N	N	N	N	N	N	N	N	N	N	N	N	N	N	N	N	N	N	N	N	N	N	N	N	N	N	N	N	N	N	N	N	N	N	N	N	N	N	N	N	N	N
S0335.A3_S17	PANC 767 PT1	PDAC	N	N	N	N	N	N	N	N	N	N	N	N	N	N	N	N	N	N	N	N	N	N	N	N	N	N	N	N	N	N	N	N	N	N	N	N	N	N	N	N	N	N	N	N	N	N	N
S0335.A4_S25	PANC 418 PT1	PDAC	N	N	N	N	N	N	N	N	N	N	N	N	N	N	N	N	N	N	N	N	N	N	N	N	N	N	N	N	N	N	N	N	N	N	N	N	N	N	N	N	N	N	N	N	N	N	N
S0335.A5_S33	PANC 426 PT1	PDAC	L	L	L	L	L	L	L	L	L	L	L	L	L	L	L	L	L	L	L	L	L	L	L	L	L	L	L	L	L	L	L	L	L	L	L	L	L	L	L	L	L	L	L	L	L	L	L
S0335.A6_S41	PANC 439 PT1	PDAC	N	N	N	N	N	N	N	N	N	N	N	N	N	N	N	N	N	N	N	N	N	N	N	N	N	N	N	N	N	N	N	N	N	N	N	N	N	N	N	N	N	N	N	N	N	N	N
S0335.A7_S49	PANC 449 PT1	PDAC	N	N	N	N	N	N	N	N	N	N	N	N	N	N	N	N	N	N	N	N	N	N	N	N	N	N	N	N	N	N	N	N	N	N	N	N	N	N	N	N	N	N	N	N	N	N	N
S0335.A8_S57	PANC 458 PT1	PDAC	N	N	N	N	N	N	N	N	N	N	N	N	N	N	N	N	N	N	N	N	N	N	N	N	N	N	N	N	N	N	N	N	N	N	N	N	N	N	N	N	N	N	N	N	N	N	N
S0335.A9_S65	PANCA 1109 PT1	PDAC	N	N	N	N	N	N	N	N	N	N	N	N	N	N	N	N	N	N	N	N	N	N	N	N	N	N	N	N	N	N	N	N	N	N	N	N	N	N	N	N	N	N	N	N	N	N	N
S0335.B10_S74	PANCA 1124 PT1	PDAC	N	N	N	N	N	N	N	N	N	N	N	N	N	N	N	N	N	N	N	N	N	N	N	N	N	N	N	N	N	N	N	N	N	N	N	N	N	N	N	N	N	N	N	N	N	N	N
S0335.B11_S82	PANCA 1115 PT1	PDAC	N	N	N	N	N	N	N	N	N	N	N	N	N	N	N	N	L	L	L	L	L	L	L	L	L	L	L	L	L	L	L	L	L	L	L	L	L	L	L	L	L	L	N	N	N	N	N
S0335.B12_S90	PANC 488 PT1	PDAC	N	N	N	N	N	N	N	N	N	N	N	N	N	N	N	N	N	N	N	N	N	N	N	N	N	N	N	N	N	N	N	N	N	N	N	N	N	N	N	N	N	N	N	N	N	N	N
S0335.B2_S10	PANC 760 PT1	PDAC	N	N	N	N	N	N	N	N	N	N	N	N	N	N	N	N	N	N	N	N	N	N	N	N	N	N	N	N	N	N	N	N	N	N	N	N	N	N	N	N	N	N	L	L	L	L	L
S0335.B3_S18	PANC 768 PT1	PDAC	N	N	N	N	N	N	N	N	N	N	N	N	N	N	N	N	N	N	N	N	N	N	N	N	N	N	N	N	N	N	N	N	N	N	N	N	N	N	N	N	N	N	N	N	N	N	N
S0335.B4_S26	PANC 419 PT1	PDAC	N	N	N	N	N	N	N	N	N	N	N	N	N	N	N	N	N	N	N	N	N	N	N	N	N	N	N	N	N	N	N	N	N	N	N	N	N	N	N	N	N	N	N	N	N	N	N
S0335.B5_S34	PANC 427 PT1	PDAC	N	N	N	N	N	N	N	N	N	N	N	N	N	N	N	N	N	N	N	N	N	N	N	N	N	N	N	N	N	N	N	N	N	N	N	N	N	N	N	N	N	N	N	N	N	N	N
S0335.B6_S42	PANC 440 PT1	PDAC	N	N	N	N	N	N	N	N	N	N	N	N	N	N	N	N	N	N	N	N	N	N	N	N	N	N	N	N	N	N	N	N	N	N	N	N	N	N	N	N	N	N	N	N	N	N	N
S0335.B7_S50	PANC 450 PT1	PDAC	G	G	G	G	G	G	G	G	G	G	G	G	G	G	G	G	G	G	G	G	G	G	G	G	G	G	G	G	G	G	G	G	G	G	G	G	G	G	G	G	G	G	G	G	G	G	G
S0335.B8_S58	PANC 433 PT1	PDAC	L	L	L	L	L	L	L	L	L	L	L	L	L	L	L	L	L	L	L	L	L	L	L	L	L	L	L	L	L	L	L	L	L	L	L	L	L	L	L	L	L	L	L	L	N	N	N
S0335.C1_S3	PANC 528 PT1	PDAC	N	N	N	N	N	N	N	N	N	N	N	N	N	N	N	N	N	N	N	N	N	N	N	N	N	N	N	N	N	N	N	N	N	N	N	N	N	N	N	N	N	N	N	N	N	N	N
S0335.C10_S75	PANCA 1123 PT1	PDAC	N	N	N	N	N	N	N	N	N	N	N	N	N	N	N	N	N	N	N	N	N	N	N	N	N	N	N	N	N	N	N	N	N	N	N	N	N	N	N	N	N	N	N	N	N	N	N
S0335.C11_S83	PANCA 1114 PT1	PDAC	G	G	G	G	G	G	G	G	G	G	G	G	G	G	G	G	G	G	G	G	G	G	G	G	G	G	G	G	G	G	G	G	G	G	G	G	G	G	G	G	G	G	G	G	G	G	G
S0335.C12_S91	PANC 490 PT1	PDAC	N	N	N	N	N	N	N	N	N	N	N	N	N	N	N	N	N	N	N	N	N	N	N	N	N	N	N	N	N	N	N	N	N	N	N	N	N	N	N	N	N	N	N	N	N	N	N
S0335.C2_S11	PANC 531 PT1	PDAC	N	N	N	L	L	L	L	L	L	L	L	L	L	L	L	L	L	L	L	L	L	L	L	L	L	L	L	L	L	L	L	L	L	L	L	L	L	L	L	L	L	L	L	L	L	L	L
S0335.C3_S19	PANC 769 PT1	PDAC	N	N	N	N	N	N	N	N	N	N	N	N	N	N	N	N	N	N	N	N	N	N	N	N	N	N	N	N	N	N	N	N	N	N	N	N	N	N	N	N	N	N	N	N	N	N	N
S0335.C4_S27	PANC 420 PT1	PDAC	L	L	L	L	L	L	L	L	L	L	L	L	N	N	N	N	N	N	N	N	N	N	N	N	N	N	N	N	N	N	N	N	N	N	N	N	N	N	N	N	N	N	N	N	N	N	N
S0335.C5_S35	PANC 428 PT1	PDAC	N	N	N	N	N	N	N	N	N	N	N	N	N	N	N	N	N	N	N	N	N	N	N	N	N	N	N	N	L	L	L	L	L	L	L	L	L	L	L	L	L	L	L	L	L	L	L
S0335.C6_S43	PANC 442 PT1	PDAC	L	L	L	L	L	L	L	L	L	L	L	L	L	L	L	L	L	L	L	L	L	L	L	L	L	L	L	L	L	L	L	L	L	L	L	L	L	L	L	L	L	L	L	L	L	L	L
S0335.C7_S51	PANC 451 PT1	PDAC	L	L	L	L	L	L	L	L	L	L	L	L	L	L	L	L	L	L	L	L	L	L	L	L	L	L	L	L	L	L	L	L	L	L	L	L	L	L	L	L	L	L	L	L	L	L	L
S0335.C8_S59	PANC 434 PT1	PDAC	L	L	L	L	L	L	L	L	L	L	L	L	L	L	L	L	L	L	L	L	L	L	L	L	L	L	L	L	L	L	L	L	L	L	L	L	L	L	L	L	L	L	L	L	L	L	L
S0335.C9_S67	PANCA 1130 PT1	PDAC	N	N	N	N	N	N	N	N	N	N	N	N	N	N	N	N	N	N	N	N	N	N	N	N	N	N	N	N	N	N	N	N	N	N	N	N	N	N	N	N	N	N	N	N	N	N	N
S0335.D1_S4	PANC 529 PT1	PDAC	G	G	G	G	G	G	G	G	G	G	G	G	G	G	G	G	G	G	G	G	G	G	G	G	G	G	G	G	G	G	G	G	G	G	G	G	L	L	L	L	L	L	L	L	L	L	L
S0335.D10_S76	PANCA 1121 PT1	PDAC	N	N	N	N	N	N	N	N	N	N	N	N	N	N	N	N	N	N	N	N	N	N	N	N	N	N	N	N	N	N	N	N	N	N	N	N	N	N	N	N	N	N	N	N	N	N	N
S0335.D11_S84	PANC 482 PT1	PDAC	N	N	N	N	N	N	N	N	N	N	N	N	N	N	N	N	N	N	N	N	N	N	N	N	N	N	N	N	N	N	N	N	N	N	N	N	N	N	N	N	N	N	N	N	N	N	N
S0335.D12_S92	PANC 492 PT1	PDAC	G	G	G	G	G	G	G	G	G	G	G	G	G	G	G	G	G	G	G	G	G	G	G	G	G	G	G	G	G	G	G	G	G	G	G	G	G	G	G	G	G	G	G	G	G	G	G
S0335.D2_S12	PANC 761 PT1	PDAC	L	L	L	L	L	L	L	L	L	L	L	L	L	L	L	L	L	L	L	L	L	L	L	L	L	L	L	L	L	L	L	L	L	L	L	L	L	L	L	L	L	L	L	L	L	L	L
S0335.D3_S20	PANC 766 PT1	PDAC	N	N	N	N	N	N	N	N	N	N	N	N	N	N	N	N	N	N	N	N	N	N	N	N	N	N	N	N	N	N	N	N	N	N	N	N	N	N	N	N	N	N	N	N	N	N	N
S0335.D4_S28	PANC 421 PT1	PDAC	L	L	L	L	L	L	L	L	L	L	L	L	L	L	L	L	L	L	L	L	L	L	L	L	L	L	L	L	L	L	L	L	L	L	L	L	L	L	L	L	L	L	L	L	L	L	L
S0335.D5_S36	PANC 430 PT1	PDAC	G	G	G	G	G	G	G	G	G	G	G	G	G	G	G	G	G	G	G	G	G	G	G	G	L	L	L	L	L	L	L	L	L	L	L	L	L	L	L	L	L	L	L	L	L	L	L
S0335.D6_S44	PANC 444 PT1	PDAC	L	L	L	L	L	L	L	L	L	L	L	L	L	L	L	L	L	L	L	L	L	L	L	L	L	L	L	L	L	L	L	L	L	L	L	L	L	L	L	L	L	L	L	L	L	L	L
S0335.D7_S52	PANC 452 PT1	PDAC	N	N	N	N	N	N	N	N	N	N	N	N	N	N	N	N	N	N	N	N	N	N	N	N	N	N	N	N	N	N	N	N	N	N	N	N	N	N	N	N	N	N	N	N	N	N	N
S0335.D8_S60	PANC 436 PT1	PDAC	N	N	N	N	N	N	N	N	N	N	N	N	N	N	N	N	N	N	N	N	N	N	N	N	N	N	N	N	N	N	N	N	N	N	N	N	N	N	N	N	N	N	N	N	N	N	N
S0335.D9_S68	PANCA 1104 PT1	PDAC	N	N	N	N	N	N	N	N	N	N	N	N	N	N	N	N	N	N	N	N	N	N	N	N	N	N	N	N	N	N	N	N	N	N	N	N	L	L	L	L	L	L	L	L	L	L	L
S0335.E1_S5	PANC 522 PT1	PDAC	L	L	L	L	L	L	L	L	L	L	L	L	L	L	L	L	L	L	L	L	L	L	L	L	L	L	L	L	L	L	L	L	L	L	L	L	L	L	L	L	L	L	L	L	L	L	L
S0335.E10_S77	PANCA 1122 PT1	PDAC	N	N	N	N	N	N	N	N	N	N	N	N	N	N	N	N	N	N	N	N	N	N	N	N	N	N	N	N	N	N	N	N	N	N	N	N	L	L	L	L	L	N	N	N	N	N	N
S0335.E11_S85	PANC 482 PT2	PDAC	L	L	L	L	L	L	L	L	L	L	L	L	L	L	L	L	L	L	L	L	L	L	L	L	L	L	L	L	L	L	L	L	L	L	L	L	L	L	L	L	L	L	L	L	L	N	N
S0335.E12_S93	PANC 491 PT1	PDAC	L	L	L	L	L	L	L	L	L	L	L	L	L	L	L	L	L	L	L	L	L	L	L	L	L	L	L	L	L	L	L	L	L	L	L	L	L	L	L	L	L	L	L	L	L	L	L
S0335.E2_S13	PANC 757 PT1	PDAC	N	N	N	N	N	N	N	N	N	N	N	N	N	N	N	N	N	N	N	N	N	N	N	N	N	N	N	N	N	N	N	N	N	N	N	N	N	N	N	N	N	N	N	N	N	N	N
S0335.E3_S21	PANC 763 PT1	PDAC	N	N	N	N	N	N	N	N	N	N	N	N	N	N	N	N	N	N	N	N	N	N	N	N	N	N	N	N	N	N	N	N	N	N	N	N	N	N	N	N	N	N	N	N	N	N	N
S0335.E4_S29	PANC 422 PT1	PDAC	L	L	L	L	L	L	L	L	L	L	L	L	L	L	L	L	L	L	L	L	L	L	L	L	L	L	L	L	L	L	L	L	L	L	L	L	L	L	L	L	L	L	L	L	L	L	L
S0335.E5_S37	PANC 431 PT1	PDAC	N	N	N	N	N	N	N	N	N	N	N	N	N	N	N	N	N	N	N	N	N	N	N	N	N	N	N	N	N	N	N	N	N	N	N	N	N	N	N	N	N	N	N	N	N	N	N
S0335.E6_S45	PANC 445 PT1	PDAC	L	L	L	L	L	L	L	L	L	L	L	L	L	L	L	L	L	L	L	L	L	L	L	L	L	L	L	L	L	L	L	L	L	L	L	L	L	L	L	L	L	L	L	L	L	L	L
S0335.E7_S53	PANC 454 PT1	PDAC	N	N	N	N	N	N	N	N	N	N	N	N	N	N	G	G	G	G	G	L	L	L	L	L	L	L	L	L	L	L	L	L	L	L	L	L	L	L	L	L	L	L	L	L	L	L	L
S0335.E8_S61	PANCA 1105 PT1	PDAC	N	N	N	N	N	N	N	N	N	N	N	N	N	N	N	N	N	N	N	N	N	N	N	N	N	N	N	N	N	N	N	N	N	N	N	N	N	N	N	N	N	N	N	N	N	N	N
S0335.E9_S69	PANCA 1117 PT1	PDAC	L	L	L	L	L	L	L	L	L	L	L	L	L	L	L	L	L	L	L	L	L	L	L	L	L	L	L	L	L	L	L	L	L	L	L	L	L	L	L	L	L	L	L	L	L	L	L
S0335.F1_S6	PANC 525 PT1	PDAC	N	N	N	N	N	N	N	N	N	N	N	N	N	N	N	N	N	N	N	N	N	N	N	N	N	N	N	N	N	N	N	N	N	N	N	N	N	N	N	N	N	N	N	N	N	N	N
S0335.F10_S78	PANCA 1120 PT1	PDAC	N	N	N	N	N	N	N	N	N	N	N	N	N	N	N	N	N	N	N	N	N	N	N	N	N	N	N	N	N	N	N	N	N	N	N	N	N	N	N	N	N	N	N	N	N	N	N
S0335.F11_S86	PANC 484 PT1	PDAC	N	N	N	N	N	N	N	N	N	N	N	N	N	N	N	N	N	N	N	N	N	N	N	N	N	N	N	N	N	N	N	N	N	N	N	N	N	N	N	N	N	N	N	N	N	N	N
S0335.F12_S94	PANC 494 PT1	PDAC	N	N	N	N	N	N	N	N	N	N	N	N	N	N	N	N	N	N	N	N	N	N	N	N	N	N	N	N	N	N	N	N	N	N	N	N	N	N	N	N	N	N	N	N	N	N	N
S0335.F3_S22	PANC 765 PT1	PDAC	G	G	G	G	G	G	G	G	G	G	G	G	G	G	G	G	G	G	G	G	G	G	G	G	L	L	L	L	L	L	L	L	L	L	L	L	L	L	L	L	L	L	L	L	L	L	L
S0335.F4_S30	PANC 423 PT1	PDAC	N	N	N	N	N	N	N	N	N	N	N	N	N	N	N	N	N	N	N	N	N	N	N	N	N	N	N	N	N	N	N	N	N	N	N	N	N	N	N	N	N	N	N	N	N	N	N
S0335.F5_S38	PANC 432 PT1	PDAC	N	N	N	N	N	N	N	N	N	N	N	N	N	N	N	N	N	N	N	N	N	N	N	N	N	N	N	N	N	N	N	N	N	N	N	N	N	N	N	N	N	N	N	N	N	N	N
S0335.F6_S46	PANC 446 PT1	PDAC	N	N	N	N	N	N	N	N	N	N	N	N	N	N	N	N	N	N	N	N	N	N	N	N	N	N	N	N	N	N	N	N	N	N	N	N	N	N	N	N	N	N	N	N	N	N	N
S0335.F7_S54	PANC 455 PT1	PDAC	N	N	N	N	N	N	N	N	N	N	N	N	N	N	N	N	N	N	N	N	N	N	N	N	N	N	N	N	N	N	N	N	N	N	N	N	N	N	N	N	N	N	N	N	N	N	N
S0335.F8_S62	PANCA 1106 PT1	PDAC	N	N	N	N	N	N	N	N	N	N	N	N	N	N	N	N	N	N	N	N	N	N	N	N	N	N	N	N	N	N	N	N	N	N	N	N	N	N	N	N	N	N	N	N	N	N	N
S0335.F9_S70	PANCA 1135 PT1	PDAC	N	N	N	N	N	N	N	N	N	N	N	N	N	N	N	N	N	N	N	N	N	N	N	N	N	N	N	N	N	N	N	N	N	N	N	N	N	N	N	N	N	N	N	N	N	N	N
S0335.G1_S7	PANC 764 PT1	PDAC	L	L	L	L	L	L	L	L	L	L	L	L	L	L	L	L	L	L	L	L	L	L	L	L	L	L	L	L	L	L	L	L	L	L	L	L	L	L	L	L	L	L	L	L	L	L	N
S0335.G10_S79	PANCA 1110 PT1	PDAC	L	L	L	L	L	L	L	L	L	L	L	L	L	L	L	L	L	L	L	L	L	L	L	L	L	L	L	L	L	L	L	L	L	L	L	L	L	L	L	L	L	L	L	L	L	L	L
S0335.G12_S95	PANC 496 PT1	PDAC	L	L	L	L	L	L	L	L	L	L	L	L	L	L	L	L	L	L	L	L	L	L	L	L	L	L	L	L	L	L	L	L	L	L	L	L	L	L	L	L	L	L	L	L	L	L	L
S0335.G2_S15	PANC 759 PT1	PDAC	N	N	N	N	N	N	N	N	N	N	N	N	N	N	N	N	N	N	N	N	N	N	N	N	N	N	N	N	N	N	N	N	N	N	N	N	N	N	N	N	N	N	N	N	N	N	N
S0335.G4_S31	PANC 424 PT1	PDAC	N	N	N	N	N	N	N	N	N	N	N	N	N	N	N	N	N	N	N	N	N	N	N	N	N	N	N	N	N	N	N	N	N	N	N	N	N	N	N	N	N	N	N	N	N	N	N
S0335.G5_S39	PANC 437 PT1	PDAC	L	L	L	L	L	L	L	L	L	L	L	L	L	L	L	L	L	L	L	L	L	L	L	L	L	L	L	L	L	L	L	L	L	L	L	L	L	L	L	L	L	L	N	N	N	N	N
S0335.G6_S47	PANC 447 PT1	PDAC	L	L	L	L	L	L	L	L	L	L	L	L	L	L	L	L	L	L	L	L	L	L	L	L	L	L	L	L	L	L	L	L	L	L	L	L	L	L	L	L	L	L	L	L	L	L	L
S0335.G7_S55	PANC 456 PT1	PDAC	N	N	N	N	N	N	N	N	N	N	N	N	N	N	N	N	N	N	N	N	N	N	N	N	N	N	N	N	N	N	N	N	N	N	N	N	N	N	N	N	N	N	N	N	N	N	N
S0335.G8_S63	PANCA 1107 PT1	PDAC	N	N	N	N	N	N	N	N	N	N	N	N	N	N	N	N	N	N	N	N	N	N	N	N	N	N	N	N	N	N	N	N	N	N	N	N	N	N	N	N	N	N	N	N	N	N	N
S0335.G9_S71	PANCA 1118 PT1	PDAC	N	N	N	N	N	N	N	N	N	N	N	N	N	N	N	N	N	N	N	N	N	N	N	N	N	N	N	N	N	N	N	N	N	N	N	N	N	N	N	N	N	N	N	N	N	N	N
S0335.H1_S8	PANC 526 PT1	PDAC	L	L	L	L	L	L	L	L	L	L	L	L	L	L	L	L	L	L	L	L	L	L	L	L	L	L	L	L	L	L	L	L	L	L	L	L	L	L	L	L	L	L	L	L	L	N	N
S0335.H10_S80	PANCA 1111 PT1	PDAC	N	N	N	N	N	N	N	N	N	N	N	N	N	N	N	N	N	N	N	N	N	N	N	N	N	N	N	N	N	N	N	N	N	N	N	N	N	N	N	N	N	N	N	N	N	N	N
S0335.H11_S88	PANC 472 PT1	PDAC	N	N	N	N	N	N	N	N	N	N	N	N	N	N	N	N	N	N	N	N	N	N	N	N	N	N	N	N	N	N	N	N	N	N	N	N	N	N	N	N	N	N	N	N	N	N	N
S0335.H3_S24	PANC 417 PT1	PDAC	G	G	G	G	G	G	G	G	G	G	G	G	G	G	G	G	G	G	G	G	G	G	G	G	G	G	G	G	G	G	G	G	G	G	G	G	G	G	G	G	G	G	G	G	G	G	G
S0335.H4_S32	PANC 425 PT1	PDAC	L	L	L	L	L	L	L	L	L	L	L	L	L	N	N	N	N	N	N	N	N	N	N	N	N	N	N	N	N	N	N	N	N	N	N	N	N	N	N	N	N	N	N	N	N	N	N
S0335.H5_S40	PANC 438 PT1	PDAC	N	N	N	N	N	N	N	N	N	N	N	N	N	N	N	N	N	N	N	N	N	N	N	N	N	N	N	N	N	N	N	N	N	N	N	N	N	N	N	N	N	N	N	N	N	N	N
S0335.H6_S48	PANC 448 PT1	PDAC	G	G	G	G	G	G	G	G	G	G	G	G	G	G	G	G	G	G	G	G	G	G	G	G	G	G	G	G	G	G	G	G	G	G	G	G	G	G	G	G	G	G	G	G	G	G	G
S0335.H7_S56	PANC 457 PT1	PDAC	L	L	L	L	L	L	L	L	L	L	L	L	L	L	L	L	L	L	L	L	L	L	L	L	L	L	L	L	L	L	L	L	L	L	L	L	L	L	L	L	L	L	L	L	L	L	L
S0335.H8_S64	PANCA 1108 PT1	PDAC	N	N	N	N	N	N	N	N	N	N	N	N	N	N	N	N	N	N	N	N	N	N	N	N	N	N	N	N	N	N	N	N	N	N	N	N	N	N	N	N	N	N	N	N	N	N	N
S0335.H9_S72	PANCA 1127 PT1	PDAC	L	L	L	L	L	L	L	L	L	L	L	L	L	L	L	L	L	L	L	L	L	L	L	L	L	L	L	L	L	L	L	L	L	L	L	L	L	L	L	L	L	L	L	L	N	N	N
S0336.A1_S1	LCR 814 PT1	PDAC	L	L	L	L	L	L	L	L	L	L	L	L	L	L	L	L	L	L	L	L	L	L	L	L	L	L	L	L	L	L	L	L	L	L	L	L	L	L	L	L	L	L	L	L	L	L	L
S0336.A10_S73	PANC 647 PT1	PDAC	G	G	G	G	G	G	G	G	G	G	G	G	G	G	G	G	G	G	G	G	G	G	G	G	G	G	G	G	G	G	G	G	G	G	G	G	G	G	G	G	G	G	G	G	G	G	G
S0336.A11_S81	PANCA 1193 PT1	PDAC	N	N	N	N	N	N	N	N	N	N	N	N	N	N	N	N	N	N	N	N	N	N	N	N	N	N	N	N	N	N	N	N	N	N	N	N	N	N	N	N	N	N	N	N	N	N	N
S0336.A12_S89	PANCA 1203 PT1	PDAC	N	N	N	N	N	N	N	N	N	N	N	N	N	N	N	N	N	N	L	L	L	L	L	L	L	L	L	L	L	L	L	L	L	L	L	L	L	L	L	L	L	L	L	L	L	L	L
S0336.A2_S9	PANCA 1167 PT1	PDAC	L	L	L	L	L	L	L	L	L	L	L	L	L	L	L	L	L	L	L	L	L	L	L	L	L	L	L	L	L	L	L	L	L	L	L	L	L	L	L	L	L	L	L	L	L	L	L
S0336.A3_S17	PANCA 1175 PT1	PDAC	L	L	L	L	L	L	L	L	L	L	L	L	L	L	L	L	L	L	L	L	L	L	L	L	L	L	L	L	L	L	L	L	L	L	L	L	L	L	L	L	L	L	L	L	L	L	L
S0336.A4_S25	PANCA 1188 PT1	PDAC	L	L	L	L	L	L	L	L	L	L	L	L	L	L	L	L	L	L	L	L	L	L	L	L	L	L	L	L	L	L	L	L	L	L	L	L	L	L	L	L	L	L	L	L	L	L	L
S0336.A5_S33	PANC 645 PT1	PDAC	G	G	G	G	G	G	G	G	G	G	G	G	G	G	G	G	G	G	G	G	G	G	G	G	G	G	G	G	G	G	G	G	G	G	G	G	N	N	N	N	N	N	N	N	N	N	N
S0336.A6_S41	PANC 655 PT1	PDAC	N	N	N	N	N	N	N	N	N	N	N	N	N	N	N	N	N	N	N	N	N	N	N	N	N	N	N	N	N	N	N	N	N	N	N	N	N	N	N	N	N	N	N	N	N	N	N
S0336.A7_S49	PANC 649 PT1	PDAC	N	N	N	N	N	N	N	N	N	N	N	N	N	N	N	N	N	N	N	N	N	N	N	N	L	L	L	L	L	L	L	L	L	L	L	L	L	L	L	L	L	L	L	L	L	L	L
S0336.A8_S57	PANC 650 PT1	PDAC	N	N	N	N	N	N	N	N	N	N	N	N	N	N	N	N	N	N	N	N	N	N	N	N	N	N	N	N	N	N	N	N	N	N	N	N	N	N	N	N	N	N	N	N	N	N	N
S0336.A9_S65	PANC 601 PT1	PDAC	N	N	N	N	N	N	N	N	N	N	N	N	N	N	N	N	N	N	N	N	N	N	N	N	N	N	N	N	N	N	N	N	N	N	N	N	N	N	N	N	N	N	N	N	N	N	N
S0336.B1_S2	PANCA 1152 PT1	PDAC	N	N	N	N	N	N	N	N	N	N	N	N	N	N	N	N	N	N	N	N	N	N	N	N	N	L	L	L	L	L	L	L	L	L	L	L	L	L	L	N	N	N	N	N	N	N	N
S0336.B10_S74	PANC 656 PT1	PDAC	L	L	L	L	L	L	L	L	L	L	L	L	L	L	L	L	L	L	L	L	L	L	L	L	L	L	L	L	L	L	L	L	L	L	L	L	L	L	L	L	L	L	L	L	L	L	L
S0336.B3_S18	PANCA 1176 PT1	PDAC	N	N	N	N	N	N	N	N	N	N	N	N	N	N	N	N	N	N	N	N	N	N	N	N	N	N	N	N	N	N	N	N	N	N	N	N	N	N	N	N	N	N	N	N	N	N	N
S0336.B5_S34	PANC 603 PT1	PDAC	N	N	N	N	N	N	N	N	N	N	N	N	N	N	N	N	N	N	N	N	N	N	N	N	N	N	N	N	N	N	N	N	N	N	N	N	N	N	N	N	N	N	N	N	N	N	N
S0336.B6_S42	PANC 621 PT1	PDAC	L	L	L	L	L	L	L	L	L	L	L	L	L	L	L	L	L	L	L	L	L	L	L	L	L	L	L	L	L	L	L	L	L	L	L	L	L	L	L	L	L	L	L	L	L	L	L
S0336.B7_S50	PANC 634 PT1	PDAC	N	N	N	N	N	N	N	N	N	N	N	N	N	N	N	N	N	N	N	N	N	N	N	N	N	N	N	N	N	N	N	N	N	N	N	N	N	N	N	N	N	N	N	N	N	N	N
S0336.B8_S58	PANC 632 PT1	PDAC	N	N	N	N	N	N	N	N	N	N	N	N	N	N	N	N	N	N	N	N	N	N	N	N	N	N	N	N	N	N	N	N	N	N	N	N	N	N	N	N	N	N	N	N	N	N	N
S0336.B9_S66	PANC 602 PT1	PDAC	L	L	L	L	L	L	L	L	L	L	L	L	L	L	L	L	N	N	N	N	N	N	N	N	N	N	N	N	N	N	N	N	N	N	N	N	N	N	N	N	N	N	N	N	N	N	N
S0336.C1_S3	PANCA 1149 PT1	PDAC	G	G	G	G	G	G	G	G	G	G	G	G	G	G	G	G	G	G	G	G	G	G	G	G	G	G	G	G	G	G	G	G	G	G	G	G	G	G	G	G	G	G	G	G	G	G	G
S0336.C10_S75	PANC 658 PT1	PDAC	L	L	L	L	L	L	L	L	L	L	L	L	L	L	L	L	L	L	L	L	L	L	L	L	L	L	L	L	L	L	L	L	L	L	L	L	L	L	L	L	L	L	L	L	L	L	L
S0336.C11_S83	PANCA 1195 PT1	PDAC	L	L	L	L	L	L	L	L	L	L	L	L	L	L	L	L	L	L	L	L	L	L	L	L	L	L	L	L	L	L	L	L	L	L	L	L	L	L	L	L	L	L	L	L	L	L	L
S0336.C12_S91	PANCA 1205 PT1	PDAC	N	N	N	N	N	N	N	N	N	N	N	N	N	N	N	N	N	N	N	N	N	N	N	N	N	N	N	N	N	N	N	N	N	N	N	N	N	N	N	N	N	N	N	N	N	N	N
S0336.C2_S11	PANCA 1169 PT1	PDAC	N	N	N	N	N	N	N	N	N	N	N	N	N	N	N	N	N	N	N	N	N	N	N	N	N	N	N	N	N	N	N	N	N	N	N	N	N	N	N	N	N	N	N	N	N	N	N
S0336.C3_S19	PANCA 1177 PT1	PDAC	L	L	L	L	L	L	L	L	L	L	L	L	L	L	L	L	L	L	L	L	L	L	L	L	L	L	L	L	L	L	L	L	L	L	L	L	L	L	L	L	L	L	L	L	L	L	L
S0336.C4_S27	PANCA 1163 PT1	PDAC	L	L	L	L	L	L	L	L	L	L	L	L	L	L	L	L	L	L	L	L	L	L	L	L	L	L	L	L	L	L	L	L	L	L	L	L	L	L	L	L	L	L	L	L	L	L	L
S0336.C5_S35	PANC 607 PT1	PDAC	N	N	N	N	N	N	N	N	N	N	N	N	N	N	N	N	N	N	N	N	N	N	N	N	N	N	N	N	N	N	N	N	N	N	N	N	N	N	N	N	N	N	N	N	N	N	N
S0336.C6_S43	PANC 617 PT1	PDAC	N	N	N	N	N	N	N	N	N	N	N	N	N	N	N	N	N	N	N	N	N	N	N	N	N	N	N	N	N	N	N	N	N	N	N	N	N	N	N	N	N	N	N	N	N	N	N
S0336.C7_S51	PANC 623 PT1	PDAC	N	N	N	N	N	N	N	N	N	N	N	N	N	N	N	N	N	N	N	N	N	N	N	N	N	N	N	N	N	N	N	N	N	N	N	N	N	N	N	N	N	N	N	N	N	N	N
S0336.C8_S59	PANC 665 PT1	PDAC	L	L	L	L	L	L	L	L	L	L	L	L	L	L	L	L	L	L	L	L	L	L	L	L	L	L	L	L	L	L	L	L	L	L	L	L	L	L	L	L	L	L	L	L	L	N	N
S0336.C9_S67	PANC 605 PT1	PDAC	L	L	L	L	L	L	L	L	L	L	L	L	L	L	L	L	L	L	L	L	L	L	L	L	L	L	L	L	L	L	L	L	L	L	L	L	L	L	L	L	L	L	L	L	L	L	L
S0336.D1_S4	PANCA 1151 PT1	PDAC	N	N	N	N	N	N	N	N	N	N	N	N	N	N	N	N	N	L	L	L	L	L	L	L	L	L	L	L	L	L	L	L	L	L	L	L	L	L	L	L	L	N	N	N	N	N	N
S0336.D10_S76	PANC 657 PT1	PDAC	N	N	N	N	N	N	N	N	N	N	N	N	N	N	N	N	N	N	N	N	N	N	N	N	L	L	L	L	L	L	L	L	L	L	L	L	L	L	L	L	L	L	L	L	L	L	L
S0336.D11_S84	PANCA 1197 PT1	PDAC	N	N	N	N	N	N	N	N	N	N	N	N	N	N	N	N	N	N	N	N	N	N	N	N	N	N	N	N	N	N	N	N	N	N	N	N	N	N	N	N	N	N	N	N	N	N	N
S0336.D12_S92	PANCA 1206 PT1	PDAC	L	L	L	L	L	L	L	L	L	L	L	L	L	L	L	L	L	L	L	L	L	L	L	L	L	L	L	L	L	L	L	L	L	L	L	L	L	L	L	L	L	L	L	L	L	L	L
S0336.D2_S12	PANCA 1170 PT1	PDAC	N	N	N	N	N	N	N	N	N	N	N	N	N	N	N	N	N	N	N	N	N	N	N	N	N	N	N	N	N	N	N	N	N	N	N	N	N	N	N	N	N	N	N	N	N	N	N
S0336.D3_S20	PANCA 1179 PT1	PDAC	N	N	N	N	N	N	N	N	N	N	N	N	N	N	N	N	N	N	N	N	N	N	N	N	N	N	N	N	N	N	N	N	N	N	N	N	N	N	N	N	N	N	N	N	N	N	N
S0336.D4_S28	PANCA 1164 PT1	PDAC	N	N	N	N	N	N	N	N	N	N	N	N	N	N	N	N	N	N	N	N	N	N	N	N	N	N	N	N	N	N	N	N	N	N	N	N	N	N	N	N	N	N	N	N	N	N	N
S0336.D5_S36	PANC 615 PT1	PDAC	N	N	N	N	N	N	N	N	N	N	N	N	N	N	N	N	N	N	N	N	N	N	N	N	N	N	N	N	N	N	N	N	N	N	N	N	N	N	N	N	N	N	N	N	N	N	N
S0336.D6_S44	PANC 618 PT1	PDAC	N	N	N	N	N	N	N	N	N	N	N	N	N	N	N	N	N	N	N	N	N	N	N	N	N	N	N	N	N	N	N	N	N	N	N	N	N	N	N	N	N	N	N	N	N	N	N
S0336.D7_S52	PANC 610 PT1	PDAC	L	L	L	L	L	L	L	L	L	L	L	L	L	L	L	L	L	L	L	L	L	L	L	L	L	L	L	L	L	L	L	L	L	L	L	L	L	L	L	L	L	L	L	L	L	L	L
S0336.D8_S60	PANC 651 PT1	PDAC	N	N	N	N	N	N	N	N	N	N	N	N	N	N	N	N	N	N	N	N	N	N	N	N	N	N	N	N	N	N	N	N	N	N	N	N	N	N	N	N	N	N	N	N	N	N	N
S0336.D9_S68	PANC 604 PT1	PDAC	G	G	G	G	G	G	G	G	G	G	G	L	L	L	L	L	L	L	L	L	L	L	L	L	L	L	L	L	L	L	L	L	L	L	L	L	L	L	L	L	L	L	L	L	L	L	L
S0336.E1_S5	PANCA 1155 PT1	PDAC	N	N	N	N	N	N	N	N	N	N	N	N	N	N	N	N	N	N	N	N	N	N	N	N	N	N	N	N	N	N	N	N	N	N	N	N	N	N	N	N	N	N	N	N	N	N	N
S0336.E10_S77	PANC 659 PT1	PDAC	L	L	L	L	L	L	L	L	L	L	L	L	L	L	L	L	L	L	L	L	L	L	L	L	L	L	L	L	L	L	L	L	L	L	L	L	L	L	L	L	L	L	L	L	L	L	L
S0336.E11_S85	PANCA 1198 PT1	PDAC	N	N	N	N	N	N	N	N	N	N	N	N	N	N	N	N	N	N	N	N	N	N	N	N	N	N	N	N	N	N	N	N	N	N	N	N	N	N	N	N	N	N	N	N	N	N	N
S0336.E12_S93	PANCA 1207 PT1	PDAC	G	G	G	G	G	G	G	G	G	G	G	G	G	G	G	G	G	G	G	G	G	G	G	G	G	G	G	G	G	G	G	G	G	G	G	G	G	G	G	G	G	G	G	G	G	G	G
S0336.E2_S13	PANCA 1171 PT1	PDAC	N	N	N	N	N	N	N	N	N	N	N	N	N	N	N	N	N	N	N	N	N	N	N	N	N	N	N	N	N	N	N	N	N	N	N	N	N	N	N	N	N	N	N	N	N	N	N
S0336.E3_S21	PANCA 1181 PT1	PDAC	G	G	G	G	N	N	N	N	N	N	N	N	N	N	N	N	N	N	N	N	N	N	N	N	N	N	N	N	N	N	N	N	N	N	N	N	N	N	N	N	N	N	N	N	N	N	N
S0336.E4_S29	PANCA 1165 PT1	PDAC	L	L	L	L	L	L	L	L	L	L	L	L	L	L	L	L	L	L	L	L	L	L	L	L	L	L	L	L	L	L	L	L	L	L	L	L	L	L	L	L	L	L	L	L	L	L	L
S0336.E5_S37	PANC 638 PT1	PDAC	L	L	L	L	L	L	L	L	L	L	L	L	L	L	L	L	L	L	L	L	L	L	L	L	L	L	L	L	L	L	L	L	L	L	L	L	L	L	L	L	L	L	L	L	L	L	L
S0336.E6_S45	PANC 619 PT1	PDAC	N	N	N	N	N	N	N	N	N	N	N	N	N	N	N	N	N	N	N	N	N	N	N	N	N	N	N	N	N	N	N	N	N	N	N	N	N	N	N	N	N	N	N	N	N	N	N
S0336.E7_S53	PANC 625 PT1	PDAC	L	L	L	L	L	L	L	L	L	L	L	L	L	L	L	L	L	L	L	L	L	L	L	L	L	L	L	L	L	L	L	L	L	L	L	L	L	L	L	L	L	L	L	L	L	L	L
S0336.E8_S61	PANC 667 PT1	PDAC	L	L	L	L	L	L	L	L	L	L	L	L	L	L	L	L	L	L	L	L	L	L	L	L	L	L	L	L	L	L	L	L	L	L	L	L	L	L	L	L	L	L	L	L	L	L	L
S0336.E9_S69	PANC 609 PT1	PDAC	G	G	G	G	G	G	G	G	G	G	G	G	G	G	G	G	G	G	G	G	G	G	G	G	G	G	G	G	G	G	G	G	L	L	L	L	L	L	L	L	L	L	L	L	L	G	G
S0336.F1_S6	PANCA 1156 PT1	PDAC	N	N	N	N	N	N	N	N	N	N	N	N	N	N	N	N	N	N	N	N	N	N	N	N	N	N	N	N	N	N	N	N	N	N	N	N	N	N	N	N	N	N	N	N	N	N	N
S0336.F10_S78	PANC 660 PT1	PDAC	L	L	L	L	L	L	L	L	L	L	L	L	L	L	L	L	L	L	L	L	L	L	L	L	L	L	L	L	L	L	L	L	L	L	L	L	L	L	L	L	L	L	L	L	L	L	L
S0336.F11_S86	PANCA 1199 PT1	PDAC	L	L	L	L	L	L	L	L	L	L	L	L	L	L	L	L	L	L	L	L	L	L	L	L	L	L	L	L	L	L	L	L	L	L	L	L	L	L	L	L	L	L	L	L	L	G	G
S0336.F12_S94	PANCA 1208 PT1	PDAC	G	G	G	G	G	G	G	G	G	G	G	G	G	G	G	G	G	G	G	G	G	G	G	G	G	G	G	G	G	G	G	N	N	N	N	N	N	N	N	N	N	N	N	N	N	N	N
S0336.F2_S14	PANCA 1172 PT1	PDAC	N	N	N	N	N	N	N	N	N	N	N	N	N	N	N	N	N	N	N	N	N	N	N	N	N	N	N	N	N	N	N	N	N	N	N	N	N	N	N	N	N	N	N	N	N	N	N
S0336.F3_S22	PANCA 1184 PT1	PDAC	G	G	G	G	G	G	G	G	G	G	G	G	G	G	G	G	G	G	G	G	G	G	G	G	G	G	G	G	G	G	G	G	G	G	G	G	G	G	G	G	G	G	G	G	G	G	G
S0336.F4_S30	PANCA 1166 PT1	PDAC	L	L	L	L	L	L	L	L	L	L	L	L	L	L	L	L	L	L	L	L	L	L	L	L	L	L	L	L	L	L	L	L	L	L	L	L	L	L	L	L	L	L	L	L	L	L	L
S0336.F5_S38	PANC 641 PT1	PDAC	N	N	N	N	N	N	N	N	N	N	N	N	N	N	N	N	N	N	N	N	N	N	N	N	N	N	N	N	N	N	N	N	N	N	N	N	N	N	N	N	N	N	N	N	N	N	N
S0336.F6_S46	PANC 622 PT1	PDAC	N	N	N	N	N	N	N	N	N	N	N	N	N	N	N	N	N	N	N	N	N	N	N	N	N	N	N	N	N	N	N	N	N	N	N	N	N	N	N	N	N	N	N	N	N	N	N
S0336.F7_S54	PANC 628 PT1	PDAC	N	N	N	N	N	N	N	N	N	N	L	L	L	L	L	L	L	L	L	L	L	L	L	L	L	L	L	L	L	L	L	L	L	L	L	L	L	L	L	L	L	L	L	L	L	L	L
S0336.F8_S62	PANC 652 PT1	PDAC	L	L	L	L	L	L	L	L	L	L	L	L	L	L	L	L	L	L	L	L	L	L	L	L	L	L	L	L	L	L	L	L	L	L	L	L	L	L	L	L	L	L	L	L	L	L	L
S0336.F9_S70	PANC 616 PT1	PDAC	L	L	L	L	L	L	L	L	L	L	L	L	L	L	L	L	L	L	L	L	L	L	L	L	L	L	L	L	L	L	L	L	L	L	L	L	L	L	L	L	L	L	L	L	L	L	L
S0336.G1_S7	LCR 812 PT1	PDAC	L	L	L	L	L	L	L	L	L	L	L	L	L	L	L	L	L	L	L	L	L	L	L	L	L	L	L	L	L	L	L	L	L	L	L	L	L	L	L	L	L	L	L	L	L	L	N
S0336.G10_S79	PANC 640 PT1	PDAC	L	L	L	L	L	L	L	L	L	L	L	L	L	L	L	L	L	L	L	L	L	L	L	L	L	L	L	L	L	L	L	L	L	L	L	L	L	L	L	L	L	L	L	L	L	N	N
S0336.G11_S87	PANCA 1201 PT1	PDAC	N	N	N	N	N	N	N	N	N	N	N	N	N	N	N	N	N	N	N	N	N	N	N	N	N	N	N	N	N	N	N	N	N	N	N	N	N	N	N	N	N	N	N	N	N	N	N
S0336.G2_S15	PANCA 1173 PT1	PDAC	N	N	N	N	N	N	N	N	N	N	N	N	N	N	N	N	N	N	N	N	N	N	N	N	N	N	N	N	N	N	N	N	N	N	N	N	N	N	N	N	N	N	N	N	N	N	N
S0336.G3_S23	PANCA 1185 PT1	PDAC	N	N	N	N	N	N	N	N	N	N	N	N	N	N	N	N	N	N	N	N	N	N	N	N	N	N	N	N	N	N	N	N	N	N	N	N	N	N	N	N	N	N	N	N	N	N	N
S0336.G4_S31	PANCA 1191 PT1	PDAC	N	N	N	N	N	N	N	N	N	N	N	N	N	N	N	N	N	N	N	N	N	N	N	N	N	N	N	N	N	N	N	N	N	N	N	N	N	N	N	N	N	N	N	N	N	N	N
S0336.G5_S39	PANC 643 PT1	PDAC	N	N	N	N	N	N	N	N	N	N	N	N	N	N	N	N	N	N	N	N	N	N	N	N	N	N	N	N	N	N	N	N	N	L	L	L	L	L	L	L	L	L	L	L	L	N	N
S0336.G6_S47	PANC 648 PT1	PDAC	L	L	L	L	L	L	L	L	L	L	L	L	L	L	L	L	L	L	L	L	L	L	L	L	L	L	L	L	L	L	L	L	L	L	L	L	L	L	L	L	L	L	L	L	L	L	L
S0336.G7_S55	PANC 626 PT1	PDAC	L	L	L	L	L	L	L	L	L	L	L	L	L	L	L	L	L	L	L	L	L	L	L	L	L	L	L	L	L	L	L	L	L	L	L	L	L	L	L	L	L	L	L	L	L	L	L
S0336.G8_S63	PANC 653 PT1	PDAC	N	N	N	N	N	N	N	N	N	N	N	N	N	N	N	N	N	N	N	N	N	N	N	N	N	N	N	N	N	N	N	N	N	N	N	N	N	N	N	N	N	N	N	N	N	N	N
S0336.G9_S71	PANC 631 PT1	PDAC	L	L	L	L	L	L	L	L	L	L	L	L	L	L	L	L	L	L	L	L	L	L	L	L	L	L	L	L	L	L	L	L	L	L	L	L	L	L	L	L	L	L	L	L	L	L	L
S0336.H1_S8	PANCA 1153 PT1	PDAC	L	L	L	L	L	L	L	L	L	L	L	L	L	L	L	L	L	L	L	L	L	L	L	L	L	L	L	L	L	L	L	L	L	L	L	L	L	L	L	L	L	L	L	L	L	L	L
S0336.H10_S80	PANCA 1192 PT1	PDAC	N	N	N	N	N	N	N	N	N	N	N	N	N	N	N	N	N	N	N	N	N	N	N	N	N	N	N	N	N	N	N	N	N	N	N	N	N	N	N	N	N	N	N	N	N	N	N
S0336.H11_S88	PANCA 1202 PT1	PDAC	G	G	G	G	G	G	G	G	G	G	G	G	G	G	G	G	G	G	G	G	G	G	G	G	G	G	G	G	G	G	G	G	G	G	G	G	L	L	L	L	L	L	G	G	G	G	G
S0336.H2_S16	PANCA 1174 PT1	PDAC	N	N	N	N	N	N	N	N	N	N	N	N	N	N	N	N	N	N	N	N	N	N	N	N	N	N	N	N	N	N	N	N	N	N	N	N	N	N	N	N	N	N	N	N	N	N	N
S0336.H3_S24	PANCA 1186 PT1	PDAC	N	N	N	N	N	N	N	N	N	N	N	N	N	N	N	N	N	N	N	N	N	N	N	N	N	N	N	N	N	N	N	N	N	N	N	N	N	N	N	N	N	N	N	N	N	N	N
S0336.H5_S40	PANC 646 PT1	PDAC	N	N	N	N	N	N	N	N	N	N	N	N	N	N	N	N	N	N	N	N	N	N	N	N	N	N	N	N	N	N	N	N	N	N	N	N	N	N	N	N	N	N	N	N	N	N	N
S0336.H6_S48	PANC 630 PT1	PDAC	N	N	N	N	N	N	N	N	N	N	N	N	N	N	N	N	N	N	N	N	N	N	N	N	N	N	N	N	N	N	N	N	N	N	N	N	N	N	N	N	N	N	N	N	N	N	N
S0336.H7_S56	PANC 637 PT1	PDAC	N	N	N	N	N	N	N	N	N	N	N	N	N	N	N	N	N	N	N	N	N	N	N	N	N	N	N	N	N	N	N	N	N	N	N	N	N	N	N	N	N	N	N	N	N	N	N
S0336.H8_S64	PANC 668 PT1	PDAC	L	L	L	L	L	L	L	L	L	L	L	L	L	L	L	L	L	L	L	L	L	L	L	L	L	L	L	L	L	L	L	L	L	L	L	L	L	L	L	L	L	L	L	L	L	N	N
S0337.A1_S1	CBPANC18	PDAC	N	N	N	N	N	N	N	N	N	N	N	N	N	N	N	N	N	N	N	N	N	N	N	N	N	N	N	N	N	N	N	N	N	N	N	N	N	N	N	N	N	N	N	N	N	N	N
S0337.A10_S73	PANC 461 PT2	PDAC	N	N	N	N	N	N	N	N	N	N	N	N	N	N	N	N	N	N	N	N	N	N	N	N	N	N	N	N	N	N	N	N	N	N	N	N	N	N	N	N	N	N	N	N	N	N	N
S0337.A11_S81	PANCA 1212 PT1	PDAC	N	N	N	N	N	N	N	N	N	N	N	N	N	N	N	N	N	N	N	N	N	N	N	N	N	N	N	N	N	N	N	N	N	N	N	N	N	N	N	N	N	N	N	N	N	N	N
S0337.A12_S89	PANCA 1224 PT1	PDAC	L	L	L	L	L	L	L	L	L	L	L	L	L	L	L	L	L	L	L	L	L	L	L	L	L	L	L	L	L	L	L	L	L	L	L	L	L	L	L	L	L	L	L	L	L	L	L
S0337.A2_S9	CBPANC36	PDAC	L	L	L	L	L	L	L	L	L	L	L	L	L	L	L	L	L	L	L	L	L	L	L	L	L	L	L	L	L	L	L	L	L	L	L	L	L	L	L	L	L	L	L	L	L	L	L
S0337.A3_S17	CBPANC47	PDAC	N	N	N	N	N	N	N	N	N	N	N	N	N	N	N	N	N	N	N	N	N	N	N	N	N	N	N	N	N	N	N	N	N	N	N	N	N	N	N	N	N	N	N	N	N	N	N
S0337.A5_S33	LCR 810 PT1	PDAC	N	N	N	N	N	N	N	N	N	N	N	N	N	N	N	N	N	N	N	N	N	N	N	N	N	N	N	N	N	N	N	N	N	N	N	N	N	N	N	N	N	N	N	N	N	N	N
S0337.A6_S41	Pa 248 PT	PDAC	N	N	N	N	N	N	N	N	N	N	N	N	N	N	N	N	N	N	N	N	N	N	N	N	N	N	N	N	N	N	N	N	N	N	N	N	N	N	N	N	N	N	N	N	N	N	N
S0337.A7_S49	Pa 268 PT	PDAC	N	N	N	N	N	N	N	N	N	N	N	N	N	N	N	N	N	N	N	N	N	N	N	N	N	N	N	N	N	N	N	N	N	N	N	N	N	N	N	N	N	N	N	N	N	N	N
S0337.A8_S57	PANC 089 PT	PDAC	N	N	N	N	N	N	N	N	N	N	N	N	N	N	N	N	N	N	N	N	N	N	N	N	N	N	N	N	N	N	N	N	N	N	N	N	N	N	N	N	N	N	N	N	N	N	N
S0337.B1_S2	CBPANC22	PDAC	N	N	N	N	N	N	N	N	N	N	N	N	N	N	N	N	N	N	N	N	N	N	N	N	N	N	N	N	N	N	N	N	N	N	N	N	N	N	N	N	N	N	N	N	N	N	N
S0337.B10_S74	PANC 521 PT1	PDAC	N	N	N	N	N	N	N	N	N	N	N	N	N	N	N	N	N	N	N	N	N	N	N	N	N	N	N	N	N	N	L	L	L	L	L	L	L	L	L	L	L	L	L	L	N	N	N
S0337.B11_S82	PANCA 1213 PT1	PDAC	N	N	N	N	N	N	N	N	N	N	N	N	N	N	N	N	N	N	N	N	N	N	N	N	N	N	N	N	N	N	N	N	N	N	N	N	N	N	N	N	N	N	N	N	N	N	N
S0337.B12_S90	PANCA 1225 PT1	PDAC	L	L	L	L	L	L	L	L	L	L	L	L	L	L	L	L	L	L	L	L	L	L	L	L	L	L	L	L	L	L	L	L	L	L	L	L	L	L	L	L	L	L	L	L	L	L	L
S0337.B2_S10	CBPANC37	PDAC	N	N	N	N	N	N	N	N	N	N	N	N	N	N	N	N	N	N	N	N	N	N	N	N	N	N	N	N	N	N	L	L	L	L	L	L	L	L	L	L	L	L	L	L	L	L	L
S0337.B3_S18	CBPANC48	PDAC	N	N	N	N	N	N	N	N	N	N	N	N	N	N	N	N	N	N	N	N	N	N	N	N	N	N	N	N	N	N	N	N	N	N	N	N	N	N	N	N	N	N	N	N	N	N	N
S0337.B4_S26	CBPANC56	PDAC	N	N	N	N	N	N	N	N	N	N	N	N	N	N	N	N	N	N	N	N	N	N	N	N	L	L	L	L	L	L	L	L	L	L	L	L	L	L	L	L	L	L	L	L	L	L	L
S0337.B5_S34	LCR 813 PT1	PDAC	N	N	N	N	N	N	N	N	N	N	N	N	N	N	N	N	N	N	N	N	N	N	N	N	N	N	N	N	N	N	N	N	N	N	N	N	N	N	N	N	N	N	N	N	N	N	N
S0337.B6_S42	Pa 261 PT	PDAC	N	N	N	N	N	N	N	N	N	N	N	N	N	N	N	N	N	N	N	N	N	N	N	N	N	N	N	N	N	N	N	N	N	N	N	N	N	N	N	N	N	N	N	N	N	N	N
S0337.B7_S50	Pa 269 PT	PDAC	L	L	L	L	L	L	L	L	L	L	L	L	L	L	L	L	L	L	L	L	L	L	L	L	L	L	L	L	L	L	L	L	L	L	L	L	L	L	L	L	L	L	L	L	L	L	L
S0337.B8_S58	PANC 090 PT	PDAC	G	G	G	G	G	G	G	G	G	G	G	G	G	G	G	G	G	G	G	G	G	G	G	G	G	G	G	G	G	G	G	G	G	G	G	G	G	G	G	G	G	G	G	G	G	G	G
S0337.C1_S3	CBPANC29	PDAC	N	N	N	N	N	N	N	N	N	N	N	N	N	N	N	N	N	N	N	N	N	N	N	N	N	N	N	N	N	N	N	N	N	N	N	N	N	N	N	N	N	N	N	N	N	N	N
S0337.C10_S75	PANC 523 PT1	PDAC	N	N	N	N	N	N	N	N	N	N	N	N	N	N	N	N	N	N	N	N	N	N	N	N	N	N	N	N	N	N	N	N	N	N	N	N	N	N	N	N	N	N	N	N	N	N	N
S0337.C11_S83	PANCA 1214 PT1	PDAC	N	N	N	N	N	N	N	N	N	N	N	N	N	N	N	N	N	N	N	N	N	N	N	N	N	N	N	N	N	N	N	N	N	N	N	L	L	L	L	L	L	L	L	L	L	L	L
S0337.C12_S91	PANCA 1226 PT1	PDAC	N	N	N	N	N	N	N	N	N	N	N	N	N	N	N	N	N	N	N	N	N	N	N	N	N	N	N	N	N	N	N	N	N	N	N	N	N	N	N	N	N	N	N	N	N	N	N
S0337.C2_S11	CBPANC38	PDAC	N	N	N	N	N	N	N	N	N	N	N	N	N	N	N	N	N	N	N	N	N	N	N	N	N	N	N	N	N	N	N	N	N	N	N	N	N	N	N	N	N	N	N	N	N	N	N
S0337.C3_S19	CBPANC50	PDAC	L	L	L	L	L	L	L	L	L	L	L	L	L	L	L	L	L	L	L	L	L	L	L	L	L	L	L	L	L	L	L	L	L	L	L	L	L	L	L	L	N	N	N	N	N	N	N
S0337.C5_S35	Pa 241 PT	PDAC	L	L	L	L	L	L	L	L	L	L	L	L	L	L	L	L	L	L	L	L	L	L	L	L	L	L	L	L	L	L	L	L	L	L	L	L	L	L	L	L	L	L	L	L	L	L	G
S0337.C6_S43	Pa 262 PT	PDAC	N	N	N	N	N	N	N	N	N	N	N	N	N	N	N	N	N	N	N	N	N	N	N	N	N	N	N	N	N	N	N	N	N	N	N	N	N	N	N	N	N	N	N	N	N	N	N
S0337.C7_S51	Pa 274 PT	PDAC	N	N	N	N	N	N	N	N	N	N	N	N	N	N	N	N	N	N	N	N	N	N	N	N	N	N	N	N	N	N	N	N	N	N	N	N	N	N	N	N	N	N	N	N	N	N	N
S0337.C9_S67	PANC 368 PT1	PDAC	N	N	N	N	N	N	N	N	N	N	N	N	N	N	N	N	N	N	N	N	N	N	N	N	N	N	N	N	N	N	N	N	N	N	N	N	N	N	N	N	N	N	N	N	N	N	N
S0337.D1_S4	CBPANC30	PDAC	N	N	N	N	N	N	N	N	N	N	N	N	N	N	N	N	N	N	N	N	N	N	N	N	N	N	N	N	N	N	N	N	N	N	N	N	N	N	N	N	N	N	N	N	N	N	N
S0337.D11_S84	PANCA 1215 PT1	PDAC	L	L	L	L	L	L	L	L	L	L	L	L	L	L	L	L	L	L	L	L	L	L	L	L	L	L	L	L	L	L	L	L	L	L	L	L	L	L	L	L	L	L	L	L	L	L	L
S0337.D12_S92	PANCA 1227 PT1	PDAC	L	L	L	L	L	L	L	L	L	L	L	L	L	L	L	L	L	L	L	L	L	L	L	L	L	L	L	L	L	L	L	L	L	L	L	L	L	L	L	L	L	L	L	L	L	L	L
S0337.D2_S12	CBPANC40	PDAC	N	N	N	N	N	N	N	N	N	N	N	N	N	N	N	N	N	N	N	N	N	N	N	N	N	N	N	N	N	N	N	N	N	N	N	N	N	N	N	N	N	N	N	N	N	N	N
S0337.D3_S20	CBPANC51	PDAC	N	N	N	N	N	N	N	N	N	N	N	N	N	N	N	N	N	N	N	N	N	N	N	N	N	N	N	N	N	N	N	N	N	N	N	N	N	N	N	N	N	N	N	N	N	N	N
S0337.D4_S28	CBPANC59	PDAC	N	N	N	N	N	N	N	N	N	N	N	N	N	N	N	N	N	N	N	N	N	N	N	N	N	N	N	N	N	N	N	N	N	N	N	N	N	N	N	N	N	N	N	N	N	N	N
S0337.D5_S36	Pa 242 PT	PDAC	N	N	N	N	N	N	N	N	N	N	N	N	N	N	N	N	N	N	N	N	N	N	N	N	N	N	N	N	N	N	N	N	N	N	N	N	N	N	N	N	N	N	N	N	N	N	N
S0337.D6_S44	Pa 263 PT	PDAC	G	G	G	G	G	G	G	G	G	G	G	G	G	G	G	G	G	G	G	G	G	G	G	G	G	G	G	G	G	G	G	G	G	G	G	G	G	G	G	G	G	G	G	G	G	G	G
S0337.D8_S60	PANC 130 PT	PDAC	N	N	N	N	N	N	N	N	N	N	N	N	N	N	N	N	N	N	N	N	N	N	N	N	N	N	N	N	N	N	N	N	N	N	N	N	N	N	N	N	N	N	N	N	N	N	N
S0337.E1_S5	CBPANC31	PDAC	N	N	N	N	N	N	N	N	N	N	N	N	N	N	N	L	L	L	L	L	L	L	L	L	L	L	L	L	L	L	L	L	L	L	L	L	L	L	L	L	L	L	L	L	L	N	N
S0337.E10_S77	PANCA 1154 PT1	PDAC	N	N	N	N	N	N	N	N	N	N	N	N	N	N	N	N	N	N	N	N	N	N	N	N	N	N	N	N	N	N	N	N	N	N	N	N	N	N	N	N	N	N	N	N	N	N	N
S0337.E11_S85	PANCA 1216 PT1	PDAC	L	L	L	L	L	L	L	L	L	L	L	L	L	L	L	L	L	L	L	L	L	L	L	L	L	L	L	L	L	L	L	L	L	L	L	L	L	L	L	L	L	L	L	L	L	L	L
S0337.E12_S93	PANCA 1228 PT1	PDAC	L	L	L	L	L	L	L	L	L	L	L	L	L	L	L	L	L	L	L	L	L	L	L	L	L	L	L	L	L	L	L	L	L	L	L	L	L	L	L	L	L	L	L	L	L	L	L
S0337.E2_S13	CBPANC42	PDAC	G	G	G	G	G	G	G	G	G	G	G	G	G	G	G	G	G	G	G	G	G	G	G	G	G	G	G	G	G	G	G	G	G	G	G	G	G	G	G	G	G	G	G	G	G	G	G
S0337.E3_S21	CBPANC52	PDAC	N	N	N	N	N	N	N	N	N	N	N	N	N	N	N	N	N	N	N	N	N	N	N	N	N	N	N	N	N	N	N	N	N	L	L	L	L	L	L	L	L	L	L	L	L	L	L
S0337.E4_S29	CBPANC60	PDAC	L	L	L	L	L	L	L	L	L	L	L	L	L	L	L	L	L	L	L	L	L	L	L	L	L	L	L	L	L	L	L	L	L	L	L	L	L	L	L	L	L	L	L	L	L	L	L
S0337.E5_S37	Pa 243 PT	PDAC	N	N	N	N	N	N	N	N	N	N	N	N	N	N	N	N	N	N	N	N	N	N	N	N	N	N	N	N	N	N	N	N	N	N	N	N	N	N	N	N	N	N	N	N	N	N	N
S0337.E6_S45	Pa 264 PT	PDAC	N	N	N	N	N	N	N	N	N	N	N	N	N	N	N	N	N	N	N	N	N	N	N	N	N	N	N	N	N	N	N	N	N	N	N	N	N	N	N	N	N	N	N	N	N	N	N
S0337.E7_S53	PANC 076 PT	PDAC	N	N	N	N	N	N	N	N	N	N	N	N	N	N	N	N	N	N	N	N	N	N	N	N	N	N	N	N	N	N	N	N	N	N	N	N	N	N	N	N	N	N	N	N	N	N	N
S0337.E8_S61	PANC 136 PT	PDAC	L	L	L	L	L	L	L	L	L	L	L	L	L	L	L	L	L	L	L	L	L	L	L	L	L	L	L	L	L	L	L	L	L	L	L	L	L	L	L	L	L	L	L	L	L	L	L
S0337.E9_S69	PANC 410 PT1	PDAC	N	N	N	N	N	N	N	N	N	N	N	N	N	N	N	N	N	N	N	N	N	N	N	N	N	N	N	N	N	N	N	N	N	N	N	N	N	N	N	N	N	N	N	N	N	N	N
S0337.F1_S6	CBPANC32	PDAC	L	L	L	L	L	L	L	L	L	L	L	L	L	L	L	L	L	L	L	L	L	L	L	L	L	L	L	L	L	L	L	L	L	L	L	L	L	L	L	L	L	L	L	L	L	L	L
S0337.F10_S78	PANCA 1209 PT1	PDAC	N	N	N	N	N	N	N	N	N	N	N	N	N	N	N	N	N	N	N	N	N	N	N	N	N	N	N	N	N	N	N	N	N	N	N	N	N	N	N	N	N	N	N	N	N	N	N
S0337.F11_S86	PANCA 1217 PT1	PDAC	L	L	L	L	L	L	L	L	L	L	L	L	L	L	L	L	L	L	L	L	L	L	L	L	L	L	L	L	L	L	L	L	L	L	L	L	L	L	L	L	L	L	L	L	L	L	L
S0337.F2_S14	CBPANC44	PDAC	L	L	L	L	L	L	L	L	L	L	L	L	L	L	L	L	L	L	L	L	L	L	L	L	L	L	L	L	L	L	L	L	L	L	L	L	L	L	L	L	L	L	L	L	L	L	L
S0337.F3_S22	CBPANC53	PDAC	L	L	L	L	L	L	L	L	L	L	L	L	L	L	L	L	L	L	L	L	L	L	L	L	L	L	L	L	L	L	L	L	L	L	L	L	L	L	L	L	L	L	L	L	L	L	L
S0337.F4_S30	CBPANC62	PDAC	N	N	N	N	N	N	N	N	N	N	N	N	N	N	N	N	N	N	N	N	N	N	N	N	N	N	N	N	N	N	N	N	N	N	N	N	N	N	N	N	N	N	N	N	N	N	N
S0337.F5_S38	Pa 244 PT	PDAC	L	L	L	L	L	L	L	L	L	L	L	L	L	L	L	L	L	L	L	L	L	L	L	L	L	L	L	L	L	L	L	L	L	L	L	L	L	L	L	L	L	L	L	L	L	G	G
S0337.F6_S46	Pa 265 PT	PDAC	N	N	N	N	N	N	N	N	N	N	N	N	N	N	N	N	N	N	N	N	N	N	N	N	N	N	N	N	N	N	N	N	N	N	N	N	N	N	N	N	N	N	N	N	N	N	N
S0337.F7_S54	PANC 079 PT	PDAC	N	N	N	N	N	N	N	N	N	N	N	N	N	N	N	N	N	N	N	N	N	N	N	N	N	N	N	N	N	N	N	N	N	N	N	N	N	N	N	N	N	N	N	N	N	N	N
S0337.F8_S62	PANC 150 PT	PDAC	L	L	L	L	L	L	L	L	L	L	L	L	L	L	L	L	L	L	L	L	L	L	L	L	L	L	L	L	L	L	L	L	L	L	L	L	L	L	L	L	L	L	L	L	L	L	L
S0337.F9_S70	PANC 413 PT1	PDAC	N	N	N	N	N	N	N	N	N	N	N	N	N	N	N	N	N	N	N	N	N	N	N	N	N	N	N	N	N	N	N	N	N	N	N	N	N	N	N	N	N	N	N	N	N	N	N
S0337.G1_S7	CBPANC33	PDAC	G	G	G	G	G	G	G	G	G	G	G	G	G	G	G	G	G	G	G	G	G	G	G	G	G	G	G	G	G	G	G	G	G	G	G	G	G	G	G	G	G	G	G	G	G	G	G
S0337.G10_S79	PANCA 1210 PT1	PDAC	N	N	N	N	N	N	N	N	N	N	N	N	N	N	N	N	N	N	N	N	N	N	N	N	N	N	N	N	N	N	N	N	N	N	N	N	N	N	N	N	N	N	N	N	N	N	N
S0337.G11_S87	PANCA 1218 PT1	PDAC	G	G	G	G	G	G	G	G	G	G	G	G	G	G	G	G	G	G	G	G	G	G	G	G	G	G	G	G	G	G	G	G	G	G	G	G	G	G	G	G	G	G	G	G	G	G	G
S0337.G2_S15	CBPANC45	PDAC	N	N	N	N	N	N	N	N	N	N	N	N	N	N	N	N	N	N	N	N	N	N	N	N	N	N	N	N	N	N	N	N	N	N	N	N	N	N	N	N	N	N	N	N	N	N	N
S0337.G3_S23	CBPANC54	PDAC	L	L	L	L	L	L	L	L	L	L	L	L	L	L	L	L	L	L	L	L	L	L	L	L	L	L	L	L	L	L	L	L	L	L	L	L	L	L	L	L	L	L	L	L	L	N	N
S0337.G4_S31	LCR 377 PT1-PANCREAS!	PDAC	N	N	N	N	N	N	N	N	N	N	N	N	N	N	N	N	N	N	N	N	N	N	N	N	N	N	N	N	N	N	N	N	N	N	N	N	N	N	N	N	N	N	N	N	N	N	N
S0337.G5_S39	Pa 245 PT	PDAC	L	L	L	L	L	L	L	L	L	L	L	L	L	L	L	L	L	L	L	L	L	L	L	L	L	L	L	L	L	L	L	L	L	L	L	L	L	L	L	L	L	L	L	L	L	L	L
S0337.G6_S47	Pa 266 PT	PDAC	N	N	N	N	N	N	N	N	N	N	N	N	N	N	N	N	N	N	N	N	N	N	N	N	N	N	N	N	N	N	N	N	N	N	N	N	N	N	N	N	N	N	N	N	N	N	N
S0337.G7_S55	PANC 080 PT	PDAC	N	N	N	N	N	N	N	N	N	N	N	N	N	N	N	N	N	N	N	N	N	N	N	N	N	N	N	N	N	N	N	N	N	N	N	N	N	N	N	N	N	N	N	N	N	N	N
S0337.G8_S63	PANC 341 PT1	PDAC	L	L	L	L	L	L	L	L	L	L	L	L	L	L	L	L	L	L	L	L	L	L	L	L	L	L	L	L	L	L	L	L	L	L	L	L	L	L	L	L	L	L	L	L	L	L	L
S0337.G9_S71	PANC 415 PT1	PDAC	N	N	N	N	N	N	N	N	N	N	N	N	N	N	N	N	N	N	N	N	N	N	N	N	N	N	N	N	N	N	N	N	N	N	N	N	N	N	N	N	N	N	N	N	N	N	N
S0337.H1_S8	CBPANC35	PDAC	N	N	N	N	N	N	N	N	N	N	N	N	N	N	N	N	N	N	N	N	N	N	N	N	N	N	N	N	N	N	N	N	N	N	N	N	N	N	N	N	N	N	N	N	N	N	N
S0337.H10_S80	PANCA 1211 PT1	PDAC	N	N	N	N	N	N	N	N	N	N	N	N	N	N	N	N	N	N	N	N	N	N	N	N	N	N	N	N	N	N	N	N	N	N	N	N	N	N	N	N	N	N	N	N	N	N	N
S0337.H11_S88	PANCA 1219 PT1	PDAC	N	N	N	N	N	N	N	N	N	N	N	N	N	N	N	N	N	N	N	N	N	N	N	N	N	N	N	N	N	N	N	N	N	N	N	N	N	N	N	N	N	N	N	N	N	N	N
S0337.H2_S16	CBPANC46	PDAC	N	N	N	N	N	N	N	N	N	N	N	N	N	N	N	N	N	N	N	N	N	N	N	N	N	N	N	N	N	N	N	N	N	N	N	N	N	N	N	N	N	N	N	N	N	N	N
S0337.H3_S24	CBPANC55	PDAC	N	N	N	N	N	N	N	N	N	N	N	N	N	N	N	N	N	N	N	N	N	N	N	N	N	N	N	N	N	N	N	N	N	N	N	N	N	N	N	N	N	N	N	N	N	N	N
S0337.H5_S40	Pa 246 PT	PDAC	L	L	L	L	L	L	L	L	L	L	L	L	L	L	L	L	L	L	L	L	L	L	L	L	L	L	L	L	L	L	L	L	L	L	L	L	L	L	L	L	L	L	L	L	L	L	L
S0337.H6_S48	Pa 267 PT	PDAC	N	N	N	N	N	N	N	N	N	N	N	N	N	N	N	N	N	N	N	N	N	N	N	N	N	N	N	N	N	N	N	N	N	N	N	N	N	N	N	N	N	N	N	N	N	N	N
S0337.H7_S56	PANC 088 PT	PDAC	N	N	N	N	N	N	N	N	N	N	N	N	N	N	N	N	N	N	N	N	N	N	N	N	N	N	N	N	N	N	N	N	N	N	N	N	N	N	N	N	N	N	N	N	N	N	N
S0337.H8_S64	PANC 342 PT1	PDAC	N	N	N	N	N	N	N	N	N	N	N	N	N	N	N	N	N	N	N	N	N	N	N	N	N	N	N	N	N	N	N	N	N	N	N	N	N	N	N	N	N	N	N	N	N	N	N
S0337.H9_S72	PANC 461 PT1	PDAC	N	N	N	N	N	N	N	N	N	N	N	N	N	N	N	N	N	N	N	N	N	N	N	N	N	N	N	N	N	N	N	N	N	N	N	N	N	N	N	N	N	N	N	N	N	N	N
S0338.A1_S1	CBPANC02	PDAC	N	N	N	N	N	N	N	N	N	N	N	N	N	N	N	N	N	N	N	N	N	N	N	N	N	N	N	N	N	N	N	N	N	N	N	N	L	L	L	L	L	L	L	L	L	L	L
S0338.A10_S73	PANC 318 PT	PDAC	N	N	N	N	N	N	N	N	N	N	N	N	N	N	N	N	N	N	N	N	N	N	N	N	N	N	N	N	N	N	N	N	N	N	N	N	N	N	N	N	N	N	N	N	N	N	N
S0338.A11_S81	PANC 326 PT	PDAC	N	N	N	N	N	N	N	N	N	N	N	N	N	N	N	N	N	N	N	N	N	N	N	N	N	N	N	N	N	N	N	N	N	N	N	N	N	N	N	N	N	N	N	N	N	N	N
S0338.A12_S89	PANC 340 PT1	PDAC	N	N	N	N	N	N	N	N	N	N	N	N	N	N	N	N	N	N	N	N	N	N	N	N	N	N	N	N	N	N	N	N	N	N	N	N	N	N	N	N	N	N	N	N	N	N	N
S0338.A2_S9	CBPANC12	PDAC	N	N	N	N	N	N	N	N	N	N	N	N	N	N	N	N	N	N	N	N	N	N	N	N	N	N	N	N	N	N	N	N	N	N	N	N	N	N	N	N	N	N	N	N	N	N	N
S0338.A3_S17	CBPANC68	PDAC	G	G	G	G	G	G	G	G	G	G	G	G	G	G	G	G	G	G	G	G	G	G	G	G	G	G	G	G	G	G	G	G	G	G	G	L	L	L	L	L	L	L	L	L	L	L	L
S0338.A4_S25	Pa 250 PT	PDAC	L	L	L	L	L	L	L	L	L	L	L	L	L	L	L	L	L	L	L	L	L	L	L	L	L	L	L	L	L	L	L	L	L	L	L	L	L	L	L	L	L	L	L	L	L	L	L
S0338.A5_S33	PANC 094 PT2	PDAC	N	N	N	N	N	N	N	N	N	N	N	N	N	N	N	N	N	N	N	N	N	N	N	N	N	N	N	N	N	N	N	N	N	N	N	N	N	N	N	N	N	N	N	N	N	N	N
S0338.A6_S41	PANC 121 PT1	PDAC	N	N	N	N	N	N	N	N	N	N	N	N	N	N	N	N	N	N	N	N	N	N	N	N	N	N	N	N	N	N	N	N	N	N	N	N	N	N	N	N	N	N	N	N	N	N	N
S0338.A8_S57	PANC 145 PT	PDAC	L	L	L	L	L	L	L	L	L	L	L	L	L	L	L	L	L	L	L	L	L	L	L	L	L	L	L	L	L	L	L	L	L	L	L	L	L	L	L	L	L	L	L	L	L	L	L
S0338.A9_S65	PANC 170 PT1	PDAC	N	N	N	N	N	N	N	N	N	N	N	N	N	N	N	N	N	N	N	N	N	N	N	N	N	N	N	N	N	N	N	N	N	N	N	N	N	N	N	N	N	N	N	N	N	N	N
S0338.B1_S2	CBPANC04	PDAC	G	G	G	G	G	G	G	G	G	G	G	G	G	G	G	G	G	G	G	G	G	G	G	G	G	G	G	G	G	G	G	G	G	G	G	G	G	G	N	N	N	N	N	N	N	N	N
S0338.B10_S74	PANC 319 PT3	PDAC	N	N	N	N	N	N	N	N	N	N	N	N	N	N	N	N	N	N	N	N	N	N	N	N	N	N	N	N	N	N	N	N	N	N	N	N	N	N	N	N	N	N	N	N	N	N	N
S0338.B11_S82	PANC 327 PT	PDAC	N	N	N	N	N	N	N	N	N	N	N	N	N	N	N	N	N	N	N	N	N	N	N	N	N	N	N	N	N	N	N	N	N	N	N	N	N	N	N	N	N	N	N	N	N	N	N
S0338.B2_S10	CBPANC13	PDAC	L	L	L	L	L	L	L	L	L	L	L	L	L	L	L	L	L	L	L	L	L	L	L	L	L	L	L	L	L	L	L	L	L	L	L	L	L	L	L	L	L	L	L	L	L	L	L
S0338.B4_S26	Pa 294 PT	PDAC	L	L	L	L	L	L	L	L	L	L	L	L	L	L	L	L	L	L	L	L	L	L	L	L	L	L	L	L	L	L	L	L	L	L	L	L	L	L	L	N	N	N	N	N	N	N	N
S0338.B6_S42	PANC 122 PT	PDAC	N	N	N	N	N	N	N	N	N	N	N	N	N	N	N	N	N	N	N	N	N	N	N	N	N	N	N	N	N	N	N	N	N	N	N	N	N	N	N	N	N	N	N	N	N	N	N
S0338.B9_S66	PANC 171 PT1	PDAC	L	L	L	L	L	L	L	L	L	L	L	L	L	L	L	L	L	L	L	L	L	L	L	L	L	L	L	L	L	L	L	L	L	L	L	L	L	L	L	L	L	L	L	L	L	L	L
S0338.C1_S3	CBPANC05	PDAC	G	G	G	G	G	G	G	G	G	G	G	G	G	G	G	G	G	G	G	G	G	G	G	G	G	G	G	G	G	G	G	G	G	G	G	G	G	G	G	G	G	G	G	G	G	G	G
S0338.C12_S91	PANC 416 PT1	PDAC	G	G	G	G	G	G	G	G	G	G	G	G	G	G	G	G	G	G	L	L	L	L	L	L	L	L	L	L	L	L	L	L	L	L	L	L	L	L	L	L	L	L	L	L	L	N	N
S0338.C2_S11	CBPANC14	PDAC	N	N	N	N	N	N	N	N	N	N	N	N	N	N	N	N	N	N	N	N	N	N	N	N	N	N	N	N	N	N	N	N	N	N	N	N	N	N	N	N	N	N	N	N	N	N	N
S0338.C3_S19	CBPANC73	PDAC	L	L	L	L	L	L	L	L	L	L	L	L	L	L	L	L	L	L	L	L	L	L	L	L	L	L	L	L	L	L	L	L	L	L	L	L	L	L	L	L	L	L	L	L	L	L	L
S0338.C5_S35	PANC 114 PT	PDAC	N	N	N	N	N	N	N	N	N	N	N	N	N	N	N	N	N	N	N	N	N	N	N	N	N	N	N	N	N	N	N	N	N	N	N	N	N	N	N	N	N	N	N	N	N	N	N
S0338.C6_S43	PANC 124 PT1	PDAC	N	N	N	N	N	N	N	N	N	N	N	N	N	N	N	N	N	N	N	N	N	N	N	N	N	N	N	N	N	N	N	N	N	N	N	N	N	N	N	N	N	N	N	N	N	N	N
S0338.C7_S51	PANC 134 PT1	PDAC	N	N	N	N	N	N	N	N	N	N	N	N	N	N	N	N	N	N	N	N	N	N	N	N	N	N	N	N	N	N	N	N	N	N	N	N	N	N	N	N	N	N	N	N	N	N	N
S0338.C8_S59	PANC 148 PT	PDAC	G	G	G	G	G	G	G	G	G	G	G	G	G	G	G	G	G	G	G	G	G	G	G	G	G	G	G	G	G	G	G	G	G	G	G	G	G	G	G	G	G	G	G	G	G	G	G
S0338.C9_S67	PANC 310 PT	PDAC	N	N	N	N	N	N	N	N	N	N	N	N	N	N	N	N	N	N	N	N	N	N	N	N	N	N	N	N	N	N	N	N	N	N	N	N	N	N	N	N	N	N	N	N	N	N	N
S0338.D1_S4	CBPANC07	PDAC	L	L	L	L	L	L	L	L	L	L	L	L	L	L	L	L	L	L	L	L	L	L	L	L	L	L	L	L	L	L	L	L	L	L	L	L	L	L	L	L	L	L	L	L	L	L	L
S0338.D10_S76	PANC 320 PT3	PDAC	L	L	L	L	L	L	L	L	L	L	L	L	L	L	L	L	L	L	L	L	L	L	L	L	L	L	L	L	L	L	L	L	L	L	L	L	L	L	L	L	L	L	L	L	L	L	L
S0338.D11_S84	PANC 329 PT	PDAC	L	L	L	L	L	L	L	L	L	L	L	L	L	L	L	L	L	L	L	L	L	L	L	L	L	L	L	L	L	L	L	L	L	L	L	L	L	L	L	L	L	L	L	L	L	L	L
S0338.D12_S92	PANC 460 PT1	PDAC	N	N	N	N	N	N	N	N	N	N	N	N	N	N	N	N	N	N	N	N	N	N	N	N	N	N	N	N	N	N	N	N	N	N	N	N	N	N	N	N	N	N	N	N	N	N	N
S0338.D2_S12	CBPANC15	PDAC	N	N	N	N	N	N	N	N	N	N	N	N	N	N	N	N	N	N	N	N	N	N	N	N	N	N	N	N	N	N	N	N	N	N	N	N	N	N	N	N	N	N	N	N	N	N	N
S0338.D3_S20	CBPANC74	PDAC	L	L	L	L	L	L	L	L	L	L	L	L	L	L	L	L	L	L	L	L	L	L	L	L	L	L	L	L	L	L	L	L	L	L	L	L	L	L	L	L	L	L	L	L	L	L	L
S0338.D4_S28	PANC 078 PT	PDAC	N	N	N	N	N	N	N	N	N	N	N	N	N	N	N	N	N	N	N	N	N	N	N	N	N	N	N	N	N	N	N	N	N	N	N	N	N	N	N	N	N	N	N	N	N	N	N
S0338.D5_S36	PANC 115 PT1	PDAC	N	N	N	N	N	N	N	N	N	N	N	N	N	N	N	N	N	N	N	N	N	N	N	N	N	N	N	N	N	N	N	N	N	N	N	N	N	N	N	N	N	N	N	N	N	N	N
S0338.D6_S44	PANC 125 PT1	PDAC	N	N	N	N	N	N	N	N	N	N	N	N	N	N	N	N	N	N	N	N	N	N	N	N	N	N	N	N	N	N	N	N	N	N	N	N	N	N	N	N	N	N	N	N	N	N	N
S0338.D7_S52	PANC 135 PT1	PDAC	N	N	N	N	N	N	N	N	N	N	N	N	N	N	N	N	N	N	N	N	N	N	N	N	N	N	N	N	N	N	N	N	N	N	N	N	N	N	N	N	N	N	N	N	N	N	N
S0338.D9_S68	PANC 312 PT	PDAC	N	N	N	N	N	N	N	N	N	N	N	N	N	N	N	N	N	N	N	N	N	N	N	N	N	N	N	N	N	N	N	N	N	N	N	N	N	N	N	N	N	N	N	N	N	N	N
S0338.E10_S77	PANC 321 PT1	PDAC	L	L	L	L	L	L	L	L	L	L	L	L	L	L	L	L	L	L	L	L	L	L	L	L	L	L	L	L	L	L	L	L	L	L	L	L	L	L	L	L	L	L	L	N	N	N	N
S0338.E11_S85	PANC 330 PT	PDAC	N	N	N	N	N	N	N	N	N	N	N	N	N	N	N	N	N	N	N	N	N	N	N	N	N	N	N	N	N	N	N	N	N	N	N	N	N	N	N	N	N	N	N	N	N	N	N
S0338.E12_S93	PANC 474 PT1	PDAC	N	N	N	N	N	N	N	N	N	N	N	N	N	N	N	N	N	N	N	N	N	N	N	N	N	N	N	N	N	N	N	N	N	N	N	N	N	N	N	N	N	N	N	N	N	N	N
S0338.E2_S13	CBPANC19-2	PDAC	N	N	N	N	N	N	N	N	N	N	N	N	N	N	N	N	N	N	N	N	N	N	N	N	N	N	N	N	N	N	N	N	N	N	N	N	N	N	N	N	N	N	N	N	N	N	N
S0338.E3_S21	CBPANC75	PDAC	N	N	N	N	N	N	N	N	N	N	N	N	N	N	N	N	N	N	N	N	N	N	N	N	N	N	N	N	N	N	N	N	N	N	N	N	N	N	N	N	N	N	N	N	N	N	N
S0338.E4_S29	PANC 082	PDAC	N	N	N	N	N	N	N	N	N	N	N	N	N	N	N	N	N	N	N	N	N	N	N	N	N	N	N	N	N	N	N	N	N	N	N	N	N	N	N	N	N	N	N	N	N	N	N
S0338.E9_S69	PANC 313 PT	PDAC	L	L	L	L	L	L	L	L	L	L	L	L	L	L	L	L	L	L	L	L	L	L	L	L	L	L	L	L	L	L	L	L	L	L	L	L	L	L	L	L	L	L	L	L	L	L	L
S0338.F1_S6	CBPANC09	PDAC	N	N	N	N	N	N	N	N	N	N	N	N	N	N	N	N	N	N	L	L	L	L	L	L	L	L	L	L	L	L	L	L	L	L	L	L	L	L	L	L	L	L	L	L	L	L	L
S0338.F10_S78	PANC 321 PT3	PDAC	N	N	N	N	N	N	N	N	N	N	N	N	N	N	N	N	N	N	N	N	N	N	N	N	N	N	N	N	N	N	N	N	N	N	N	N	L	L	L	L	L	L	L	N	N	N	N
S0338.F11_S86	PANC 331 PT	PDAC	L	L	L	L	L	L	L	L	L	L	L	L	L	L	L	L	L	L	L	L	L	L	L	L	L	L	L	L	L	L	L	L	L	L	L	L	L	L	L	L	L	L	L	L	L	L	L
S0338.F12_S94	PANCA 1221 PT1	PDAC	N	N	N	N	N	N	N	N	N	N	N	N	N	N	N	N	N	N	N	N	N	N	N	N	N	N	N	N	N	N	N	N	N	N	N	N	N	N	N	N	N	N	N	N	N	N	N
S0338.F2_S14	CBPANC20-2	PDAC	G	G	G	G	G	G	G	G	G	G	G	G	G	G	G	G	G	G	G	G	G	G	G	G	G	G	G	G	G	G	G	G	G	G	G	G	G	G	G	G	G	G	G	G	G	G	G
S0338.F3_S22	LCR 809 PT1	PDAC	L	L	L	L	L	L	L	L	L	L	L	L	L	L	L	L	L	L	L	L	L	L	L	L	L	L	L	L	L	L	L	L	L	L	L	L	L	L	L	L	L	L	L	L	L	L	L
S0338.F4_S30	PANC 086 PT	PDAC	N	N	N	N	N	N	N	N	N	N	N	N	N	N	N	N	N	N	N	N	N	N	N	N	N	N	N	N	N	N	N	N	N	N	N	N	N	N	N	N	N	N	N	N	N	N	N
S0338.F5_S38	PANC 119 PT1	PDAC	N	N	N	N	N	N	N	N	N	N	N	N	N	N	N	N	N	N	N	N	N	N	N	N	N	N	N	N	N	N	N	N	N	N	N	N	N	N	N	N	N	N	N	N	N	N	N
S0338.F6_S46	PANC 127 PT1	PDAC	L	L	L	L	L	L	L	L	L	L	L	L	L	L	L	L	L	L	L	L	L	L	L	L	L	L	L	L	L	L	L	L	L	L	L	L	L	L	L	L	L	L	L	L	L	L	N
S0338.F7_S54	PANC 140 PT1	PDAC	L	L	L	L	L	L	L	L	L	L	L	L	L	L	L	L	L	L	L	L	L	L	L	L	L	L	L	L	L	L	L	L	L	L	L	L	L	L	L	L	L	L	L	L	L	L	L
S0338.G1_S7	CBPANC1	PDAC	L	L	L	L	L	L	L	L	L	L	L	L	L	L	L	L	L	L	L	L	L	L	L	L	L	L	L	L	L	L	L	L	L	L	L	L	L	L	L	N	N	N	N	N	N	N	N
S0338.G10_S79	PANC 322 PT	PDAC	N	N	N	N	N	N	N	N	N	N	N	N	N	N	N	N	N	N	N	N	N	N	N	N	N	N	N	N	N	N	N	N	N	N	N	N	N	N	N	N	N	N	N	N	N	N	N
S0338.G11_S87	PANC 332 PT	PDAC	N	N	N	N	N	N	N	N	N	N	N	N	N	N	N	N	N	N	N	N	N	N	N	N	N	N	N	N	N	N	N	N	N	N	N	N	N	N	N	N	N	N	N	N	N	N	N
S0338.G2_S15	CBPANC41	PDAC	N	N	N	N	N	N	N	N	N	N	N	N	N	N	N	N	N	N	N	N	N	N	N	N	N	N	N	N	N	N	N	N	N	N	N	N	N	N	N	N	N	N	N	N	N	N	N
S0338.G3_S23	Pa 247 PT	PDAC	L	L	L	L	L	L	L	L	L	L	L	L	L	L	L	L	L	L	L	L	L	L	L	L	L	L	L	L	L	L	L	L	L	L	L	L	L	L	L	L	L	L	L	L	L	L	L
S0338.G4_S31	PANC 087 PT	PDAC	N	N	N	N	N	N	N	N	N	N	N	N	N	N	N	N	N	N	N	N	N	N	N	N	N	N	N	N	N	N	N	N	N	N	N	N	N	N	N	N	N	N	N	N	N	N	N
S0338.G6_S47	PANC 128 PT	PDAC	N	N	N	N	N	N	N	N	N	N	N	N	N	N	N	N	N	N	N	N	N	N	N	N	N	N	N	N	N	N	N	N	N	N	N	N	N	N	N	N	N	N	N	N	N	N	N
S0338.G7_S55	PANC 143 PT1	PDAC	N	N	N	N	N	N	N	N	N	N	N	N	N	N	N	N	N	N	N	N	N	N	N	N	N	N	N	N	N	N	N	N	N	N	N	N	N	N	N	N	N	N	N	N	N	N	N
S0338.G8_S63	PANC 166 PT1	PDAC	G	G	G	G	G	G	G	G	G	G	G	G	G	G	G	G	G	G	G	G	G	G	G	G	G	G	G	G	G	G	G	G	G	G	G	G	G	G	G	G	G	G	G	G	G	G	G
S0338.G9_S71	PANC 315 PT	PDAC	L	L	L	L	L	L	L	L	L	L	L	L	L	L	L	L	L	L	L	L	L	L	L	L	L	L	L	L	L	L	L	L	L	L	L	L	L	L	L	L	L	L	L	L	L	L	L
S0338.H1_S8	CBPANC11	PDAC	N	N	N	N	N	N	N	N	N	N	N	N	N	N	N	N	N	N	N	N	N	N	N	N	N	N	N	N	N	N	N	N	N	N	N	N	N	N	N	N	N	N	N	N	N	N	N
S0338.H10_S80	PANC 325 PT	PDAC	N	N	N	N	N	N	N	N	N	N	N	N	N	N	N	N	N	N	N	N	N	N	N	N	N	N	N	N	N	N	N	N	N	N	N	N	N	N	N	N	N	N	N	N	N	N	N
S0338.H11_S88	PANC 334 PT	PDAC	L	L	L	L	L	L	L	L	L	L	L	L	L	L	L	L	L	L	L	L	L	L	L	L	L	L	L	L	L	L	L	L	L	L	L	L	L	L	L	L	L	L	L	L	L	G	G
S0338.H2_S16	CBPANC58	PDAC	N	N	N	N	N	N	N	N	N	N	N	N	N	N	N	N	N	N	N	N	N	N	N	N	N	N	N	N	N	N	N	N	N	N	N	N	N	N	N	N	N	N	N	N	N	N	N
S0338.H3_S24	Pa 249 PT	PDAC	L	L	L	L	L	L	L	L	L	L	L	L	L	L	L	L	L	L	L	L	L	L	L	L	L	L	L	L	L	L	L	L	L	L	L	L	L	L	L	L	L	L	L	L	L	L	L
S0338.H4_S32	PANC 093 PT	PDAC	N	N	N	N	N	N	N	N	N	N	N	N	N	N	N	N	N	N	N	N	N	N	N	N	N	N	N	N	N	N	N	N	N	N	N	N	N	N	N	N	N	N	N	N	N	N	N
S0338.H5_S40	PANC 120 PT	PDAC	N	N	N	N	N	N	N	N	N	N	N	N	N	N	N	N	N	N	N	N	N	N	N	N	N	N	N	N	N	N	N	N	N	N	N	N	N	N	N	N	N	N	N	N	N	N	N
S0338.H7_S56	PANC 143 PT2	PDAC	N	N	N	N	N	N	N	N	N	N	N	N	N	N	N	N	N	N	N	N	N	N	N	N	N	N	N	N	N	N	N	N	N	N	N	N	N	N	N	N	N	N	N	N	N	N	N
S0338.H8_S64	PANC 169 PT	PDAC	N	N	N	N	N	N	N	N	N	N	N	N	N	N	N	N	N	N	N	N	N	N	N	N	N	N	N	N	N	N	N	N	N	N	N	L	L	L	L	L	L	L	L	L	L	L	L
S0338.H9_S72	PANC 316 PT	PDAC	N	N	N	N	N	N	N	N	N	N	N	N	L	L	L	L	L	L	L	L	L	L	L	L	L	L	L	L	L	L	L	L	L	L	L	L	L	L	L	L	L	L	L	L	L	N	N
S0368.A1	PN01_N1	Normal	N	N	N	N	N	N	N	N	N	N	N	N	N	N	N	N	N	N	N	N	N	N	N	N	N	N	N	N	N	N	N	N	N	N	N	N	N	N	N	N	N	N	N	N	N	N	N
S0368.A10	PN04_N1	Normal	N	N	N	N	N	N	N	N	N	N	N	N	N	N	N	N	N	N	N	N	N	N	N	N	N	N	N	N	N	N	N	N	N	N	N	N	N	N	N	N	N	N	N	N	N	N	N
S0368.A11	PN04_HG1-2	PanIN HG	N	N	N	N	N	N	N	N	N	N	N	N	N	N	N	N	N	N	L	L	L	L	L	L	L	L	L	L	L	L	L	L	L	L	L	L	L	L	L	L	L	L	L	L	L	N	N
S0368.A12	PN05_LG1	PanIN LG	N	N	N	N	N	N	N	N	N	N	N	N	N	N	N	N	N	N	N	N	N	N	N	N	N	N	N	N	N	N	N	N	N	N	N	N	N	N	N	N	N	N	N	N	N	N	N
S0368.A2	PN01_LG1	PanIN LG	G	G	G	G	G	G	G	G	G	G	G	G	G	G	G	G	G	G	G	G	G	G	G	G	G	G	G	G	G	G	G	G	G	G	G	G	G	G	G	G	G	G	G	G	G	G	G
S0368.A4	PN01_HG2-2	PanIN HG	N	N	N	N	N	N	N	N	N	N	N	N	N	N	N	N	N	N	N	N	N	N	N	N	N	N	N	N	N	N	N	N	N	N	N	N	N	N	N	N	N	N	N	N	N	N	N
S0368.A5	PN01_HG3-1	PanIN HG	N	N	N	N	N	N	N	N	N	N	N	N	N	N	N	N	N	N	N	N	N	N	N	N	N	N	N	N	N	N	N	N	N	N	N	N	N	N	N	N	N	N	N	N	N	N	N
S0368.A7	PN02_LG3	PanIN LG	G	G	G	G	G	G	G	G	G	G	G	G	G	G	G	G	G	G	G	G	G	G	G	G	G	G	G	G	G	G	G	G	G	G	G	G	G	G	G	G	G	G	G	G	G	G	G
S0368.A8	PN02_LG5	PanIN LG	N	N	N	N	N	N	N	N	N	N	N	N	N	N	N	N	N	N	N	N	N	N	N	N	N	N	N	N	N	N	N	N	N	N	N	N	N	N	N	N	N	N	N	N	N	N	N
S0368.A9	PN02_HG5	PanIN HG	N	N	N	N	N	N	N	N	N	N	N	N	N	N	N	N	N	N	N	N	N	N	N	N	N	N	N	N	N	N	N	N	N	N	N	N	N	N	N	N	N	N	N	N	N	N	N
S0368.B1	PN05_LG2	PanIN LG	N	N	N	N	N	N	N	N	N	N	N	N	N	N	N	N	N	N	N	N	N	N	N	N	N	N	N	N	N	N	N	N	N	N	N	N	N	N	N	N	N	N	N	N	N	N	N
S0368.B11	PN11_LG1	PanIN LG	N	N	N	N	N	N	N	N	N	N	N	N	N	N	N	N	N	N	N	N	N	N	N	N	N	N	N	N	N	N	N	N	N	N	N	N	N	N	N	N	N	N	N	N	N	N	N
S0368.B12	PN11_HG1	PanIN HG	N	N	N	N	N	N	N	N	N	N	N	N	N	N	N	N	N	N	N	N	N	N	N	N	N	N	N	N	N	N	N	N	N	N	N	N	N	N	N	N	N	N	N	N	N	N	N
S0368.B2	PN05_LG3	PanIN LG	N	N	N	N	N	N	N	N	N	N	N	N	N	N	N	N	N	N	N	N	N	N	N	N	N	N	N	N	N	N	N	N	N	N	N	N	N	N	N	N	N	N	N	N	N	N	N
S0368.B3	PN05_HG1	PanIN HG	N	N	N	N	N	N	N	N	N	N	N	N	N	N	N	N	N	N	N	N	N	N	N	N	N	N	N	N	N	N	N	N	N	N	N	N	N	N	N	N	N	N	N	N	N	N	N
S0368.B4	PN07_N1-2	Normal	N	N	N	N	N	N	N	N	N	N	N	N	N	N	N	N	N	N	N	N	N	N	N	N	N	N	N	N	N	N	N	N	N	N	N	N	N	N	N	N	N	N	N	N	N	N	N
S0368.B5	PN07_LG1	PanIN LG	N	N	N	N	N	N	N	N	N	N	N	N	N	N	N	N	N	N	N	N	N	N	N	N	N	N	N	N	N	N	N	N	N	N	N	N	N	N	N	N	N	N	N	N	N	N	N
S0368.B6	PN07_LG2	PanIN LG	N	N	N	N	N	N	N	N	N	N	N	N	N	N	N	N	N	N	N	N	N	N	N	N	N	N	N	N	N	N	N	N	N	N	N	N	N	N	N	N	N	N	N	N	N	N	N
S0368.B7	PN07_LG3	PanIN LG	N	N	N	N	N	N	N	N	N	N	N	N	N	N	N	N	N	N	N	N	N	N	N	N	N	N	N	N	N	N	N	N	N	N	N	N	N	N	N	N	N	N	N	N	N	N	N
S0368.B8	PN07_LG4	PanIN LG	G	G	G	G	G	G	G	G	G	G	G	G	G	G	G	G	G	G	G	G	G	G	G	G	G	G	G	G	G	G	G	G	G	G	G	G	G	G	G	G	G	G	G	G	G	G	G
S0368.B9	PN07_HG1P	PanIN HG	N	N	N	N	N	N	N	N	N	N	N	N	N	N	N	N	N	N	N	N	N	N	N	N	N	N	N	N	N	N	N	N	N	N	N	N	N	N	N	N	N	N	N	N	N	N	N
S0368.C1	IP01_LG6	IPMN LG	N	N	N	N	N	N	N	N	N	N	N	N	N	N	N	N	N	N	N	N	N	N	N	N	N	N	N	N	N	N	N	N	N	N	N	N	N	N	N	N	N	N	N	N	N	N	N
S0368.C10	IP01_HG9d	IPMN HG	G	G	G	G	G	G	G	G	G	G	G	G	G	G	G	G	G	G	G	G	G	G	G	G	G	G	G	G	G	G	G	G	G	G	G	G	G	G	G	G	G	G	G	G	G	G	G
S0368.C11	IP02_N1-1	Normal	N	N	N	N	N	N	N	N	N	N	N	N	N	N	N	N	N	N	N	N	N	N	N	N	N	N	N	N	N	N	N	N	N	N	N	N	N	N	N	N	N	N	N	N	N	N	N
S0368.C12	IP02_LG2	IPMN LG	G	G	G	G	G	G	G	G	G	G	G	G	G	G	G	G	G	G	G	G	G	G	G	G	G	G	G	G	G	G	G	G	G	G	G	G	G	G	G	G	G	G	G	G	G	G	G
S0368.C4	IP01_IG3	IPMN LG	N	N	N	N	N	N	N	N	N	N	N	N	N	N	N	N	N	N	N	N	N	N	N	N	N	N	N	N	N	N	N	N	N	N	N	N	N	N	N	N	N	N	N	N	N	N	N
S0368.C5	IP01_LHG	IPMN LG	G	G	G	G	G	G	G	G	G	G	G	G	G	G	G	G	G	G	G	G	G	G	G	G	G	G	G	G	G	G	G	G	G	G	G	G	G	G	G	G	G	G	G	G	G	G	G
S0368.C6	IP01_HG1p	IPMN HG	G	G	G	G	G	G	G	G	G	G	G	G	G	G	G	G	G	G	G	G	G	G	G	G	G	G	G	G	G	G	G	G	G	G	G	G	G	G	G	G	G	G	G	G	G	G	G
S0368.C7	IP01_HG9a	IPMN HG	G	G	G	G	G	G	G	G	G	G	G	G	G	G	G	G	G	G	G	G	G	G	G	G	G	G	G	G	G	G	G	G	G	G	G	G	G	G	G	G	G	G	G	G	G	G	G
S0368.C8	IP01_HG9b	IPMN HG	G	G	G	G	G	G	G	G	G	G	G	G	G	G	G	G	G	G	G	G	G	G	G	G	G	G	G	G	G	G	G	G	G	G	G	G	G	G	G	G	G	G	G	G	G	G	G
S0368.C9	IP01_HG9c	IPMN HG	G	G	G	G	G	G	G	G	G	G	G	G	G	G	G	G	G	G	G	G	G	G	G	G	G	G	G	G	G	G	G	G	G	G	G	G	G	G	G	G	G	G	G	G	G	G	G
S0368.D10	IP01_LG1P	IPMN LG	N	N	N	N	N	N	N	N	N	N	N	N	N	N	N	N	N	N	N	N	N	N	N	N	N	N	N	N	N	N	N	N	N	N	N	N	N	N	N	N	N	N	N	N	N	N	N
S0368.D11	IP01_LG4	IPMN LG	N	N	N	N	N	N	N	N	N	N	N	N	N	N	N	N	N	N	N	N	N	N	N	N	N	N	N	N	N	N	N	N	N	N	N	N	N	N	N	N	N	N	N	N	N	N	N
S0368.D12	IP01_LG5-1	IPMN LG	N	N	N	N	N	N	N	N	N	N	N	N	N	N	N	N	N	N	N	N	N	N	N	N	N	N	N	N	N	N	N	N	N	N	N	N	N	N	N	N	N	N	N	N	N	N	N
S0368.D2	PN17_LG1	PanIN LG	G	G	G	G	G	G	G	G	G	G	G	G	G	G	G	G	G	G	G	G	G	G	G	G	G	G	G	G	G	G	G	G	G	G	G	G	G	G	G	G	G	G	G	G	G	G	G
S0368.D3	PN17_LG-Cyst	PanIN LG	N	N	N	N	N	N	N	N	N	N	N	N	N	N	N	N	N	N	N	N	N	N	N	N	N	N	N	N	N	N	N	N	N	N	N	N	N	N	N	N	N	N	N	N	N	N	N
S0368.D4	PN17_CA-Duct	PDAC	N	N	N	N	N	N	N	N	N	N	N	N	N	N	N	N	N	N	N	N	N	N	N	N	N	N	N	N	N	N	N	N	N	N	N	N	N	N	N	N	N	N	N	N	N	N	G
S0368.D5	PN17_CA1	PDAC	L	L	L	L	L	L	L	L	L	L	L	L	L	L	L	L	L	L	L	L	L	L	L	L	L	L	L	L	L	L	L	L	L	L	L	L	L	L	L	L	L	L	L	L	L	L	G
S0368.D7	PNCC1_HG1-2	PanIN HG	N	N	N	N	N	N	N	N	N	N	N	N	N	N	N	N	N	N	N	N	N	N	N	N	N	N	N	N	N	N	N	N	N	N	N	N	L	L	L	L	L	L	L	L	L	N	N
S0368.D8	PNCC1_CA1-1	PDAC	L	L	L	L	L	L	L	L	L	L	L	L	L	L	L	L	L	L	L	L	L	L	L	L	L	L	L	L	L	L	L	L	L	L	L	L	L	L	L	L	L	L	N	N	N	N	N
S0368.E1	IP02_LG3	IPMN LG	N	N	N	N	N	N	N	N	N	N	N	N	N	N	N	N	N	N	N	N	N	N	N	N	N	N	N	N	N	N	N	N	N	N	N	N	N	N	N	N	N	N	N	N	N	N	N
S0368.E2	IP02_LG4	IPMN LG	N	N	N	N	N	N	N	N	N	N	N	N	N	N	N	L	L	L	L	L	L	L	L	L	L	L	L	L	L	L	L	L	L	L	L	L	L	L	L	L	L	L	L	L	L	L	L
S0368.E3	IP02_LG5	IPMN LG	N	N	N	N	N	N	N	N	N	N	N	N	N	N	N	N	N	N	N	N	N	N	N	N	N	N	N	N	N	N	N	N	N	N	N	N	N	N	N	N	N	N	N	N	N	N	N
S0368.E4	IP02_IG6	IPMN LG	N	N	N	N	N	N	N	N	N	N	N	N	N	N	N	N	N	N	N	N	N	N	N	N	N	N	N	N	N	N	N	N	N	N	N	N	N	N	N	N	N	N	N	N	N	N	N
S0368.E5	IP02_HG1	IPMN HG	N	N	N	N	N	N	N	N	N	N	N	N	N	N	N	N	N	N	N	N	N	N	N	N	N	N	N	N	N	N	N	N	N	N	N	N	N	N	N	N	N	N	N	N	N	N	N
S0368.E6	IP02_HG2	IPMN HG	N	N	N	L	L	L	L	L	L	L	L	L	L	L	L	L	L	L	L	L	L	L	L	L	L	L	L	L	L	L	L	L	L	L	L	L	L	L	L	L	L	L	L	L	L	L	L
S0368.E7	IP02_HG7	IPMN HG	N	N	N	N	N	N	N	N	N	N	N	N	N	N	N	N	N	N	N	N	N	N	N	N	N	N	N	N	N	N	N	N	N	N	N	N	N	N	N	N	N	N	N	N	N	N	N
S0368.E8	IP02_HG9	IPMN HG	N	N	N	N	N	N	N	N	N	N	N	N	N	N	N	N	N	N	N	N	N	N	N	N	N	N	N	N	N	N	N	N	N	N	N	N	N	N	N	N	N	N	N	N	N	N	N
S0368.F10	IP09_LG6	IPMN LG	N	N	N	N	N	N	N	N	N	N	N	N	N	N	N	N	N	N	N	N	N	N	N	N	L	L	L	L	L	L	L	L	L	L	L	L	L	L	L	L	L	L	L	L	L	L	L
S0368.F11	IP09_HG1	IPMN HG	N	N	N	N	N	N	N	N	N	N	N	N	N	N	N	N	N	N	N	N	N	N	N	N	L	L	L	L	L	L	L	L	L	L	L	L	L	L	L	L	L	L	L	L	L	L	L
S0368.F12	IP09_HG3	IPMN HG	N	N	N	N	N	N	N	N	N	N	N	N	N	N	N	N	N	N	N	N	N	N	N	N	N	N	N	N	N	N	N	N	N	N	N	N	N	N	N	N	N	N	N	N	N	N	N
S0368.F7	IP09_N1	Normal	N	N	N	N	N	N	N	N	N	N	N	N	N	N	N	N	N	N	N	N	N	N	N	N	N	N	N	N	N	N	N	N	N	N	N	N	N	N	N	N	N	N	N	N	N	N	N
S0368.F8	IP09_LG2	IPMN LG	N	N	N	N	N	N	N	N	N	N	N	N	N	N	N	N	N	N	N	N	N	N	N	N	N	N	N	N	N	N	N	N	N	N	N	N	N	N	N	N	N	N	N	N	N	N	N
S0368.F9	IP09_LG4	IPMN LG	N	N	N	N	N	N	N	N	N	N	N	N	N	N	N	N	N	N	N	N	N	N	N	N	N	N	N	N	N	N	N	N	N	N	N	N	N	N	N	N	N	N	N	N	N	N	N
S0368.G1	IP09_HG5	IPMN HG	N	N	N	N	N	N	N	N	N	N	N	N	N	N	N	N	N	N	N	N	N	N	N	N	L	L	L	L	L	L	L	L	L	L	L	L	L	L	L	L	L	L	L	L	L	L	L
S0368.G10	IP13_N1	Normal	N	N	N	N	N	N	N	N	N	N	N	N	N	N	N	N	N	N	N	N	N	N	N	N	N	N	N	N	N	N	N	N	N	N	N	N	N	N	N	N	N	N	N	N	N	N	N
S0368.G11	IP13_IG4	IPMN LG	G	G	G	G	G	G	G	G	G	G	G	G	G	G	G	G	G	G	G	G	G	G	G	G	G	G	G	G	G	G	G	G	G	G	G	G	G	G	G	G	G	G	G	G	G	G	G
S0368.G12	IP13_HG1	IPMN HG	N	N	N	N	N	N	N	N	N	N	N	N	N	N	N	N	N	N	N	N	N	N	N	N	N	N	N	N	N	N	N	N	N	N	N	N	N	N	N	N	N	N	N	N	N	N	N
S0368.G2	IP10_N1	Normal	G	G	G	G	G	G	G	G	G	G	G	G	G	G	G	G	G	G	G	G	G	G	G	G	G	G	G	G	G	G	G	G	G	G	G	G	G	G	G	G	G	G	G	G	G	G	G
S0368.G3	IP10_LG3	IPMN LG	N	N	N	N	N	N	N	N	N	N	N	N	N	N	N	N	N	N	N	N	N	N	N	N	N	N	N	N	N	N	N	N	N	N	N	N	N	N	N	N	N	N	N	N	N	N	N
S0368.G5	IP10_HG1	IPMN HG	L	L	L	L	L	L	L	L	L	L	L	L	L	L	L	L	L	L	L	L	L	L	L	L	L	L	L	L	L	L	L	L	L	L	L	L	L	L	L	L	L	L	L	L	L	L	L
S0368.G6	IP11_N1	Normal	G	G	G	G	G	G	G	G	G	G	G	G	G	G	G	G	G	G	G	G	G	G	G	G	G	G	G	G	G	G	G	G	G	G	G	G	G	G	G	G	G	G	G	G	G	G	G
S0368.G7	IP11_IG1	IPMN LG	N	N	N	N	N	N	N	N	N	N	N	N	N	N	N	N	N	N	N	N	N	N	N	N	N	N	N	N	N	N	N	N	N	N	N	N	N	N	N	N	N	N	N	N	N	N	N
S0368.G8	IP11_IG4	IPMN LG	N	N	N	N	N	N	N	N	N	N	N	N	N	N	N	N	N	N	N	N	N	N	N	N	N	N	N	N	N	N	N	N	N	N	N	N	N	N	N	N	N	N	N	N	N	N	N
S0368.H1	IP17_N1	Normal	G	G	G	G	G	G	G	G	G	G	G	G	G	G	G	G	G	G	G	G	G	G	G	G	G	G	G	G	G	G	G	G	G	G	G	G	G	G	G	G	G	G	G	G	G	G	G
S0368.H10	IP19_LG4	IPMN LG	N	N	N	N	N	N	N	N	N	N	N	N	N	N	N	N	N	N	N	N	N	N	N	N	N	N	N	N	N	N	N	N	N	N	N	N	N	N	N	N	N	N	N	N	N	N	N
S0368.H11	IP19_LG5	IPMN LG	G	G	G	G	G	G	G	G	G	G	G	G	G	G	G	G	G	G	G	G	G	G	G	G	G	G	G	G	G	G	G	G	G	G	G	G	G	G	G	G	G	G	G	G	G	G	G
S0368.H12	IP19_LG6	IPMN LG	N	N	N	N	N	N	N	N	N	N	N	N	N	N	N	N	N	N	N	N	N	N	N	N	N	N	N	N	N	N	N	N	N	N	N	N	N	N	N	N	N	N	N	N	N	N	N
S0368.H3	IP17_I/HG2	IPMN LG	N	N	N	N	N	N	N	N	N	N	N	N	N	N	N	N	N	N	N	N	N	N	N	N	N	N	N	N	N	N	N	N	N	N	N	N	N	N	N	N	N	N	N	N	N	N	N
S0368.H4	IP17_I/HG3	IPMN LG	N	N	N	N	N	N	N	N	N	N	N	N	N	N	N	N	N	N	N	N	N	N	N	N	N	N	N	N	N	N	N	N	N	N	N	N	N	N	N	N	N	N	N	N	N	N	N
S0368.H6	IP17_HG5	IPMN HG	N	N	N	N	N	N	N	N	N	N	N	N	N	N	N	N	N	N	N	N	N	N	N	N	N	N	N	N	N	N	N	N	N	N	N	N	N	N	N	N	N	N	N	N	N	N	N
S0368.H7	IP19_N1	Normal	G	G	G	G	G	G	G	G	G	G	G	G	G	G	G	G	G	G	G	G	G	G	G	G	G	G	G	G	G	G	G	G	G	G	G	G	G	G	G	G	G	G	G	G	G	G	G
S0368.H8	IP19_LG2	IPMN LG	G	G	G	G	G	G	G	G	G	G	G	G	G	G	G	G	G	G	G	G	G	G	G	G	G	G	G	G	G	G	G	G	G	G	G	G	G	G	G	G	G	G	G	G	G	G	G
S0368.H9	IP19_LG3	IPMN LG	G	G	G	G	G	G	G	G	G	G	G	G	G	G	G	G	G	G	G	G	G	G	G	G	G	G	G	G	G	G	G	G	G	G	G	G	G	G	G	G	G	G	G	G	G	G	G
S0369.A1	1P-2	PanIN LG	N	N	N	N	N	N	N	N	N	N	N	N	N	N	N	N	N	N	N	N	N	N	N	N	N	N	N	N	N	N	N	N	N	N	N	N	N	N	N	N	N	N	N	N	N	N	N
S0369.A10	MTP3 HG	MCN	N	N	N	N	N	N	N	N	N	N	N	N	N	N	N	N	N	N	N	N	N	N	N	N	N	N	N	N	N	N	N	N	N	N	N	N	N	N	N	N	N	N	N	N	N	N	N
S0369.A11	MTP24 HG	IPMN HG	N	N	N	N	N	N	N	N	N	N	N	N	N	N	N	N	N	N	N	N	N	N	N	N	N	N	N	N	N	N	N	N	N	N	N	N	N	N	N	N	N	N	N	N	N	N	N
S0369.A12	MTP13 CA	PDAC	L	L	L	L	L	L	L	L	L	L	L	L	L	L	L	L	L	L	L	L	L	L	L	L	L	L	L	L	L	L	L	L	L	L	L	L	L	L	L	L	L	L	L	L	L	L	L
S0369.A3	21P	PanIN LG	G	G	G	G	G	G	G	G	G	G	G	G	G	G	G	G	G	G	G	G	G	G	G	G	G	G	G	G	G	G	G	G	G	G	G	G	G	G	G	G	G	G	G	G	G	G	G
S0369.A4	29P	PanIN LG	N	N	N	N	N	N	N	N	N	N	N	N	N	N	N	N	N	N	N	N	N	N	N	N	N	N	N	N	N	N	N	N	N	N	N	N	N	N	N	N	N	N	N	N	N	N	N
S0369.A5	39P	PanIN LG	G	G	G	G	G	G	G	G	G	G	G	G	G	G	G	G	G	G	G	G	G	G	G	G	G	G	G	G	G	G	G	G	G	G	G	G	G	G	G	G	G	G	G	G	G	G	G
S0369.A7	W02-1-P	PanIN HG	N	N	N	N	N	N	N	N	N	N	N	N	N	N	N	N	N	N	N	N	N	N	N	N	N	N	N	N	N	N	N	N	N	N	N	N	N	N	N	N	N	N	N	N	N	N	N
S0369.A8	WCC2-1-P	PanIN HG	N	N	N	N	N	N	N	N	N	N	N	N	N	N	N	N	N	N	N	N	N	N	N	N	N	N	N	N	N	N	N	N	N	N	N	N	N	N	N	N	N	N	N	N	N	N	N
S0369.A9	MTP7 CA	PDAC	N	N	N	N	N	N	N	N	N	N	N	N	N	N	N	N	N	N	N	N	N	N	N	N	N	N	N	N	N	N	N	N	N	N	N	N	N	N	N	N	N	N	N	N	N	N	N
S0369.B1	2P	PanIN LG	N	N	N	N	N	N	N	N	N	N	N	N	N	N	N	N	N	N	N	N	N	N	N	N	N	N	N	N	N	N	N	N	N	N	N	N	N	N	N	N	N	N	N	N	N	N	N
S0369.B10	MTP9 HG	IPMN HG	N	N	N	N	N	N	N	N	N	N	N	N	N	N	N	N	N	N	N	N	N	N	N	N	N	N	N	N	N	N	N	N	N	N	N	N	N	N	N	N	N	N	N	N	N	N	N
S0369.B11	MTP4 CA	PDAC	L	L	L	L	L	L	L	L	L	L	L	L	L	L	L	L	L	L	L	L	L	L	L	L	L	L	L	L	L	L	L	L	L	L	L	L	L	L	L	L	L	L	L	L	L	L	N
S0369.B2	12P	PanIN LG	N	N	N	N	N	N	N	N	N	N	N	N	N	N	N	N	N	N	N	N	N	N	N	N	N	N	N	N	N	N	N	N	N	N	N	N	N	N	N	N	N	N	N	N	N	N	N
S0369.B3	22P	PanIN LG	N	N	N	N	N	N	N	N	N	N	N	N	N	N	N	N	N	N	N	N	N	N	N	N	N	N	N	N	N	N	N	N	N	N	N	N	N	N	N	N	N	N	N	N	N	N	N
S0369.B4	30P	PanIN LG	N	N	N	N	N	N	N	N	N	N	N	N	N	N	N	N	N	N	N	N	N	N	N	N	N	N	N	N	N	N	N	N	N	N	N	N	N	N	N	N	N	N	N	N	N	N	N
S0369.B5	41P	PanIN LG	N	N	N	N	N	N	N	N	N	N	N	N	N	N	N	N	N	N	N	N	N	N	N	N	N	N	N	N	N	N	N	N	N	N	N	N	N	N	N	N	N	N	N	N	N	N	N
S0369.B7	W06-1-P	PanIN HG	L	L	L	L	L	L	L	L	L	L	L	L	L	L	L	L	L	L	L	L	L	L	L	L	L	L	L	L	L	L	L	L	L	L	L	L	L	L	L	L	L	L	L	L	L	N	N
S0369.B9	MTP18 CA	PDAC	N	N	N	N	N	N	N	N	N	N	N	N	N	N	N	N	N	N	N	N	N	N	N	N	N	N	N	N	N	N	N	N	N	N	N	N	N	N	N	N	N	N	N	N	N	N	N
S0369.C1	3P	PanIN LG	N	N	N	N	N	N	N	N	N	N	N	N	N	N	N	N	N	N	N	N	N	N	N	N	N	N	N	N	N	N	N	N	N	N	N	N	N	N	N	N	N	N	N	N	N	N	N
S0369.C10	MTP23 HG	IPMN HG	N	N	N	N	N	N	N	N	N	N	N	N	N	N	N	N	N	N	N	N	N	N	N	N	N	N	N	N	N	N	N	N	N	N	N	N	N	N	N	N	N	N	N	N	N	N	N
S0369.C11	MTP11 CA	PDAC	L	L	L	L	L	L	L	L	L	L	L	L	L	L	L	L	L	L	L	L	L	L	L	L	L	L	L	L	L	L	L	L	L	L	L	L	L	L	L	L	L	L	L	L	L	L	L
S0369.C12	MTP6 HG	IPMN HG	L	L	L	L	L	L	L	L	L	L	L	L	L	L	L	L	L	L	L	L	L	L	L	L	L	L	L	L	L	L	L	L	L	L	L	L	L	L	L	L	L	L	L	L	L	L	N
S0369.C3	23P	PanIN LG	N	N	N	N	N	N	N	N	N	N	N	N	N	N	N	N	N	N	N	N	N	N	N	N	N	N	N	N	N	N	N	N	N	N	N	N	N	N	N	N	N	N	N	N	N	N	N
S0369.C4	31P-LG	PanIN LG	N	N	N	N	N	N	N	N	N	N	N	N	N	N	N	N	N	N	N	N	N	N	N	N	N	N	N	N	N	N	N	N	N	N	N	N	N	N	N	N	N	N	N	N	N	N	N
S0369.C5	42P-LG	PanIN LG	G	G	G	G	G	G	G	G	G	G	G	G	G	G	G	G	G	G	G	G	G	G	G	G	G	G	G	G	G	G	G	G	G	G	G	G	G	G	G	G	G	G	G	G	G	G	G
S0369.C7	W08-1-P	PanIN HG	N	N	N	N	N	N	N	N	N	N	N	N	N	N	N	N	N	N	N	N	N	N	N	N	N	N	N	N	N	N	N	N	N	N	N	N	N	N	N	N	N	N	N	N	N	N	N
S0369.C8	W17-1	PanIN HG	L	L	L	L	L	L	L	L	L	L	L	L	L	L	L	L	L	L	L	L	L	L	L	L	L	L	L	L	L	L	L	L	L	L	L	L	L	L	L	L	L	L	L	L	L	L	G
S0369.C9	MTP2 HG	IPMN HG	N	N	N	N	N	N	N	N	N	N	N	N	N	N	N	N	N	N	N	N	N	N	N	N	N	N	N	N	N	N	N	N	N	N	N	N	N	N	N	N	N	N	N	N	N	N	N
S0369.D1	5P	PanIN LG	N	N	N	N	N	N	N	N	N	N	N	N	N	N	N	N	N	N	N	N	N	N	N	N	N	N	N	N	N	N	N	N	N	N	N	N	N	N	N	N	N	N	N	N	N	N	N
S0369.D10	MTP3 CA	PDAC	N	N	N	N	N	N	N	N	N	N	N	N	N	N	N	N	N	N	N	N	N	N	N	N	N	N	N	N	N	N	N	N	N	N	N	N	N	N	N	N	N	N	N	N	N	N	N
S0369.D11	MTP24 CA	PDAC	N	N	N	N	N	N	N	N	N	N	N	N	N	N	N	N	N	N	N	N	N	N	N	N	N	N	N	N	N	N	N	N	N	N	N	N	N	N	N	N	N	N	N	N	N	N	N
S0369.D12	MTP14 HG	IPMN HG	N	N	N	N	N	N	N	N	N	N	N	N	N	N	N	N	N	N	N	N	N	N	N	N	N	L	L	L	L	L	L	L	L	L	L	L	L	L	L	L	L	L	L	L	L	N	N
S0369.D2	14P	PanIN LG	N	N	N	N	N	N	N	N	N	N	N	N	N	N	N	N	N	N	N	N	N	N	N	N	N	N	N	N	N	N	N	N	N	N	N	N	N	N	N	N	N	N	N	N	N	N	N
S0369.D3	24P	PanIN LG	N	N	N	N	N	N	N	N	N	N	N	N	N	N	N	N	N	N	N	N	N	N	N	N	N	N	N	N	N	N	N	N	N	N	N	N	N	N	N	N	N	N	N	N	N	N	N
S0369.D5	11P	PanIN LG	N	N	N	N	N	N	N	N	N	N	N	N	N	N	N	N	N	N	N	N	N	N	N	N	N	N	N	N	N	N	N	N	N	N	N	N	N	N	N	N	N	N	N	N	N	N	N
S0369.D6	W02-2	PanIN HG	N	N	N	N	N	N	N	N	N	N	N	N	N	N	N	N	N	N	N	N	N	N	N	N	N	N	N	N	N	N	N	N	N	N	N	N	N	N	N	N	N	N	N	N	N	N	N
S0369.D7	W09-1	PanIN HG	N	N	N	N	N	N	N	N	N	N	N	N	N	N	N	N	N	N	N	N	N	N	N	N	N	N	N	N	N	N	N	N	N	N	N	N	N	N	N	N	N	N	N	N	N	N	N
S0369.D8	W18-1	PanIN HG	N	N	N	N	N	N	N	N	N	N	N	N	N	N	N	N	N	N	N	N	N	N	N	N	N	N	N	N	N	N	N	N	N	N	N	N	N	N	N	N	N	N	N	N	N	N	N
S0369.D9	MTP8 HG	IPMN HG	N	N	N	N	N	N	N	N	N	N	N	N	N	N	N	N	N	N	N	N	N	N	N	N	N	N	N	N	N	N	N	N	N	N	N	N	N	N	N	N	N	N	N	N	N	N	N
S0369.E1	6P	PanIN LG	N	N	N	N	N	N	N	N	N	N	N	N	N	N	N	N	N	N	N	N	N	N	N	N	N	N	N	N	N	N	N	N	N	N	N	N	N	N	N	N	N	N	N	N	N	N	N
S0369.E10	MTP9 CA	PDAC	N	N	N	N	N	N	N	N	N	N	N	N	N	N	N	N	N	N	N	N	N	N	N	N	N	N	N	N	N	N	N	N	N	N	N	N	N	N	N	N	N	N	N	N	N	N	N
S0369.E11	MTP5 HG	IPMN HG	N	N	N	N	N	N	N	N	N	N	N	N	N	N	N	N	N	N	N	N	N	N	N	N	N	N	N	N	N	N	N	N	N	N	N	N	N	N	N	N	N	N	N	N	N	N	N
S0369.E12	MTP30 HG	IPMN HG	N	N	N	N	N	N	N	N	N	N	N	N	N	N	N	N	N	N	N	N	N	N	N	N	N	N	N	N	N	N	N	N	N	N	N	N	N	N	N	N	N	N	N	N	N	N	N
S0369.E2	17P-LG	PanIN LG	N	N	N	N	N	N	N	N	N	N	N	N	N	N	N	N	N	N	N	N	N	N	N	N	N	N	N	N	N	N	N	N	N	N	N	N	N	N	N	N	N	N	N	N	N	N	N
S0369.E3	25P	PanIN LG	N	N	N	N	N	N	N	N	N	N	N	N	N	N	N	N	N	N	N	N	N	N	N	N	N	N	N	N	N	N	N	N	N	N	N	N	N	N	N	N	N	N	N	N	N	N	N
S0369.E4	33P	PanIN LG	N	N	N	N	N	N	N	N	N	N	N	N	N	N	N	N	N	N	N	N	N	N	N	N	N	N	N	N	N	N	N	N	N	N	N	N	N	N	N	N	N	N	N	N	N	N	N
S0369.E5	16P	PanIN LG	G	G	G	G	G	G	G	G	G	G	G	G	G	G	G	G	G	G	G	G	G	G	G	G	G	G	G	G	G	G	G	G	G	G	G	G	G	G	G	G	G	G	G	G	G	G	G
S0369.E6	W02-1-C1	PanIN HG	N	N	N	N	N	N	N	N	N	N	N	N	N	N	N	N	N	N	N	N	N	N	N	N	N	N	N	N	N	N	N	N	N	N	N	N	N	N	N	N	N	N	N	N	N	N	N
S0369.E7	W10-1	PanIN HG	N	N	N	N	N	N	N	N	N	N	N	N	N	N	N	N	N	N	N	N	N	N	N	N	N	N	N	N	N	N	N	N	N	N	N	N	N	N	N	N	N	N	N	N	N	N	N
S0369.E8	MTP1 HG	IPMN HG	N	N	N	N	N	N	N	N	N	N	N	N	N	N	N	L	L	L	L	L	L	L	L	L	L	L	L	L	L	L	L	L	L	L	L	L	L	L	L	L	L	L	L	L	N	N	N
S0369.E9	MTP19 HG	IPMN HG	L	L	L	L	L	L	L	L	L	L	L	L	L	L	L	L	L	L	L	L	L	L	L	L	L	L	L	L	L	L	L	L	L	L	L	L	L	L	L	L	L	L	L	L	L	L	L
S0369.F1	7P-2	PanIN LG	N	N	N	N	N	N	N	N	N	N	N	N	N	N	N	N	N	N	N	N	N	N	N	N	N	N	N	N	N	N	N	N	N	N	N	N	N	N	N	N	N	N	N	N	N	N	N
S0369.F10	MTP23 CA	PDAC	L	L	L	L	L	L	L	L	L	L	L	L	L	L	L	L	L	L	L	L	L	L	L	L	L	L	L	L	L	L	L	L	L	L	L	L	L	L	L	L	L	L	L	L	L	L	G
S0369.F11	MTP13 HG	IPMN HG	L	L	L	L	L	L	L	L	L	L	L	L	L	L	L	L	L	L	L	L	L	L	L	L	L	L	L	L	L	L	L	L	L	L	L	L	L	L	L	L	L	L	L	L	L	L	L
S0369.F12	MTP6 CA	PDAC	L	L	L	L	L	L	L	L	L	L	L	L	L	L	L	L	L	L	L	L	L	L	L	L	L	L	L	L	L	L	L	L	L	L	L	L	L	L	L	L	L	L	L	L	L	L	L
S0369.F2	18P	PanIN LG	N	N	N	N	N	N	N	N	N	N	N	N	N	N	N	N	N	N	N	N	N	N	N	N	N	N	N	N	N	N	N	N	N	N	N	N	N	N	N	N	N	N	N	N	N	N	N
S0369.F3	26P	PanIN LG	N	N	N	N	N	N	N	N	N	N	N	N	N	N	N	N	N	N	N	N	N	N	N	N	N	N	N	N	N	N	N	N	N	N	N	N	N	N	N	N	N	N	N	N	N	N	N
S0369.F4	34P	PanIN LG	N	N	N	N	N	N	N	N	N	N	N	N	N	N	N	N	N	N	N	N	N	N	N	N	N	N	N	N	N	N	N	N	N	N	N	N	N	N	N	N	N	N	N	N	N	N	N
S0369.F6	W02-5-C	PanIN HG	N	N	N	N	N	N	N	N	N	N	N	N	N	N	N	N	N	N	N	N	N	N	N	N	N	N	N	N	N	N	N	N	N	N	N	N	N	N	N	N	N	N	N	N	N	N	N
S0369.F7	WCC1-1-1	PanIN HG	N	N	N	N	N	N	N	N	N	N	N	N	N	N	N	N	N	N	N	N	N	N	N	N	N	N	N	N	N	N	N	N	N	N	N	N	L	L	L	L	L	L	L	L	L	N	N
S0369.F8	MTP7 HG	MCN	N	N	N	N	N	N	N	N	N	N	N	N	N	N	N	N	N	N	N	N	N	N	N	N	N	N	N	N	N	N	N	N	N	N	N	N	N	N	N	N	N	N	N	N	N	N	N
S0369.F9	MTP2 CA	PDAC	N	N	N	N	N	N	N	N	N	N	N	N	N	N	N	N	N	N	N	N	N	N	N	N	N	N	N	N	N	N	N	N	N	N	N	N	N	N	N	N	N	N	N	N	N	N	N
S0369.G1	8P	PanIN LG	N	N	N	N	N	N	N	N	N	N	N	N	N	N	N	N	N	N	N	N	N	N	N	N	N	N	N	N	N	N	N	N	N	N	N	N	N	N	N	N	N	N	N	N	N	N	N
S0369.G10	MTP4 HG	IPMN HG	L	L	L	L	L	L	L	L	L	L	L	L	L	L	L	L	L	L	L	L	L	L	L	L	L	L	L	L	L	L	L	L	L	L	L	L	L	L	L	L	L	L	L	L	L	L	N
S0369.G11	MTP26 HG	IPMN HG	N	N	N	N	N	N	N	N	N	N	N	N	N	N	N	N	N	N	N	N	N	N	N	N	N	N	N	N	N	N	N	N	N	N	N	N	N	N	N	N	N	N	N	N	N	N	N
S0369.G12	MTP14 CA	PDAC	L	L	L	L	L	L	L	L	L	N	N	N	N	N	N	N	N	N	N	N	N	N	N	N	L	L	L	L	L	L	L	L	L	L	L	L	L	L	L	L	L	L	L	L	L	N	N
S0369.G2	19P	PanIN LG	N	N	N	N	N	N	N	N	N	N	N	N	N	N	N	N	N	N	N	N	N	N	N	N	N	N	N	N	N	N	N	N	N	N	N	N	N	N	N	N	N	N	N	N	N	N	N
S0369.G3	27P	PanIN LG	N	N	N	N	N	N	N	N	N	N	N	N	N	N	N	N	N	N	N	N	N	N	N	N	N	N	N	N	N	N	N	N	N	N	N	N	N	N	N	N	N	N	N	N	N	N	N
S0369.G4	36P	PanIN LG	G	G	G	G	G	G	G	G	G	G	G	G	G	G	G	G	G	G	G	G	G	G	G	G	G	G	G	G	G	G	G	G	G	G	G	G	G	G	G	G	G	G	G	G	G	G	G
S0369.G5	17P-HG	PanIN HG	N	N	N	N	N	N	N	N	N	N	N	N	N	N	N	N	N	N	N	N	N	N	N	N	N	N	N	N	N	N	N	N	N	N	N	N	N	N	N	N	N	N	N	N	N	N	N
S0369.G6	W02-4	PanIN HG	N	N	N	N	N	N	N	N	N	N	N	N	N	N	N	N	N	N	N	N	N	N	N	N	N	N	N	N	N	N	N	N	N	N	N	N	N	N	N	N	N	N	N	N	N	N	N
S0369.G7	W16-1	PanIN HG	N	N	N	N	N	N	N	N	N	N	N	N	N	N	N	N	N	N	N	N	N	N	N	N	N	N	N	N	N	N	N	N	N	N	N	N	N	N	N	N	N	N	N	N	N	N	N
S0369.G8	MTP18 HG	IPMN HG	G	G	G	G	G	G	G	G	G	G	G	G	G	G	G	N	N	N	N	N	N	N	N	N	N	N	N	N	N	N	N	N	N	N	N	N	N	N	N	N	N	N	N	N	N	N	N
S0369.G9	MTP8 CA	PDAC	N	N	N	N	N	N	N	N	N	N	N	N	N	N	N	N	N	N	N	N	N	N	N	N	N	N	N	N	N	N	N	N	N	N	N	N	N	N	N	N	N	N	N	N	N	N	N
S0369.H1	9P	PDAC	G	G	G	G	G	G	G	G	G	G	G	G	G	G	G	G	G	G	G	G	G	G	G	G	G	G	G	G	G	G	G	G	G	G	G	G	G	G	G	G	G	G	G	G	G	G	G
S0369.H10	MTP11 HG	IPMN HG	L	L	L	L	L	L	L	L	L	L	L	L	L	L	L	L	L	L	L	L	L	L	L	L	L	L	L	L	L	L	L	L	L	L	L	L	L	L	L	L	L	L	L	L	L	L	L
S0369.H11	MTP5 CA	PDAC	N	N	N	N	N	N	N	N	N	N	N	N	N	N	N	N	N	N	N	N	N	N	N	N	N	N	N	N	N	N	N	N	N	N	N	N	N	N	N	N	N	N	N	N	N	N	N
S0369.H12	MTP30 CA	PDAC	N	N	N	N	N	N	N	N	N	N	N	N	N	N	N	N	N	N	N	N	N	N	N	N	N	N	N	N	N	N	N	N	N	N	N	N	N	N	N	N	N	N	N	N	N	N	N
S0369.H2	20P	PanIN LG	N	N	N	N	N	N	N	N	N	N	N	N	N	N	N	N	N	N	N	N	N	N	N	N	N	N	N	N	N	N	N	N	N	N	N	N	N	N	N	N	N	N	N	N	N	N	N
S0369.H4	37P	PanIN LG	N	N	N	N	N	N	N	N	N	N	N	N	N	N	N	N	N	N	N	N	N	N	N	N	N	N	N	N	N	N	N	N	N	N	N	N	N	N	N	N	N	N	N	N	N	N	N
S0369.H5	31P-HG	IPMN HG	N	N	N	N	N	N	N	N	N	N	N	N	N	N	N	N	N	N	N	N	N	N	N	N	N	N	N	N	N	N	N	N	N	N	N	N	N	N	N	N	N	N	N	N	N	N	N
S0369.H6	W03-2	PanIN HG	L	L	L	L	L	L	L	L	L	L	L	L	L	L	L	L	L	L	L	L	L	L	L	L	L	L	L	L	L	L	L	L	L	L	L	L	L	L	L	L	L	L	L	L	L	G	G
S0369.H7	WCC4-1	PanIN HG	N	N	N	N	N	N	N	N	N	N	N	N	N	N	N	N	N	N	N	N	N	N	N	N	N	N	N	N	N	N	N	N	N	N	N	N	N	N	N	N	N	N	N	N	N	N	N
S0369.H8	MTP1 CA	PDAC	N	N	N	N	N	N	N	N	N	N	N	N	N	N	N	L	L	L	L	L	L	L	L	L	L	L	L	L	L	L	L	L	L	L	L	L	L	L	L	L	L	L	L	L	N	N	N
S0369.H9	MTP19 CA	PDAC	L	L	L	L	L	L	L	L	L	L	L	L	L	L	L	L	L	L	L	L	L	L	L	L	L	L	L	L	L	L	L	L	L	L	L	L	L	L	L	L	L	L	L	L	L	L	G
S0370.A1	IP19_HG1	IPMN HG	N	N	N	N	N	N	N	N	N	N	N	N	N	N	N	N	N	N	N	N	N	N	N	N	N	N	N	N	N	N	N	N	N	N	N	N	N	N	N	N	N	N	N	N	N	N	N
S0370.A10	IP21_I/HG9	IPMN HG	N	N	N	N	N	N	N	N	N	N	N	N	N	N	N	N	N	N	N	N	N	N	N	N	N	N	N	N	N	N	N	N	N	N	N	N	N	N	N	N	N	N	N	N	N	N	N
S0370.A12	IP21_HG5	IPMN HG	N	N	N	N	N	N	N	N	N	N	N	N	N	N	N	N	N	N	N	N	N	N	N	N	N	N	N	N	N	N	N	N	N	N	N	N	N	N	N	N	N	N	N	N	N	N	N
S0370.A2	IP20_N1	Normal	G	G	G	G	G	G	G	G	G	G	G	G	G	G	G	G	G	G	G	G	G	G	G	G	G	G	G	G	G	G	G	G	G	G	G	G	G	G	G	G	G	G	G	G	G	G	G
S0370.A3	IP20_LG10	IPMN LG	N	N	N	N	N	N	N	N	N	N	N	N	N	N	N	N	N	N	N	N	N	N	N	N	N	N	N	N	N	N	N	N	N	N	N	N	N	N	N	N	N	N	N	N	N	N	N
S0370.A4	IP20_HG14c	IPMN HG	N	N	N	N	N	N	N	N	N	N	N	N	N	N	N	N	N	N	N	N	N	N	N	N	N	N	N	N	N	N	N	N	N	N	N	N	N	N	N	N	N	N	N	N	N	N	N
S0370.A5	IP21_N1	Normal	G	G	G	G	G	G	G	G	G	G	G	G	G	G	G	G	G	G	G	G	G	G	G	G	G	G	G	G	G	G	G	G	G	G	G	G	G	G	G	G	G	G	G	G	G	G	G
S0370.A7	IP21_IG8	IPMN LG	G	G	G	G	G	G	G	G	G	G	G	G	G	G	G	G	G	G	G	G	G	G	G	G	G	G	G	G	G	G	G	G	G	G	G	G	G	G	G	G	G	G	G	G	G	G	G
S0370.A8	IP21_I/HG2	IPMN HG	N	N	N	N	N	N	N	N	N	N	N	N	N	N	N	N	N	N	N	N	N	N	N	N	N	N	N	N	N	N	N	N	N	N	N	N	N	N	N	N	N	N	N	N	N	N	N
S0370.B10	IP23_LG11	IPMN LG	N	N	N	N	N	N	N	N	N	N	N	N	N	N	N	N	N	N	N	N	N	N	N	N	N	N	N	N	N	N	N	N	N	N	N	N	N	N	N	N	N	N	N	N	N	N	N
S0370.B12	IP23_HG2	IPMN HG	G	G	G	G	G	G	G	G	G	G	G	G	G	G	G	G	G	G	G	G	G	G	G	G	G	G	G	G	G	G	G	G	G	G	G	G	G	G	G	G	G	G	G	G	G	G	G
S0370.B2	IP21_HG7	IPMN HG	N	N	N	N	N	N	N	N	N	N	N	N	N	N	N	N	N	N	N	N	N	N	N	N	N	N	N	N	N	N	N	N	N	N	N	N	N	N	N	N	N	N	N	N	N	N	N
S0370.B3	IP22_N1	Normal	G	G	G	G	G	G	G	G	G	G	G	G	G	G	G	G	G	G	G	G	G	G	G	G	G	G	G	G	G	G	G	G	G	G	G	G	G	G	G	G	G	G	G	G	G	G	G
S0370.B4	IP22_LG4	IPMN LG	N	N	N	N	N	N	N	N	N	N	N	N	N	N	N	N	N	N	N	N	N	N	N	N	N	N	N	N	N	N	N	N	N	N	N	N	N	N	N	N	N	N	N	N	N	N	N
S0370.B5	IP22_LG5	IPMN LG	N	N	N	N	N	N	N	N	N	N	N	N	N	N	N	N	N	N	N	N	N	N	N	N	N	N	N	N	N	N	N	N	N	N	N	N	N	N	N	N	N	N	N	N	N	N	N
S0370.B6	IP22_HG1	IPMN HG	N	N	N	N	N	N	N	N	N	N	N	N	N	N	N	N	N	N	N	N	N	N	N	N	N	N	N	N	N	N	N	N	N	N	N	N	N	N	N	N	N	N	N	N	N	N	N
S0370.B7	IP23_N1-2	Normal	G	G	G	G	G	G	G	G	G	G	G	G	G	G	G	G	G	G	G	G	G	G	G	G	G	G	G	G	G	G	G	G	G	G	G	G	G	G	G	G	G	G	G	G	G	G	G
S0370.B8	IP23_LG8	IPMN LG	G	G	G	G	G	G	G	G	G	G	G	G	G	G	G	G	G	G	G	G	G	G	G	G	G	G	G	G	G	G	G	G	G	G	G	G	G	G	G	G	G	G	G	G	G	G	G
S0370.B9	IP23_LG10	IPMN LG	N	N	N	N	N	N	N	N	N	N	N	N	N	N	N	N	N	N	N	N	N	N	N	N	N	N	N	N	N	N	N	N	N	N	N	N	N	N	N	N	N	N	N	N	N	N	N
S0370.C1	IP24_N	Normal	G	G	G	G	G	G	G	G	G	G	G	G	G	G	G	G	G	G	G	G	G	G	G	G	G	G	G	G	G	G	G	G	G	G	G	G	G	G	G	G	G	G	G	G	G	G	G
S0370.C10	IP26_HG5	IPMN HG	N	N	N	N	N	N	N	N	N	N	N	N	N	N	N	N	N	N	N	N	N	N	N	N	N	N	N	N	N	N	N	N	N	N	N	N	N	N	N	N	N	N	N	N	N	N	N
S0370.C11	IP27_N1-1	Normal	N	N	N	N	N	N	N	N	N	N	N	N	N	N	N	N	N	N	N	N	N	N	N	N	N	N	N	N	N	N	N	N	N	N	N	N	N	N	N	N	N	N	N	N	N	N	N
S0370.C2	IP24_LG1	IPMN HG	G	G	G	G	G	G	G	G	G	G	G	G	G	G	G	G	G	G	G	G	G	G	G	G	G	G	G	G	G	G	G	G	G	G	G	G	G	G	G	G	G	G	G	G	G	G	G
S0370.C3	IP24_HG2	IPMN HG	N	N	N	N	N	N	N	N	N	N	N	N	N	N	N	N	N	N	N	N	N	N	N	N	N	N	N	N	N	N	N	N	N	N	N	N	N	N	N	N	N	N	N	N	N	N	N
S0370.C5	IP26_LG6	IPMN LG	N	N	N	N	N	N	N	N	N	N	N	N	N	N	N	N	N	N	N	N	N	N	N	N	N	N	N	N	N	N	N	N	N	N	N	N	N	N	N	N	N	N	N	N	N	N	N
S0370.C6	IP26_IG8	IPMN LG	N	N	N	N	N	N	N	N	N	N	N	N	N	N	N	N	N	N	N	N	N	N	N	N	N	N	N	N	N	N	N	N	N	N	N	N	N	N	N	N	N	N	N	N	N	N	N
S0370.C7	IP26_I/HG9	IPMN HG	N	N	N	N	N	N	N	N	N	N	N	N	N	N	N	N	N	N	N	N	N	N	N	N	N	N	N	N	N	N	N	N	N	N	N	N	N	N	N	N	N	N	N	N	N	N	N
S0370.C8	IP26_HG2	IPMN HG	N	N	N	N	N	N	N	N	N	N	N	N	N	N	N	N	N	N	N	N	N	N	N	N	N	N	N	N	N	N	N	N	N	N	N	N	N	N	N	N	N	N	N	N	N	N	N
S0370.C9	IP26_HG4	IPMN HG	N	N	N	N	N	N	N	N	N	N	N	N	N	N	N	N	N	N	N	N	N	N	N	N	N	N	N	N	N	N	N	N	N	N	N	N	N	N	N	N	N	N	N	N	N	N	N
S0370.D10	IP28_LG7	IPMN LG	L	L	L	L	L	L	L	L	L	L	L	L	L	L	L	L	L	L	L	L	L	L	L	L	L	L	L	L	L	L	L	L	L	L	L	L	L	L	L	N	N	N	N	N	N	N	N
S0370.D11	IP28_IG4	IPMN LG	N	N	N	N	N	N	N	N	N	N	N	N	N	N	N	N	N	N	N	N	N	N	N	N	N	N	N	N	N	N	N	N	N	N	N	N	N	N	N	N	N	N	N	N	N	N	N
S0370.D12	IP28_I/HG2	IPMN HG	N	N	N	N	N	N	N	N	N	N	N	N	N	N	N	N	N	N	N	N	N	N	N	N	N	N	N	N	N	N	N	N	N	N	N	N	N	N	N	N	N	N	N	N	N	N	N
S0370.D2	IP27_HG3p	IPMN HG	N	N	N	N	N	N	N	N	N	N	N	N	N	N	N	N	N	N	N	N	N	N	N	N	N	N	N	N	N	N	N	N	N	N	N	N	N	N	N	N	N	N	N	N	N	N	N
S0370.D3	IP27_HG4d	IPMN HG	N	N	N	N	N	N	N	N	N	N	N	N	N	N	N	N	N	N	N	N	N	N	N	N	N	N	N	N	N	N	N	N	N	N	N	N	N	N	N	N	N	N	N	N	N	N	N
S0370.D4	IP27_HG5r	IPMN HG	N	N	N	N	N	N	N	N	N	N	N	N	N	N	N	N	N	N	N	N	N	N	N	N	N	N	N	N	N	N	N	N	N	N	N	N	N	N	N	N	N	N	N	N	N	N	N
S0370.D5	IP27_HG6m	IPMN HG	N	N	N	N	N	N	N	N	N	N	N	N	N	N	N	N	N	N	N	N	N	N	N	N	N	N	N	N	N	N	N	N	N	N	N	N	N	N	N	N	N	N	N	N	N	N	N
S0370.D7	IP28_LG3	IPMN LG	N	N	N	N	N	N	N	N	N	N	N	N	N	N	N	N	N	N	N	N	N	N	N	N	N	N	N	N	N	N	N	N	N	N	N	N	N	N	N	N	N	N	N	N	N	N	N
S0370.D8	IP28_LG5	IPMN LG	N	N	N	N	N	N	N	N	N	N	N	N	N	N	N	N	N	N	N	N	N	N	N	N	N	N	N	N	N	N	N	N	N	N	N	N	N	N	N	N	N	N	N	N	N	N	N
S0370.D9	IP28_LG6	IPMN LG	N	N	N	N	N	N	N	N	N	N	N	N	N	N	N	N	N	N	N	N	N	N	N	N	N	N	N	N	N	N	N	N	N	N	N	N	N	N	N	N	N	N	N	N	N	N	N
S0370.E1	IP28_HG1	IPMN HG	N	N	N	N	N	N	N	N	N	N	N	N	N	N	N	N	N	N	N	N	N	N	N	N	N	N	N	N	N	N	N	N	N	N	N	N	N	N	N	N	N	N	N	N	N	N	N
S0370.E10	IP30_IG15	IPMN LG	N	N	N	N	N	N	N	N	N	N	N	N	N	N	N	N	N	N	N	N	N	N	N	N	N	N	N	N	N	N	N	N	N	N	N	N	N	N	N	N	N	N	N	N	N	N	N
S0370.E11	IP30_IG17	IPMN LG	N	N	N	N	N	N	N	N	N	N	N	N	N	N	N	N	N	N	N	N	N	N	N	N	N	N	N	N	N	N	N	N	N	N	N	N	N	N	N	N	N	N	N	N	N	N	N
S0370.E12	IP30_IG18	IPMN LG	N	N	N	N	N	N	N	N	N	N	N	N	N	N	N	N	N	N	N	N	N	N	N	N	N	N	N	N	N	N	N	N	N	N	N	N	N	N	N	N	N	N	N	N	N	N	N
S0370.E2	IP30_N2	Normal	N	N	N	N	N	N	N	N	N	N	N	N	N	N	N	N	N	N	N	N	N	N	N	N	N	N	N	N	N	N	N	N	N	N	N	N	N	N	N	N	N	N	N	N	N	N	N
S0370.E3	IP30_LG1	IPMN LG	N	N	N	N	N	N	N	N	N	N	N	N	N	N	N	N	N	N	N	N	N	N	N	N	N	N	N	N	N	N	N	N	N	N	N	N	N	N	N	N	N	N	N	N	N	N	N
S0370.E4	IP30_LG9	IPMN LG	N	N	N	N	N	N	N	N	N	N	N	N	N	N	N	N	N	N	N	N	N	N	N	N	N	N	N	N	N	N	N	N	N	N	N	N	N	N	N	N	N	N	N	N	N	N	N
S0370.E5	IP30_LG10	IPMN LG	N	N	N	N	N	N	N	N	N	N	N	N	N	N	N	N	N	N	N	N	N	N	N	N	N	N	N	N	N	N	N	N	N	N	N	N	N	N	N	N	N	N	N	N	N	N	N
S0370.E6	IP30_IG3	IPMN LG	N	N	N	N	N	N	N	N	N	N	N	N	N	N	N	N	N	N	N	N	N	N	N	N	N	N	N	N	N	N	N	N	N	N	N	N	N	N	N	N	N	N	N	N	N	N	N
S0370.E7	IP30_IG4	IPMN LG	N	N	N	N	N	N	N	N	N	N	N	N	N	N	N	N	N	N	N	N	N	N	N	N	N	N	N	N	N	N	N	N	N	N	N	N	N	N	N	N	N	N	N	N	N	N	N
S0370.E8	IP30_IG5	IPMN LG	N	N	N	N	N	N	N	N	N	N	N	N	N	N	N	N	N	N	N	N	N	N	N	N	N	N	N	N	N	N	N	N	N	N	N	N	N	N	N	N	N	N	N	N	N	N	N
S0370.E9	IP30_IG6	IPMN LG	N	N	N	N	N	N	N	N	N	N	N	N	N	N	N	N	N	N	N	N	N	N	N	N	N	N	N	N	N	N	N	N	N	N	N	N	N	N	N	N	N	N	N	N	N	N	N
S0370.F1	IP30_HG12	IPMN HG	N	N	N	N	N	N	N	N	N	N	N	N	N	N	N	N	N	N	N	N	N	N	N	N	N	N	N	N	N	N	N	N	N	N	N	N	N	N	N	N	N	N	N	N	N	N	N
S0370.F10	IP05_LG10	IPMN LG	G	G	G	G	G	G	G	G	G	G	G	G	G	G	G	G	G	G	G	G	G	G	G	G	G	G	G	G	G	G	G	G	G	G	G	G	G	G	G	G	G	G	G	G	G	G	G
S0370.F11	IP05_IG2	IPMN LG	N	N	N	N	N	N	N	N	N	N	N	N	N	N	N	N	N	N	N	N	N	N	N	N	N	N	N	N	N	N	N	N	N	N	N	N	N	N	N	N	N	N	N	N	N	N	N
S0370.F12	IP05_HG1-1	IPMN HG	N	N	N	N	N	N	N	N	N	N	N	N	N	N	N	N	N	N	N	N	N	N	N	N	N	N	N	N	N	N	N	N	N	N	N	N	N	N	N	N	N	N	N	N	N	N	N
S0370.F2	IP30_HG13	IPMN HG	N	N	N	N	N	N	N	N	N	N	N	N	N	N	N	N	N	N	N	N	N	N	N	N	N	N	N	N	N	N	N	N	N	N	N	N	N	N	N	N	N	N	N	N	N	N	N
S0370.F3	IP30_HG14	IPMN HG	N	N	N	N	N	N	N	N	N	N	N	N	N	N	N	N	N	N	N	N	N	N	N	N	N	N	N	N	N	N	N	N	N	N	N	N	N	N	N	N	N	N	N	N	N	N	N
S0370.F4	IP05_N1	Normal	N	N	N	N	N	N	N	N	N	N	N	N	N	N	N	N	N	N	N	N	N	N	N	N	N	N	N	N	N	N	N	N	N	N	N	N	N	N	N	N	N	N	N	N	N	N	N
S0370.F5	IP05_LG3	IPMN LG	N	N	N	N	N	N	N	N	N	N	N	N	N	N	N	N	N	N	N	N	N	N	N	N	N	N	N	N	N	N	N	N	N	N	N	N	N	N	N	N	N	N	N	N	N	N	N
S0370.F6	IP05_LG4	IPMN LG	G	G	G	G	G	G	G	G	G	G	G	G	G	G	G	G	G	G	G	G	G	G	G	G	G	G	G	G	G	G	G	G	G	G	G	G	G	G	G	G	G	G	G	G	G	G	G
S0370.F7	IP05_LG5	IPMN LG	G	G	G	G	G	G	G	G	G	G	G	G	G	G	G	G	G	G	G	G	G	G	G	G	G	G	G	G	G	G	G	G	G	G	G	G	G	G	G	G	G	G	G	G	G	G	G
S0370.F8	IP05_LG7	IPMN LG	N	N	N	N	N	N	N	N	N	N	N	N	N	N	N	N	N	N	N	N	N	N	N	N	N	N	N	N	N	N	N	N	N	N	N	N	N	N	N	N	N	N	N	N	N	N	N
S0370.F9	IP05_LG8	IPMN LG	G	G	G	G	G	G	G	G	G	G	G	G	G	G	G	G	G	G	G	G	G	G	G	G	G	G	G	G	G	G	G	G	G	G	G	G	G	G	G	G	G	G	G	G	G	G	G
S0370.G1	IP05_HG9	PDAC	G	G	G	G	G	G	G	G	G	G	G	G	G	G	G	G	G	G	G	G	G	G	G	G	G	G	G	G	G	G	G	G	G	G	G	G	G	G	G	G	G	G	G	G	G	G	G
S0370.G10	IP06_IG8	IPMN LG	N	N	N	N	N	N	N	N	N	N	N	N	N	N	N	N	N	N	N	N	N	N	N	N	N	N	N	N	N	N	N	N	N	N	N	N	N	N	N	N	N	N	N	N	N	N	N
S0370.G11	IP06_IG9	IPMN LG	N	N	N	N	N	N	N	N	N	N	N	N	N	N	N	N	N	N	N	N	N	N	N	N	N	N	N	N	N	N	N	N	N	N	N	N	N	N	N	N	N	N	N	N	N	N	N
S0370.G12	IP06_IG10	IPMN LG	N	N	N	N	N	N	N	N	N	N	N	N	N	N	N	N	N	N	N	N	N	N	N	N	N	N	N	N	N	N	N	N	N	N	N	N	N	N	N	N	N	N	N	N	N	N	N
S0370.G2	IP06_HG11p	IPMN HG	N	N	N	N	N	N	N	N	N	N	N	N	N	N	N	N	N	N	N	N	N	N	N	N	N	N	N	N	N	N	N	N	N	N	N	N	N	N	N	N	N	N	N	N	N	N	N
S0370.G3	IP06_N3	Normal	N	N	N	N	N	N	N	N	N	N	N	N	N	N	N	N	N	N	N	N	N	N	N	N	N	N	N	N	N	N	N	N	N	N	N	N	N	N	N	N	N	N	N	N	N	N	N
S0370.G4	IP06_LG2	IPMN LG	N	N	N	N	N	N	N	N	N	N	N	N	N	N	N	N	N	N	N	N	N	N	N	N	N	N	N	N	N	N	N	N	N	N	N	N	N	N	N	N	N	N	N	N	N	N	N
S0370.G5	IP06_LG3	IPMN LG	N	N	N	N	N	N	N	N	N	N	N	N	N	N	N	N	N	N	N	N	N	N	N	N	N	N	N	N	N	N	N	N	N	N	N	N	N	N	N	N	N	N	N	N	N	N	N
S0370.G6	IP06_LG4	IPMN LG	N	N	N	N	N	N	N	N	N	N	N	N	N	N	N	N	N	N	N	N	N	N	N	N	N	N	N	N	N	N	N	N	N	N	N	N	N	N	N	N	N	N	N	N	N	N	N
S0370.G7	IP06_LG5	IPMN LG	N	N	N	N	N	N	N	N	N	N	N	N	N	N	N	N	N	N	N	N	N	N	N	N	N	N	N	N	N	N	N	N	N	N	N	N	N	N	N	N	N	N	N	N	N	N	N
S0370.G8	IP06_LG12/13	IPMN LG	N	N	N	N	N	N	N	N	N	N	N	N	N	N	N	N	N	N	N	N	N	N	N	N	N	N	N	N	N	N	N	N	N	N	N	N	N	N	N	N	N	N	N	N	N	N	N
S0370.G9	IP06_IG6	IPMN LG	N	N	N	N	N	N	N	N	N	N	N	N	N	N	N	N	N	N	N	N	N	N	N	N	N	N	N	N	N	N	N	N	N	N	N	N	N	N	N	N	N	N	N	N	N	N	N
S0370.H10	IP07_IG7	IPMN LG	N	N	N	N	N	N	N	N	N	N	N	N	N	N	N	N	N	N	N	N	N	N	N	N	N	N	N	N	N	N	N	N	N	N	N	N	N	N	N	N	N	N	N	N	N	N	N
S0370.H11	IP07_IG8	IPMN LG	N	N	N	N	N	N	N	N	N	N	N	N	N	N	N	N	N	N	N	N	N	N	N	N	N	N	N	N	N	N	N	N	N	N	N	N	N	N	N	N	N	N	N	N	N	N	N
S0370.H12	IP07_HG1F	IPMN HG	N	N	N	N	N	N	N	N	N	N	N	N	N	N	N	N	N	N	N	N	N	N	N	N	N	N	N	N	N	N	N	N	N	N	N	N	N	N	N	N	N	N	N	N	N	N	N
S0370.H2	IP06_IG15	IPMN LG	N	N	N	N	N	N	N	N	N	N	N	N	N	N	N	N	N	N	N	N	N	N	N	N	N	N	N	N	N	N	N	N	N	N	N	N	N	N	N	N	N	N	N	N	N	N	N
S0370.H3	IP06_HG1	IPMN HG	N	N	N	N	N	N	N	N	N	N	N	N	N	N	N	N	N	N	N	N	N	N	N	N	N	N	N	N	N	N	N	N	N	N	N	N	N	N	N	N	N	N	N	N	N	N	N
S0370.H4	IP06_HG7	IPMN HG	N	N	N	N	N	N	N	N	N	N	N	N	N	N	N	N	N	N	N	N	N	N	N	N	N	N	N	N	N	N	N	N	N	N	N	N	N	N	N	N	N	N	N	N	N	N	N
S0370.H5	IP07_LG2/3	IPMN LG	N	N	N	N	N	N	N	N	N	N	N	N	N	N	N	N	N	N	N	N	N	N	N	N	N	N	N	N	N	N	N	N	N	N	N	N	N	N	N	N	N	N	N	N	N	N	N
S0370.H6	IP07_LG5	IPMN LG	N	N	N	N	N	N	N	N	N	N	N	N	N	N	N	N	N	N	N	N	N	N	N	N	N	N	N	N	N	N	N	N	N	N	N	N	N	N	N	N	N	N	N	N	N	N	N
S0370.H7	IP07_LG9	IPMN LG	N	N	N	N	N	N	N	N	N	N	N	N	N	N	N	N	N	N	N	N	N	N	N	N	N	N	N	N	N	N	N	N	N	N	N	N	N	N	N	N	N	N	N	N	N	N	N
S0370.H8	IP07_LG10	IPMN LG	N	N	N	N	N	N	N	N	N	N	N	N	N	N	N	N	N	N	N	N	N	N	N	N	N	N	N	N	N	N	N	N	N	N	N	N	N	N	N	N	N	N	N	N	N	N	N
S0370.H9	IP07_IG4	IPMN LG	N	N	N	N	N	N	N	N	N	N	N	N	N	N	N	N	N	N	N	N	N	N	N	N	N	N	N	N	N	N	N	N	N	N	N	N	N	N	N	N	N	N	N	N	N	N	N
[truncated: 4,360 more columns]

## Sheet: Table S3 FISH signals per cell
Table S3 FISH signals per cell
Lesion Name	Predominant cells in region scored	# fluorescent signals per cell for 1p36 probe (orange) or 1q25 probe (green)	# cells scored by Analyst 1	# cells scored by Analyst 2	Total cells scored by either Analyst		# fluorescent signals per cell for 19p13 probe (green) or 19q13 probe (orange)	# cells scored by Analyst 1	# cells scored by Analyst 2	Total cells scored by either Analyst
CBPANC20-2	Cancer cells	1R2G	3	1	4		1R1G	4		4
CBPANC20-2	Cancer cells	1R3G	9	6	15		1R2G	2	3	5
CBPANC20-2	Cancer cells	1R4G	28	29	57		1R3G	1		1
CBPANC20-2	Cancer cells	1R5G	3	10	13		2R1G	3	5	8
CBPANC20-2	Cancer cells	1R6G	1	1	2		2R2G	33	24	57
CBPANC20-2	Cancer cells	2R2G		1	1		2R3G	1		1
CBPANC20-2	Cancer cells	2R4G	3	2	5		2R4G		2	2
CBPANC20-2	Cancer cells	2R5G	1		1		3R2G	1	5	6
CBPANC20-2	Cancer cells	2R7G	1		1		3R3G	4	7	11
CBPANC20-2	Cancer cells	2R8G	1		1		4R3G	1		1
CBPANC20-2	Cancer cells	Total	50	50	100		4R4G		4	4
CBPANC20-2	Cancer cells						Total	50	50	100
CBPANC18	Cancer cells	1R3G		2	2		2R3G		1	1
CBPANC18	Cancer cells	1R4G		2	2		3R3G	1	6	7
CBPANC18	Cancer cells	2R3G		2	2		3R4G	2		2
CBPANC18	Cancer cells	2R4G		3	3		3R6G	1		1
CBPANC18	Cancer cells	2R5G	3	1	4		4R1G		1	1
CBPANC18	Cancer cells	2R6G	1		1		4R2G		2	2
CBPANC18	Cancer cells	2R7G	1		1		4R3G	7	8	15
CBPANC18	Cancer cells	2R8G	1		1		4R4G	13	13	26
CBPANC18	Cancer cells	3R3G		2	2		4R5G		1	1
CBPANC18	Cancer cells	3R4G	5	7	12		5R3G	2	2	4
CBPANC18	Cancer cells	3R5G	8	7	15		5R4G	3	3	6
CBPANC18	Cancer cells	3R6G	2	3	5		5R5G	2	6	8
CBPANC18	Cancer cells	3R7G	2		2		6R4G	1		1
CBPANC18	Cancer cells	3R8G	1		1		6R5G		2	2
CBPANC18	Cancer cells	4R4G		5	5		6R6G	4		4
CBPANC18	Cancer cells	4R5G	4	5	9		6R7G		1	1
CBPANC18	Cancer cells	4R6G	2	1	3		7R5G	3	1	4
CBPANC18	Cancer cells	4R7G	4	1	5		7R6G	2		2
CBPANC18	Cancer cells	4R8G	3	1	4		7R7G		1	1
CBPANC18	Cancer cells	4R9G	1		1		7R8G	1		1
CBPANC18	Cancer cells	4R10+G	1		1		8R5G		1	1
CBPANC18	Cancer cells	5R5G		1	1		8R6G	2		2
CBPANC18	Cancer cells	5R7G	1	2	3		8R7G	2	1	3
CBPANC18	Cancer cells	5R8G	4		4		8R8G	2		2
CBPANC18	Cancer cells	5R9G	1		1		9R9G	1		1
CBPANC18	Cancer cells	5R10+G	1	1	2		11-15R7G	1		1
CBPANC18	Cancer cells	6R6G	1	1	2		Total	50	50	100
CBPANC18	Cancer cells	6R7G	2	1	3					0
CBPANC18	Cancer cells	6R8G	1	1	2					0
CBPANC18	Cancer cells	6R10+G		1	1					0
CBPANC18	Cancer cells	Total	50	50	100					0
CBPANC46	Cancer cells	2R3G		2	2		3R2G	8	10	18
CBPANC46	Cancer cells	2R4G		1	1		3R3G	1	2	3
CBPANC46	Cancer cells	3R2G	2	1	3		4R2G	17	20	37
CBPANC46	Cancer cells	3R3G	3	3	6		4R3G	6	3	9
CBPANC46	Cancer cells	3R4G	3	7	10		5R2G	3	6	9
CBPANC46	Cancer cells	4R2G		1	1		5R3G	4	2	6
CBPANC46	Cancer cells	4R3G	7	7	14		5R4G	3	2	5
CBPANC46	Cancer cells	4R4G	10	14	24		6R2G	1	3	4
CBPANC46	Cancer cells	4R5G	1	1	2		6R3G	2	2	4
CBPANC46	Cancer cells	4R6G	3	1	4		6R4G	2		2
CBPANC46	Cancer cells	5R4G	2	3	5		6R5G	1		1
CBPANC46	Cancer cells	5R5G	2	3	5		7R4G	2		2
CBPANC46	Cancer cells	5R7G	1		1		Total	50	50	100
CBPANC46	Cancer cells	6R2G		1	1					0
CBPANC46	Cancer cells	6R4G	2		2					0
CBPANC46	Cancer cells	6R5G	1	1	2					0
CBPANC46	Cancer cells	6R6G	4		4					0
CBPANC46	Cancer cells	7R5G		1	1					0
CBPANC46	Cancer cells	7R6G	1		1					0
CBPANC46	Cancer cells	7R7G	1		1					0
CBPANC46	Cancer cells	8R5G	1		1					0
CBPANC46	Cancer cells	8R7G	2	1	3					0
CBPANC46	Cancer cells	8R8G	1		1					0
CBPANC46	Cancer cells	9R7G	1		1					0
CBPANC46	Cancer cells	9R8G		1	1					0
CBPANC46	Cancer cells	9R9G	2		2					0
CBPANC46	Cancer cells	9R10+G		1	1					0
CBPANC46	Cancer cells	Total	50	50	100					0
CBPANC40	Cancer cells	1R2G	1	2	3		1R1G		5	5
CBPANC40	Cancer cells	2R1G	1	4	5		1R2G	2	2	4
CBPANC40	Cancer cells	2R2G	40	38	78		2R1G		1	1
CBPANC40	Cancer cells	3R2G		2	2		2R2G	44	41	85
CBPANC40	Cancer cells	3R3G	6	3	9		3R3G	1	1	2
CBPANC40	Cancer cells	4R4G	2	1	3		4R4G	3		3
CBPANC40	Cancer cells	Total	50	50	100		Total	50	50	100
CBPANC19-2	Cancer cells	1R3G	1		1		1R4G	1		1
CBPANC19-2	Cancer cells	2R3G	2	3	5		3R2G	2	2	4
CBPANC19-2	Cancer cells	2R4G	1	2	3		3R3G	9	4	13
CBPANC19-2	Cancer cells	2R5G		1	1		3R4G	2	4	6
CBPANC19-2	Cancer cells	3R2G	1	4	5		4R2G		1	1
CBPANC19-2	Cancer cells	3R3G	7	5	12		4R3G	1	5	6
CBPANC19-2	Cancer cells	3R4G	23	20	43		4R4G	20	26	46
CBPANC19-2	Cancer cells	3R5G	1	1	2		4R5G	2	2	4
CBPANC19-2	Cancer cells	3R6G	1		1		4R6G	1		1
CBPANC19-2	Cancer cells	4R2G		1	1		5R3G	1	1	2
CBPANC19-2	Cancer cells	4R3G		1	1		5R6G	1	3	4
CBPANC19-2	Cancer cells	4R4G	4	10	14		5R7G	1		1
CBPANC19-2	Cancer cells	4R5G	2		2		6R4G		1	1
CBPANC19-2	Cancer cells	4R6G	3		3		6R6G	2	1	3
CBPANC19-2	Cancer cells	4R7G	1		1		6R7G	1		1
CBPANC19-2	Cancer cells	5R4G		1	1		6R8G	1		1
CBPANC19-2	Cancer cells	5R5G	1		1		6R9	1		1
CBPANC19-2	Cancer cells	6R7G		1	1		7R6G	1		1
CBPANC19-2	Cancer cells	6R8G	2		2		8R8G	3		3
CBPANC19-2	Cancer cells	Total	50	50	100		Total	50	50	100
CBPANC29	Cancer cells	2R3G	4	2	6		3R1G	2		2
CBPANC29	Cancer cells	2R4G		2	2		3R2G	17	11	28
CBPANC29	Cancer cells	3R1G		2	2		3R3G	2		2
CBPANC29	Cancer cells	3R2G	7	5	12		4R1G	1		1
CBPANC29	Cancer cells	3R3G	9	16	25		4R2G	8	25	33
CBPANC29	Cancer cells	3R4G	3	3	6		4R3G	2	2	4
CBPANC29	Cancer cells	3R5G	2		2		4R4G	3	3	6
CBPANC29	Cancer cells	4R1G	1		1		5R2G	3	2	5
CBPANC29	Cancer cells	4R2G	4	7	11		5R3G	4	1	5
CBPANC29	Cancer cells	4R3G	8	3	11		5R4G	1		1
CBPANC29	Cancer cells	4R4G	4	5	9		6R2G	1	3	4
CBPANC29	Cancer cells	5R2G		1	1		6R3G	1		1
CBPANC29	Cancer cells	5R3G	2	1	3		6R4G	2		2
CBPANC29	Cancer cells	5R4G	3	1	4		7R2G	1	1	2
CBPANC29	Cancer cells	5R5G	1	2	3		7R3G	1		1
CBPANC29	Cancer cells	6R3G	1		1		7R4G	1		1
CBPANC29	Cancer cells	6R4G	1		1		8R2G		1	1
CBPANC29	Cancer cells	Total	50	50	100		9R6G		1	1
CBPANC29	Cancer cells						Total	50	50	100
CBPANC56	Cancer cells	2R2G	2	5	7		2R2G	4	2	6
CBPANC56	Cancer cells	2R3G	3	1	4		2R3G	2		2
CBPANC56	Cancer cells	2R4G	2	1	3		3R2G	2	9	11
CBPANC56	Cancer cells	3R1G	1	1	2		3R3G	3	4	7
CBPANC56	Cancer cells	3R2G	3	8	11		3R4G	4	2	6
CBPANC56	Cancer cells	3R3G	12	7	19		3R5G	1		1
CBPANC56	Cancer cells	3R4G	5	1	6		4R2G		2	2
CBPANC56	Cancer cells	4R2G		4	4		4R3G	8	3	11
CBPANC56	Cancer cells	4R3G	6	3	9		4R4G	18	24	42
CBPANC56	Cancer cells	4R4G	12	10	22		5R4G	1	1	2
CBPANC56	Cancer cells	4R6G	1	1	2		5R5G	2		2
CBPANC56	Cancer cells	5R3G		2	2		5R8G		1	1
CBPANC56	Cancer cells	5R4G	1	1	2		6R4G	1		1
CBPANC56	Cancer cells	5R5G	1		1		6R6G	3		3
CBPANC56	Cancer cells	6R7G	1		1		7R6G		1	1
CBPANC56	Cancer cells	7R4G		2	2		7R7G	1	1	2
CBPANC56	Cancer cells	7R5G		1	1		Total	50	50	100
CBPANC56	Cancer cells	8R2G		1	1					0
CBPANC56	Cancer cells	10R2G		1	1					0
CBPANC56	Cancer cells	Total	50	50	100					0
CBPANC33	Cancer cells	2R2G	5	9	14		2R2G	6	8	14
CBPANC33	Cancer cells	2R3G		2	2		2R3G	1		1
CBPANC33	Cancer cells	3R2G	3	3	6		2R4G	1		1
CBPANC33	Cancer cells	3R3G	8	10	18		3R1G	1		1
CBPANC33	Cancer cells	3R4G	4	1	5		3R2G	2	3	5
CBPANC33	Cancer cells	4R2G	1	1	2		3R3G	7	6	13
CBPANC33	Cancer cells	4R3G	2	2	4		3R4G	3	3	6
CBPANC33	Cancer cells	4R4G	22	20	42		4R2G	1	2	3
CBPANC33	Cancer cells	4R5G	2		2		4R3G	4	2	6
CBPANC33	Cancer cells	5R4G	1	1	2		4R4G	21	24	45
CBPANC33	Cancer cells	5R6G	1		1		4R5G		1	1
CBPANC33	Cancer cells	6R4G		1	1		5R2G		1	1
CBPANC33	Cancer cells	8R8G	1		1		5R5G	1		1
CBPANC33	Cancer cells	Total	50	50	100		6R5G	1		1
CBPANC33	Cancer cells						7R7G	1		1
CBPANC33	Cancer cells						Total	50	50	100
CBPANC42	Cancer cells	2R5G		1	1		3R3G		1	1
CBPANC42	Cancer cells	3R4G		1	1		3R4G	1	1	2
CBPANC42	Cancer cells	4R3G		3	3		3R5G	1	1	2
CBPANC42	Cancer cells	4R4G	1	8	9		3R8G	1		1
CBPANC42	Cancer cells	4R5G		8	8		4R3G		2	2
CBPANC42	Cancer cells	4R7G		1	1		4R4G		6	6
CBPANC42	Cancer cells	5R3G		1	1		4R5G	6	3	9
CBPANC42	Cancer cells	5R4G	1	2	3		4R6G	2	1	3
CBPANC42	Cancer cells	5R5G	1	7	8		4R7G	1		1
CBPANC42	Cancer cells	5R6G		2	2		4R8G			0
CBPANC42	Cancer cells	6R4G	2		2		5R4G	1	1	2
CBPANC42	Cancer cells	6R5G	1	1	2		5R5G	1	2	3
CBPANC42	Cancer cells	6R6G	1	2	3		5R6G		2	2
CBPANC42	Cancer cells	6R7G	1	1	2		5R7G	1		1
CBPANC42	Cancer cells	6R10+G		1	1		5R9G	1		1
CBPANC42	Cancer cells	7R4G	1	1	2		6R4G	1		1
CBPANC42	Cancer cells	7R5G	2		2		6R5G	1	2	3
CBPANC42	Cancer cells	7R6G	1	1	2		6R6G	2	2	4
CBPANC42	Cancer cells	7R7G	2		2		6R7G	2	1	3
CBPANC42	Cancer cells	8R5G	5		5		6R8G		2	2
CBPANC42	Cancer cells	8R6G	2	1	3		6R9G	2		2
CBPANC42	Cancer cells	8R7G	2		2		7R6G		2	2
CBPANC42	Cancer cells	8R9G		1	1		7R7G		4	4
CBPANC42	Cancer cells	8R10+G		1	1		7R8G	1		1
CBPANC42	Cancer cells	9R6G	1		1		7R9G	2		2
CBPANC42	Cancer cells	9R7G	1		1		7R10+G	1	1	2
CBPANC42	Cancer cells	9R8G	2		2		8R4G	1	1	2
CBPANC42	Cancer cells	9R10+G		1	1		8R5G		1	1
CBPANC42	Cancer cells	10R7G	1		1		8R6G		1	1
CBPANC42	Cancer cells	10R8G	1	1	2		8R7G		1	1
CBPANC42	Cancer cells	10R9G	1		1		8R8G	1	2	3
CBPANC42	Cancer cells	11-15R6G	1		1		8R10+G	2		2
CBPANC42	Cancer cells	11-15R7G	3	1	4		9R6G		1	1
CBPANC42	Cancer cells	11-15R8G	2		2		9R7G	1		1
CBPANC42	Cancer cells	11-15R9G	2		2		9R9G	2		2
CBPANC42	Cancer cells	11-15R10+G	10	3	13		9R10+G	2		2
CBPANC42	Cancer cells	16-20R10+G	2		2		10R10+G	3	2	5
CBPANC42	Cancer cells	Total	50	50	100		11-15R6G		1	1
CBPANC42	Cancer cells						11-15R7G	1	1	2
CBPANC42	Cancer cells				0		11-15R10+G	7	4	11
CBPANC42	Cancer cells				0		16-20R10+G	2	1	3
CBPANC42	Cancer cells				0		Total	50	50	100
CBPANC36	Cancer cells	1R1G	12	13	25		1R1G	6	8	14
CBPANC36	Cancer cells	1R2G	31	17	48		1R2G		1	1
CBPANC36	Cancer cells	2R1G	1	3	4		2R1G	41	29	70
CBPANC36	Cancer cells	2R2G	6	10	16		2R2G	3	12	15
CBPANC36	Cancer cells	2R3G		1	1		Total	50	50	100
CBPANC36	Cancer cells	2R4G		1	1					0
CBPANC36	Cancer cells	3R2G		2	2					0
CBPANC36	Cancer cells	3R3G		2	2					0
CBPANC36	Cancer cells	3R4G		1	1					0
CBPANC36	Cancer cells	Total	50	50	100					0
CBPANC41	Cancer cells	1R2G	1		1		1R1G	4		4
CBPANC41	Cancer cells	1R4G	1		1		1R2G	4		4
CBPANC41	Cancer cells	2R1G	1		1		2R1G	1		1
CBPANC41	Cancer cells	2R2G	3		3		2R2G	2		2
CBPANC41	Cancer cells	2R3G	2	5	7		2R3G	5		5
CBPANC41	Cancer cells	2R4G	3	2	5		2R4G	2	1	3
CBPANC41	Cancer cells	2R5G	2	2	4		3R1G	2		2
CBPANC41	Cancer cells	2R6G	1		1		3R2G	2	2	4
CBPANC41	Cancer cells	3R1G	1		1		3R3G	7	10	17
CBPANC41	Cancer cells	3R2G	1	2	3		3R4G	5	5	10
CBPANC41	Cancer cells	3R3G	1	2	3		4R3G	3	9	12
CBPANC41	Cancer cells	3R4G	1	3	4		4R4G	6	16	22
CBPANC41	Cancer cells	3R5G	2	2	4		4R5G		3	3
CBPANC41	Cancer cells	3R6G		1	1		4R6G		1	1
CBPANC41	Cancer cells	4R2G	1		1		5R4G	3		3
CBPANC41	Cancer cells	4R3G	1	1	2		5R5G		2	2
CBPANC41	Cancer cells	4R4G	6	7	13		5R6G	1		1
CBPANC41	Cancer cells	4R5G	3	5	8		5R7G	1		1
CBPANC41	Cancer cells	4R6G	6	2	8		6R7G	1		1
CBPANC41	Cancer cells	4R7G	1	3	4		7R5G		1	1
CBPANC41	Cancer cells	5R4G	3	2	5		7R6G	1		1
CBPANC41	Cancer cells	5R5G	3	2	5		Total	50	50	100
CBPANC41	Cancer cells	5R6G	2	1	3					0
CBPANC41	Cancer cells	5R7G		2	2					0
CBPANC41	Cancer cells	5R8G	1		1					0
CBPANC41	Cancer cells	5R10+G		1	1					0
CBPANC41	Cancer cells	6R4G		1	1					0
CBPANC41	Cancer cells	6R5G		2	2					0
CBPANC41	Cancer cells	6R6G	1		1					0
CBPANC41	Cancer cells	7R5G	1		1					0
CBPANC41	Cancer cells	7R7G		1	1					0
CBPANC41	Cancer cells	8R7G		1	1					0
CBPANC41	Cancer cells	8R8G	1		1					0
CBPANC41	Cancer cells	Total	50	50	100					0
CBPANC38	Cancer cells	2R4G		1	1		3R3G	7	5	12
CBPANC38	Cancer cells	3R2G	1	3	4		3R4G	4	1	5
CBPANC38	Cancer cells	3R3G	7	6	13		4R2G	1	1	2
CBPANC38	Cancer cells	3R4G	3	2	5		4R3G	4	8	12
CBPANC38	Cancer cells	4R2G	1	1	2		4R4G	27	20	47
CBPANC38	Cancer cells	4R3G	5	3	8		4R5G		1	1
CBPANC38	Cancer cells	4R4G	18	13	31		5R3G		2	2
CBPANC38	Cancer cells	4R5G	3		3		5R4G		1	1
CBPANC38	Cancer cells	5R3G		2	2		5R5G		3	3
CBPANC38	Cancer cells	5R4G	2	3	5		5R6G	1		1
CBPANC38	Cancer cells	5R5G	1	5	6		6R2G		1	1
CBPANC38	Cancer cells	6R3G		1	1		6R5G	1	2	3
CBPANC38	Cancer cells	6R4G	1	3	4		6R6G	3	1	4
CBPANC38	Cancer cells	6R5G	2	2	4		6R7G		1	1
CBPANC38	Cancer cells	6R6G		2	2		7R7G	1		1
CBPANC38	Cancer cells	7R3G	2		2		8R6G		1	1
CBPANC38	Cancer cells	7R4G		1	1		8R8G	1		1
CBPANC38	Cancer cells	7R6G	1	1	2		9R8G		1	1
CBPANC38	Cancer cells	7R7G	1	1	2		10R6G		1	1
CBPANC38	Cancer cells	8R4G	1		1		Total	50	50	100
CBPANC38	Cancer cells	8R7G	1		1					0
CBPANC38	Cancer cells	Total	50	50	100					0
CBPANC37	Cancer cells	1R1G		2	2		1R2G		3	3
CBPANC37	Cancer cells	1R2G		8	8		2R2G	5	5	10
CBPANC37	Cancer cells	1R3G		6	6		2R3G	4	2	6
CBPANC37	Cancer cells	1R4G		1	1		2R4G	1	2	3
CBPANC37	Cancer cells	2R1G	1	2	3		3R2G	3	1	4
CBPANC37	Cancer cells	2R2G	6		6		3R3G	6	4	10
CBPANC37	Cancer cells	2R3G	17	10	27		3R4G	5	5	10
CBPANC37	Cancer cells	2R4G	2	2	4		4R2G		1	1
CBPANC37	Cancer cells	3R2G	4	2	6		4R3G	6	5	11
CBPANC37	Cancer cells	3R3G	7		7		4R4G	16	20	36
CBPANC37	Cancer cells	3R4G	4	4	8		4R5G	1		1
CBPANC37	Cancer cells	3R5G		1	1		4R6G	1		1
CBPANC37	Cancer cells	3R7G	1		1		6R6G	1	1	2
CBPANC37	Cancer cells	4R2G		1	1		7R7G	1		1
CBPANC37	Cancer cells	4R3G		1	1		8R8G		1	1
CBPANC37	Cancer cells	4R4G	4	2	6		Total	50	50	100
CBPANC37	Cancer cells	4R5G	1	4	5					0
CBPANC37	Cancer cells	4R6G	2	1	3					0
CBPANC37	Cancer cells	5R4G	1	1	2					0
CBPANC37	Cancer cells	5R5G		1	1					0
CBPANC37	Cancer cells	5R7G		1	1					0
CBPANC37	Cancer cells	Total	50	50	100					0
PANC 082 PT	Cancer cells	2R2G		5	5		1R2G		5	5
PANC 082 PT	Cancer cells	3R1G		1	1		1R3G	1	2	3
PANC 082 PT	Cancer cells	3R2G	4	10	14		1R4G	2	2	4
PANC 082 PT	Cancer cells	3R3G	2		2		2R2G		4	4
PANC 082 PT	Cancer cells	4R1G		1	1		2R3G	6	5	11
PANC 082 PT	Cancer cells	4R2G	2	7	9		2R4G	13	13	26
PANC 082 PT	Cancer cells	4R3G	4	2	6		2R5G	4	1	5
PANC 082 PT	Cancer cells	4R4G	1	2	3		2R6G	2		2
PANC 082 PT	Cancer cells	5R1G		1	1		3R1G		1	1
PANC 082 PT	Cancer cells	5R2G	2	2	4		3R2G	1		1
PANC 082 PT	Cancer cells	5R3G	3	7	10		3R3G	2	5	7
PANC 082 PT	Cancer cells	5R4G	8	4	12		3R4G	5	4	9
PANC 082 PT	Cancer cells	6R2G		1	1		3R5G	1	2	3
PANC 082 PT	Cancer cells	6R3G	4	1	5		3R6G	1	1	2
PANC 082 PT	Cancer cells	6R4G	9	4	13		3R7G	3		3
PANC 082 PT	Cancer cells	6R5G	3		3		3R8G	1		1
PANC 082 PT	Cancer cells	7R2G	1		1		4R4G	1	3	4
PANC 082 PT	Cancer cells	7R3G	1		1		4R6G	1	1	2
PANC 082 PT	Cancer cells	7R4G	1	1	2		4R7G	1	1	2
PANC 082 PT	Cancer cells	8R3G	1	1	2		4R8G	1		1
PANC 082 PT	Cancer cells	8R5G	3		3		4R10+G	1		1
PANC 082 PT	Cancer cells	8R6G	1		1		5R5G	1		1
PANC 082 PT	Cancer cells	Total	50	50	100		6R5G	1		1
PANC 082 PT	Cancer cells						6R10+G	1		1
PANC 082 PT	Cancer cells				0		Total	50	50	100
PANC 341 PT1	Cancer cells	1R1G		1	1		1R3G	2		2
PANC 341 PT1	Cancer cells	1R2G	4	8	12		1R4G		1	1
PANC 341 PT1	Cancer cells	1R3G	29	23	52		2R3G	22	25	47
PANC 341 PT1	Cancer cells	1R4G	3	6	9		2R4G		2	2
PANC 341 PT1	Cancer cells	1R5G	1	2	3		2R5G	1	1	2
PANC 341 PT1	Cancer cells	1R6G		1	1		2R6G		1	1
PANC 341 PT1	Cancer cells	2R2G		2	2		3R2G		2	2
PANC 341 PT1	Cancer cells	2R3G	3	2	5		3R3G	2		2
PANC 341 PT1	Cancer cells	2R4G	5	3	8		3R4G	3		3
PANC 341 PT1	Cancer cells	2R5G	3	2	5		3R5G	2	5	7
PANC 341 PT1	Cancer cells	2R6G	2		2		3R6G	1		1
PANC 341 PT1	Cancer cells	Total	50	50	100		4R3G	1		1
PANC 341 PT1	Cancer cells						4R4G	1	1	2
PANC 341 PT1	Cancer cells				0		4R5G	11	10	21
PANC 341 PT1	Cancer cells				0		4R6G	4	1	5
PANC 341 PT1	Cancer cells				0		5R5G		1	1
PANC 341 PT1	Cancer cells				0		Total	50	50	100
PANC 318 PT	Cancer cells	1R1G	8	5	13		1R1G		2	2
PANC 318 PT	Cancer cells	1R2G	1	3	4		1R2G	2	1	3
PANC 318 PT	Cancer cells	2R1G	4	2	6		2R1G	4	3	7
PANC 318 PT	Cancer cells	2R2G	37	40	77		2R2G	44	39	83
PANC 318 PT	Cancer cells	Total	50	50	100		2R3G		2	2
PANC 318 PT	Cancer cells						3R2G		2	2
PANC 318 PT	Cancer cells				0		3R3G		1	1
PANC 318 PT	Cancer cells				0		Total	50	50	100
Pa 268 PT	Cancer cells	2R3G		1	1		1R1G		1	1
Pa 268 PT	Cancer cells	2R4G		1	1		1R2G	1		1
Pa 268 PT	Cancer cells	3R2G	3	2	5		1R4G	1		1
Pa 268 PT	Cancer cells	3R3G	9	13	22		2R1G	4		4
Pa 268 PT	Cancer cells	3R4G	2	5	7		2R2G	9	11	20
Pa 268 PT	Cancer cells	4R2G	1	2	3		2R3G	2	1	3
Pa 268 PT	Cancer cells	4R3G	14	9	23		2R4G	1		1
Pa 268 PT	Cancer cells	4R4G	9	15	24		3R1G	6	4	10
Pa 268 PT	Cancer cells	5R3G	3		3		3R2G	22	27	49
Pa 268 PT	Cancer cells	5R4G	5	1	6		3R3G	1	2	3
Pa 268 PT	Cancer cells	6R3G	2		2		4R1G		1	1
Pa 268 PT	Cancer cells	6R4G	1		1		4R2G	2	3	5
Pa 268 PT	Cancer cells	6R5G	1		1		4R6G	1		1
Pa 268 PT	Cancer cells	7R4G		1	1		Total	50	50	100
Pa 268 PT	Cancer cells	Total	50	50	100					0
PANC 313 PT	Cancer cells	1R2G		2	2		2R4G	1	1	2
PANC 313 PT	Cancer cells	1R3G	1	2	3		3R2G		1	1
PANC 313 PT	Cancer cells	2R2G	2	2	4		3R3G	3	5	8
PANC 313 PT	Cancer cells	2R3G	9	5	14		3R4G	8	5	13
PANC 313 PT	Cancer cells	2R4G	28	30	58		4R2G		1	1
PANC 313 PT	Cancer cells	2R5G	1		1		4R3G	7	4	11
PANC 313 PT	Cancer cells	2R6G	1		1		4R4G	23	30	53
PANC 313 PT	Cancer cells	3R3G		1	1		4R5G	1		1
PANC 313 PT	Cancer cells	3R4G	5	6	11		4R6G	1		1
PANC 313 PT	Cancer cells	3R5G	1		1		5R4G	2	3	5
PANC 313 PT	Cancer cells	3R6G	1		1		5R6G	1		1
PANC 313 PT	Cancer cells	4R3G	1		1		5R7G	1		1
PANC 313 PT	Cancer cells	4R4G		2	2		6R6G	2		2
PANC 313 PT	Cancer cells	Total	50	50	100		Total	50	50	100
CBPANC44	Cancer cells	1R2G	1	2	3		1R2G	1		1
CBPANC44	Cancer cells	1R3G	2	3	5		1R3G	1		1
CBPANC44	Cancer cells	1R4G	1	3	4		2R3G	3		3
CBPANC44	Cancer cells	1R5G	1	2	3		2R4G	1		1
CBPANC44	Cancer cells	1R6G	1		1		2R5G	1		1
CBPANC44	Cancer cells	1R7G		2	2		3R3G	8	10	18
CBPANC44	Cancer cells	2R1G	1		1		3R4G	3	2	5
CBPANC44	Cancer cells	2R2G		1	1		3R5G	3		3
CBPANC44	Cancer cells	2R3G	4	4	8		4R2G		2	2
CBPANC44	Cancer cells	2R4G	6	7	13		4R3G	4	15	19
CBPANC44	Cancer cells	2R5G	5	2	7		4R4G	12	1	13
CBPANC44	Cancer cells	2R6G	2		2		4R5G	2		2
CBPANC44	Cancer cells	2R7G	1		1		5R4G		3	3
CBPANC44	Cancer cells	3R2G	3	2	5		5R5G	2	2	4
CBPANC44	Cancer cells	3R3G	3	2	5		5R6G		1	1
CBPANC44	Cancer cells	3R4G	1	4	5		6R4G	1	1	2
CBPANC44	Cancer cells	3R5G		2	2		6R5G		1	1
CBPANC44	Cancer cells	3R6G	1	1	2		6R6G	2		2
CBPANC44	Cancer cells	3R9G		1	1		7R3G		1	1
CBPANC44	Cancer cells	4R3G	6		6		7R4G	1	1	2
CBPANC44	Cancer cells	4R4G	7	3	10		7R5G	1		1
CBPANC44	Cancer cells	4R5G		1	1		7R6G	1	3	4
CBPANC44	Cancer cells	4R6G		1	1		7R7G	3	2	5
CBPANC44	Cancer cells	4R7G		1	1		8R6G		1	1
CBPANC44	Cancer cells	4R8G	1		1		8R7G		1	1
CBPANC44	Cancer cells	4R10+G		1	1		10R7G		1	1
CBPANC44	Cancer cells	5R7G		1	1		11-15R9G		1	1
CBPANC44	Cancer cells	6R10+G	1		1		11-15R10+G		1	1
CBPANC44	Cancer cells	6R6G		1	1		Total	50	50	100
CBPANC44	Cancer cells	7R6G	2		2					0
CBPANC44	Cancer cells	7R7G		2	2					0
CBPANC44	Cancer cells	10R10+G		1	1					0
CBPANC44	Cancer cells	Total	50	50	100					0
Pa 248 PT	Cancer cells	1R1G		1	1		2R1G	1		1
Pa 248 PT	Cancer cells	1R2G	1	1	2		2R2G	17	10	27
Pa 248 PT	Cancer cells	2R1G		2	2		2R3G	2	3	5
Pa 248 PT	Cancer cells	2R2G	13	17	30		3R2G	9	6	15
Pa 248 PT	Cancer cells	2R3G		2	2		3R3G	14	15	29
Pa 248 PT	Cancer cells	3R1G	1		1		3R4G		3	3
Pa 248 PT	Cancer cells	3R2G	15	10	25		4R2G	2	4	6
Pa 248 PT	Cancer cells	3R3G	4	8	12		4R3G	4	4	8
Pa 248 PT	Cancer cells	3R4G		2	2		4R4G		5	5
Pa 248 PT	Cancer cells	4R2G	10	4	14		5R4G	1		1
Pa 248 PT	Cancer cells	4R3G	6	2	8		Total	50	50	100
Pa 248 PT	Cancer cells	4R4G		1	1					0
Pa 248 PT	Cancer cells	Total	50	50	100					0
CBPANC45	Cancer cells	1R2G	5	4	9		1R1G		3	3
CBPANC45	Cancer cells	1R3G	2	3	5		1R2G		2	2
CBPANC45	Cancer cells	2R2G	5		5		2R2G	4	3	7
CBPANC45	Cancer cells	2R3G	35	23	58		3R1G	5	2	7
CBPANC45	Cancer cells	2R4G	2	6	8		3R2G	31	25	56
CBPANC45	Cancer cells	2R5G		1	1		3R3G	2	2	4
CBPANC45	Cancer cells	3R3G	1	2	3		4R1G		1	1
CBPANC45	Cancer cells	3R4G		5	5		4R2G	5	2	7
CBPANC45	Cancer cells	3R5G		1	1		4R3G	3	2	5
CBPANC45	Cancer cells	3R6G		1	1		4R4G		1	1
CBPANC45	Cancer cells	4R4G		1	1		5R3G		1	1
CBPANC45	Cancer cells	4R5G		2	2		6R3G		2	2
CBPANC45	Cancer cells	5R6G		1	1		6R4G		2	2
CBPANC45	Cancer cells	Total	50	50	100		6R5G		1	1
CBPANC45	Cancer cells						7R5G		1	1
CBPANC45	Cancer cells				0		Total	50	50	100
PANC 076 PT	Cancer cells	1R2G	2	3	5		1R1G	1	4	5
PANC 076 PT	Cancer cells	1R3G	2	11	13		1R2G	1	2	3
PANC 076 PT	Cancer cells	2R1G	1		1		2R1G	2	2	4
PANC 076 PT	Cancer cells	2R2G	4	8	12		2R2G	34	34	68
PANC 076 PT	Cancer cells	2R3G	31	24	55		2R3G	2	2	4
PANC 076 PT	Cancer cells	2R4G	2	1	3		3R2G	2	1	3
PANC 076 PT	Cancer cells	2R5G	1		1		3R3G	3	2	5
PANC 076 PT	Cancer cells	3R3G	2	3	5		4R2G	3		3
PANC 076 PT	Cancer cells	3R4G	3		3		4R4G	2	3	5
PANC 076 PT	Cancer cells	4R5G	2		2		Total	50	50	100
PANC 076 PT	Cancer cells	Total	50	50	100					0
PANC 091 PT	Cancer cells	1R2G	1		1		2R1G	2	4	6
PANC 091 PT	Cancer cells	1R3G	2		2		2R2G	1		1
PANC 091 PT	Cancer cells	2R2G	2		2		3R1G	5		5
PANC 091 PT	Cancer cells	2R3G	31	20	51		3R2G	9		9
PANC 091 PT	Cancer cells	2R4G	1	3	4		3R3G	1		1
PANC 091 PT	Cancer cells	2R5G		1	1		4R1G	1		1
PANC 091 PT	Cancer cells	3R3G	1	2	3		4R2G	20	18	38
PANC 091 PT	Cancer cells	3R4G	5	3	8		4R3G	2		2
PANC 091 PT	Cancer cells	3R5G	1	1	2		5R2G	4	2	6
PANC 091 PT	Cancer cells	4R3G	1	1	2		6R2G	4	3	7
PANC 091 PT	Cancer cells	4R4G	3		3		6R3G		2	2
PANC 091 PT	Cancer cells	4R5G	1	3	4		6R4G		3	3
PANC 091 PT	Cancer cells	4R6G	1	3	4		7R3G	1	2	3
PANC 091 PT	Cancer cells	4R7G		2	2		7R4G		3	3
PANC 091 PT	Cancer cells	4R8G		1	1		8R3G		2	2
PANC 091 PT	Cancer cells	5R6G		1	1		8R4G		4	4
PANC 091 PT	Cancer cells	5R7G		1	1		9R4G		2	2
PANC 091 PT	Cancer cells	5R8G		1	1		10R2G		1	1
PANC 091 PT	Cancer cells	5R10+G		2	2		10R3G		2	2
PANC 091 PT	Cancer cells	7R6G		1	1		11-15R3G		1	1
PANC 091 PT	Cancer cells	8R6G		1	1		11-15R5G		1	1
PANC 091 PT	Cancer cells	8R10+G		1	1		Total	50	50	100
PANC 091 PT	Cancer cells	9R10+G		1	1					0
PANC 091 PT	Cancer cells	10R9G		1	1					0
PANC 091 PT	Cancer cells	Total	50	50	100					0
PANC 312 PT	Cancer cells	1R2G		2	2		1R1G	2	4	6
PANC 312 PT	Cancer cells	1R3G	2	1	3		1R2G	1		1
PANC 312 PT	Cancer cells	2R3G	26	33	59		2R1G	3	1	4
PANC 312 PT	Cancer cells	2R4G	19	5	24		2R2G	43	39	82
PANC 312 PT	Cancer cells	2R5G	1		1		2R3G		1	1
PANC 312 PT	Cancer cells	3R3G		2	2		2R4G		1	1
PANC 312 PT	Cancer cells	3R4G	1	5	6		3R2G		1	1
PANC 312 PT	Cancer cells	3R5G	1	1	2		3R3G		1	1
PANC 312 PT	Cancer cells	4R4G		1	1		3R4G		2	2
PANC 312 PT	Cancer cells	Total	50	50	100		4R4G	1		1
PANC 312 PT	Cancer cells						Total	50	50	100
Pa 265 PT	Cancer cells	1R3G	5	1	6		3R1G	7	2	9
Pa 265 PT	Cancer cells	1R4G	4	1	5		3R2G	6	3	9
Pa 265 PT	Cancer cells	1R5G	1		1		3R3G	2	2	4
Pa 265 PT	Cancer cells	2R3G	10	8	18		4R2G	12	9	21
Pa 265 PT	Cancer cells	2R4G	13	10	23		4R3G	8	10	18
Pa 265 PT	Cancer cells	2R5G	1	1	2		5R1G	1	2	3
Pa 265 PT	Cancer cells	3R2G		4	4		5R2G	6	6	12
Pa 265 PT	Cancer cells	3R3G	6	10	16		5R3G	7	8	15
Pa 265 PT	Cancer cells	3R4G	6	6	12		5R5G		1	1
Pa 265 PT	Cancer cells	3R5G	4	2	6		6R2G		1	1
Pa 265 PT	Cancer cells	3R6G		1	1		6R3G	1	3	4
Pa 265 PT	Cancer cells	3R8G		1	1		6R6G		1	1
Pa 265 PT	Cancer cells	4R1G		1	1		7R4G		1	1
Pa 265 PT	Cancer cells	4R4G		1	1		7R5G		1	1
Pa 265 PT	Cancer cells	4R5G		1	1		Total	50	50	100
Pa 265 PT	Cancer cells	5R4G		1	1
Pa 265 PT	Cancer cells	5R5G		1	1					0
Pa 265 PT	Cancer cells	Total	50	50	100					0
Pa 261 PT	Cancer cells	1R3G	4		4		2R1G	2		2
Pa 261 PT	Cancer cells	1R4G	1	3	4		2R2G	5		5
Pa 261 PT	Cancer cells	1R5G	1	1	2		2R3G	2		2
Pa 261 PT	Cancer cells	2R3G	6	1	7		3R1G	1		1
Pa 261 PT	Cancer cells	2R4G	4	4	8		3R2G	11	1	12
Pa 261 PT	Cancer cells	2R5G	3	3	6		3R3G	7	14	21
Pa 261 PT	Cancer cells	2R7G		1	1		3R4G	1	2	3
Pa 261 PT	Cancer cells	2R8G		1	1		3R5G		4	4
Pa 261 PT	Cancer cells	2R9G	1		1		4R1G	2		2
Pa 261 PT	Cancer cells	3R3G	4	3	7		4R2G	3		3
Pa 261 PT	Cancer cells	3R4G	4	7	11		4R3G	9	5	14
Pa 261 PT	Cancer cells	3R5G	4	2	6		4R4G	4	9	13
Pa 261 PT	Cancer cells	3R6G	1	1	2		4R5G	1	3	4
Pa 261 PT	Cancer cells	3R7G	2		2		5R3G	1	1	2
Pa 261 PT	Cancer cells	3R8G		1	1		5R4G	1	1	2
Pa 261 PT	Cancer cells	3R9G		1	1		5R5G		2	2
Pa 261 PT	Cancer cells	4R3G		2	2		6R5G		3	3
Pa 261 PT	Cancer cells	4R4G		2	2		6R6G		1	1
Pa 261 PT	Cancer cells	4R5G	5	7	12		7R6G		1	1
Pa 261 PT	Cancer cells	4R6G	3	1	4		7R7G		1	1
Pa 261 PT	Cancer cells	4R7G	1	1	2		8R6G		1	1
Pa 261 PT	Cancer cells	4R8G		1	1		9R9G		1	1
Pa 261 PT	Cancer cells	5R5G		2	2		Total	50	50	100
Pa 261 PT	Cancer cells	5R6G	2		2					0
Pa 261 PT	Cancer cells	5R8G	1		1					0
Pa 261 PT	Cancer cells	5R9G		1	1					0
Pa 261 PT	Cancer cells	6R5G	1		1					0
Pa 261 PT	Cancer cells	6R6G	2		2					0
Pa 261 PT	Cancer cells	7R6G		1	1					0
Pa 261 PT	Cancer cells	8R9G		1	1					0
Pa 261 PT	Cancer cells	9R7G		1	1					0
Pa 261 PT	Cancer cells	9R9G		1	1					0
Pa 261 PT	Cancer cells	Total	50	50	100					0
CBPANC48	Cancer cells	1R1G	5	10	15		1R1G		4	4
CBPANC48	Cancer cells	1R2G	3	4	7		2R2G	5	11	16
CBPANC48	Cancer cells	2R1G	5	2	7		3R1G	10	2	12
CBPANC48	Cancer cells	2R2G	36	30	66		3R2G	19	13	32
CBPANC48	Cancer cells	3R1G		1	1		3R3G	2	2	4
CBPANC48	Cancer cells	3R2G	1	2	3		4R1G	1	1	2
CBPANC48	Cancer cells	4R2G		1	1		4R2G	10	3	13
CBPANC48	Cancer cells	Total	50	50	100		4R3G		1	1
CBPANC48	Cancer cells						4R4G	1	4	5
CBPANC48	Cancer cells				0		5R2G		1	1
CBPANC48	Cancer cells				0		6R3G	1	2	3
CBPANC48	Cancer cells				0		6R6G		2	2
CBPANC48	Cancer cells				0		6R8G		1	1
CBPANC48	Cancer cells				0		7R2G		1	1
CBPANC48	Cancer cells				0		7R3G	1		1
CBPANC48	Cancer cells				0		9R2G		1	1
CBPANC48	Cancer cells				0		10R3G		1	1
CBPANC48	Cancer cells				0		Total	50	50	100
PANC 092 PT2	Cancer cells	1R1G	1	3	4		1R1G	1		1
PANC 092 PT2	Cancer cells	1R2G	2		2		1R2G		3	3
PANC 092 PT2	Cancer cells	2R1G	2		2		2R1G	3		3
PANC 092 PT2	Cancer cells	2R2G	35	27	62		2R2G	20	10	30
PANC 092 PT2	Cancer cells	2R4G		1	1		2R3G	1	1	2
PANC 092 PT2	Cancer cells	3R2G		2	2		2R4G		1	1
PANC 092 PT2	Cancer cells	3R3G	2	4	6		3R2G	1	1	2
PANC 092 PT2	Cancer cells	3R4G	2	1	3		3R3G	5	2	7
PANC 092 PT2	Cancer cells	4R2G		1	1		3R4G	4	3	7
PANC 092 PT2	Cancer cells	4R3G	3	2	5		3R5G	1		1
PANC 092 PT2	Cancer cells	4R4G	3	6	9		4R2G		1	1
PANC 092 PT2	Cancer cells	6R7G		1	1		4R3G	3	4	7
PANC 092 PT2	Cancer cells	7R4G		1	1		4R4G	10	16	26
PANC 092 PT2	Cancer cells	7R7G		1	1		4R6G		1	1
PANC 092 PT2	Cancer cells	Total	50	50	100		5R4G		2	2
PANC 092 PT2	Cancer cells						5R5G		1	1
PANC 092 PT2	Cancer cells				0		5R6G		1	1
PANC 092 PT2	Cancer cells				0		6R5G		1	1
PANC 092 PT2	Cancer cells				0		7R7G	1	1	2
PANC 092 PT2	Cancer cells				0		11-15R10+G		1	1
PANC 092 PT2	Cancer cells				0		Total	50	50	100
CBPANC47	Cancer cells	1R1G		2	2		2R2G	5	10	15
CBPANC47	Cancer cells	1R2G		1	1		2R3G	2		2
CBPANC47	Cancer cells	2R1G		1	1		2R4G	3		3
CBPANC47	Cancer cells	2R2G	8	8	16		3R2G	2	1	3
CBPANC47	Cancer cells	2R3G	2	4	6		3R3G	13	11	24
CBPANC47	Cancer cells	3R2G	2	6	8		3R4G	4	3	7
CBPANC47	Cancer cells	3R3G	9	7	16		4R2G		1	1
CBPANC47	Cancer cells	3R4G	4	7	11		4R3G	3	5	8
CBPANC47	Cancer cells	4R2G	1	3	4		4R4G	16	13	29
CBPANC47	Cancer cells	4R3G	4		4		5R4G	1	1	2
CBPANC47	Cancer cells	4R4G	20	10	30		5R5G		1	1
CBPANC47	Cancer cells	5R3G		1	1		6R6G		2	2
CBPANC47	Cancer cells	Total	50	50	100		7R4G	1		1
CBPANC47	Cancer cells						7R7G		1	1
CBPANC47	Cancer cells				0		9R10+G		1	1
CBPANC47	Cancer cells				0		Total	50	50	100
PANC 080 PT	Cancer cells	2R3G	5	2	7		3R2G	1	2	3
PANC 080 PT	Cancer cells	2R4G		2	2		4R1G	1		1
PANC 080 PT	Cancer cells	3R2G		2	2		4R2G	3	5	8
PANC 080 PT	Cancer cells	3R3G	14	9	23		4R4G		2	2
PANC 080 PT	Cancer cells	3R4G	14	15	29		5R1G	3	2	5
PANC 080 PT	Cancer cells	3R5G	2	1	3		5R2G	10	7	17
PANC 080 PT	Cancer cells	3R6G	1	2	3		6R1G	3		3
PANC 080 PT	Cancer cells	3R9G			0		6R2G	24	22	46
PANC 080 PT	Cancer cells	4R3G	1	2	3		6R4G		2	2
PANC 080 PT	Cancer cells	4R4G	4	2	6		7R2G	2	3	5
PANC 080 PT	Cancer cells	4R5G	4	5	9		7R4G		1	1
PANC 080 PT	Cancer cells	4R6G	1		1		8R3G	1		1
PANC 080 PT	Cancer cells	5R4G	1		1		8R5G		1	1
PANC 080 PT	Cancer cells	5R5G	2	1	3		9R4G	2	1	3
PANC 080 PT	Cancer cells	6R6G		1	1		10R4G		1	1
PANC 080 PT	Cancer cells	6R7G		2	2		11-15R4G		1	1
PANC 080 PT	Cancer cells	6R8G		1	1		Total	50	50	100
PANC 080 PT	Cancer cells	7R7G	1		1					0
PANC 080 PT	Cancer cells	7R8G		1	1					0
PANC 080 PT	Cancer cells	10R10+G		1	1					0
PANC 080 PT	Cancer cells	11-15R9G		1	1					0
PANC 080 PT	Cancer cells	Total	50	50	100					0
PANC 342 PT1	Cancer cells	1R3G		3	3		3R1G		1	1
PANC 342 PT1	Cancer cells	1R5G		2	2		3R2G		7	7
PANC 342 PT1	Cancer cells	1R6G		1	1		3R3G	7	3	10
PANC 342 PT1	Cancer cells	2R3G	5	5	10		4R2G	5	2	7
PANC 342 PT1	Cancer cells	2R4G	4	10	14		4R3G	25	30	55
PANC 342 PT1	Cancer cells	2R5G	3	14	17		4R4G	3	2	5
PANC 342 PT1	Cancer cells	2R6G		4	4		5R3G		2	2
PANC 342 PT1	Cancer cells	3R2G			0		5R4G	1		1
PANC 342 PT1	Cancer cells	3R3G	3	2	5		5R5G		1	1
PANC 342 PT1	Cancer cells	3R4G	9	1	10		6R3G	1	1	2
PANC 342 PT1	Cancer cells	3R5G	9	1	10		6R5G	2		2
PANC 342 PT1	Cancer cells	3R6G	2	2	4		7R4G	1		1
PANC 342 PT1	Cancer cells	3R8G		2	2		8R5G	5		5
PANC 342 PT1	Cancer cells	4R4G	9	1	10		9R3G		1	1
PANC 342 PT1	Cancer cells	4R5G	6	1	7		Total	50	50	100
PANC 342 PT1	Cancer cells	4R6G		1	1					0
PANC 342 PT1	Cancer cells	Total	50	50	100					0
PANC 316 PT	Cancer cells	1R1G	4	3	7		1R1G	3	7	10
PANC 316 PT	Cancer cells	1R2G	4	2	6		1R2G	7	1	8
PANC 316 PT	Cancer cells	1R3G	2		2		2R1G	6	3	9
PANC 316 PT	Cancer cells	2R1G	6	3	9		2R2G	34	38	72
PANC 316 PT	Cancer cells	2R2G	34	34	68		3R2G		1	1
PANC 316 PT	Cancer cells	3R1G		1	1		Total	50	50	100
PANC 316 PT	Cancer cells	3R2G		2	2					0
PANC 316 PT	Cancer cells	3R3G		3	3					0
PANC 316 PT	Cancer cells	4R2G		2	2					0
PANC 316 PT	Cancer cells	Total	50	50	100					0
Pa 262 PT	Cancer cells	1R3G	3		3		1R2G	2	5	7
Pa 262 PT	Cancer cells	1R4G	3		3		1R3G	3	2	5
Pa 262 PT	Cancer cells	2R2G	2		2		1R4G	1		1
Pa 262 PT	Cancer cells	2R3G	11	6	17		2R1G	1		1
Pa 262 PT	Cancer cells	2R4G	6	2	8		2R2G	3	2	5
Pa 262 PT	Cancer cells	3R2G	5		5		2R3G	19	30	49
Pa 262 PT	Cancer cells	3R3G	12	8	20		2R4G	6	1	7
Pa 262 PT	Cancer cells	3R4G	8	10	18		2R6G	1		1
Pa 262 PT	Cancer cells	3R5G		2	2		3R2G	1		1
Pa 262 PT	Cancer cells	3R6G		1	1		3R3G	3	3	6
Pa 262 PT	Cancer cells	4R2G		4	4		3R4G	2	4	6
Pa 262 PT	Cancer cells	4R3G		3	3		3R5G	1		1
Pa 262 PT	Cancer cells	4R4G		3	3		3R6G	1	1	2
Pa 262 PT	Cancer cells	4R5G		3	3		3R7G	1		1
Pa 262 PT	Cancer cells	4R6G		2	2		4R3G	1	1	2
Pa 262 PT	Cancer cells	5R3G		1	1		4R5G	1	1	2
Pa 262 PT	Cancer cells	5R5G		3	3		4R6G	1		1
Pa 262 PT	Cancer cells	6R3G		1	1		6R2G	1		1
Pa 262 PT	Cancer cells	6R7G		1	1		6R6G	1		1
Pa 262 PT	Cancer cells	Total	50	50	100		Total	50	50	100
Pa 262 PT	Normal duct cells	1R1G	4		4		1R1G	8		8
Pa 262 PT	Normal duct cells	1R2G	1		1		1R2G	2		2
Pa 262 PT	Normal duct cells	2R1G	3		3		2R2G	40		40
Pa 262 PT	Normal duct cells	2R2G	40		40		Total	50		50
Pa 262 PT	Normal duct cells	2R3G	1		1
Pa 262 PT	Normal duct cells	3R2G	1		1
Pa 262 PT	Normal duct cells	Total	50		50
Pa 268 PT	Normal duct cells	1R1G	8		8		1R1G	5		5
Pa 268 PT	Normal duct cells	2R1G	4		4		1R2G	4		4
Pa 268 PT	Normal duct cells	2R2G	38		38		2R1G	4		4
Pa 268 PT	Normal duct cells	Total	50		50		2R2G	37		37
Pa 268 PT	Normal duct cells						Total	50		50
Pa 262 PT	Normal acinar cells	1R1G	2		2		1R1G	3		3
Pa 262 PT	Normal acinar cells	1R2G	1		1		1R2G	1		1
Pa 262 PT	Normal acinar cells	2R1G	3		3		2R1G	1		1
Pa 262 PT	Normal acinar cells	2R2G	43		43		2R2G	45		45
Pa 262 PT	Normal acinar cells	3R2G	1		1		Total	50		50
Pa 262 PT	Normal acinar cells	Total	50		50
Pa 268 PT	Normal acinar cells	1R1G	5		5		1R1G	5		5
Pa 268 PT	Normal acinar cells	2R1G	5		5		1R2G	1		1
Pa 268 PT	Normal acinar cells	2R2G	40		40		2R2G	44		44
Pa 268 PT	Normal acinar cells	Total	50		50		Total	50		50
CBPANC23-2	Normal acinar cells	1R1G	1	5	6		1R1G		3	3
CBPANC23-2	Normal acinar cells	1R2G	2	2	4		1R2G	1	1	2
CBPANC23-2	Normal acinar cells	2R1G	3	1	4		2R1G	3	1	4
CBPANC23-2	Normal acinar cells	2R2G	42	40	82		2R2G	46	43	89
CBPANC23-2	Normal acinar cells	3R3G	1	2	3		3R1G		1	1
CBPANC23-2	Normal acinar cells	4R4G	1		1		3R2G		1	1
CBPANC23-2	Normal acinar cells	Total	50	50	100		Total	50	50	100
CBPANC29	Normal acinar cells	1R1G		2	2		1R1G	1	3	4
CBPANC29	Normal acinar cells	1R2G	3	1	4		1R2G	2	2	4
CBPANC29	Normal acinar cells	2R1G	3	3	6		2R1G	3	5	8
CBPANC29	Normal acinar cells	2R2G	41	40	81		2R2G	44	35	79
CBPANC29	Normal acinar cells	3R2G		3	3		2R4G		1	1
CBPANC29	Normal acinar cells	3R3G	3	1	4		3R2G		2	2
CBPANC29	Normal acinar cells	Total	50	50	100		3R3G		2	2
CBPANC29	Normal acinar cells						Total	50	50	100
Pa 244 PT	Normal acinar cells	1R1G	2	4	6		1R1G	3	3	6
Pa 244 PT	Normal acinar cells	1R2G	3	1	4		1R2G	5	1	6
Pa 244 PT	Normal acinar cells	2R1G	2	3	5		2R1G	5	2	7
Pa 244 PT	Normal acinar cells	2R2G	42	41	83		2R2G	37	44	81
Pa 244 PT	Normal acinar cells	3R2G	1	1	2		Total	50	50	100
Pa 244 PT	Normal acinar cells	Total	50	50	100					0
CBPANC32	Normal acinar cells	1R1G	5	10	15		1R1G	1	9	10
CBPANC32	Normal acinar cells	1R2G	2	3	5		1R2G	2	1	3
CBPANC32	Normal acinar cells	1R4G		1	1		2R1G	2	8	10
CBPANC32	Normal acinar cells	2R1G	5	5	10		2R2G	44	30	74
CBPANC32	Normal acinar cells	2R2G	38	26	64		3R2G	1	2	3
CBPANC32	Normal acinar cells	2R3G		2	2		Total	50	50	100
CBPANC32	Normal acinar cells	3R3G		3	3					0
CBPANC32	Normal acinar cells	Total	50	50	100					0
PANC 079 PT	Normal acinar cells	1R1G	1	2	3		1R1G	2	3	5
PANC 079 PT	Normal acinar cells	1R2G	1	4	5		1R2G	3	3	6
PANC 079 PT	Normal acinar cells	2R1G	2	4	6		2R1G	4	4	8
PANC 079 PT	Normal acinar cells	2R2G	37	30	67		2R2G	35	35	70
PANC 079 PT	Normal acinar cells	2R3G	1	3	4		3R2G	1	1	2
PANC 079 PT	Normal acinar cells	3R2G	3	4	7		3R3G	2	1	3
PANC 079 PT	Normal acinar cells	3R3G	1	2	3		4R2G		1	1
PANC 079 PT	Normal acinar cells	3R4G	3		3		4R3G	1		1
PANC 079 PT	Normal acinar cells	4R3G		1	1		4R4G	2	2	4
PANC 079 PT	Normal acinar cells	4R4G	1		1		Total	50	50	100
PANC 079 PT	Normal acinar cells	Total	50	50	100					0
PANC 317 PT	Normal acinar cells	1R1G	3	5	8		1R1G	4	5	9
PANC 317 PT	Normal acinar cells	1R2G	2	1	3		1R2G	4	2	6
PANC 317 PT	Normal acinar cells	2R1G	4	2	6		2R1G	6	6	12
PANC 317 PT	Normal acinar cells	2R2G	41	40	81		2R2G	36	37	73
PANC 317 PT	Normal acinar cells	3R2G		2	2		Total	50	50	100
PANC 317 PT	Normal acinar cells	Total	50	50	100					0
PANC 086 PT	Normal acinar cells	1R1G		3	3		1R1G	1	2	3
PANC 086 PT	Normal acinar cells	1R2G		1	1		1R2G	5	3	8
PANC 086 PT	Normal acinar cells	2R1G	4	2	6		2R1G	1	3	4
PANC 086 PT	Normal acinar cells	2R2G	43	40	83		2R2G	41	40	81
PANC 086 PT	Normal acinar cells	2R3G	1		1		2R3G	1	1	2
PANC 086 PT	Normal acinar cells	3R2G	1	2	3		3R2G	1	1	2
PANC 086 PT	Normal acinar cells	3R3G		2	2		Total	50	50	100
PANC 086 PT	Normal acinar cells	4R4G	1		1					0
PANC 086 PT	Normal acinar cells	Total	50	50	100					0

## Sheet: Table S4 FISH Summary
Table S4: Summary of FISH results and comparison to WGS NA = Normal pancreatic tissues not analyzed by WGS
ID #	Section histopathology	Predominant cells in region scored	Copy Number at 1p36.3 (WGS)	Average 1p chromosomes per cell (FISH)	Cells with 3 or more copies of chrom 1p (FISH)	Cells with 4 or more copies of chrom 1p (FISH)		Copy Number at 1q25 (WGS)	Average 1q chromosomes per cell (FISH)	Cells with 3 or more copies of chrom 1q (FISH)	Cells with 4 or more copies of chrom 1q (FISH)		Copy Number at 19p13 (WGS)	Average 19p chromosomes per cell (FISH)	Cells with 3 or more copies of chrom 19p (FISH)	Cells with 4 or more copies of chrom 19p (FISH)		Copy Number at 19q13 (WGS)	Average 19q chromosomes per cell (FISH)	Cells with 3 or more copies of chrom 19q (FISH)	Cells with 4 or more copies of chrom 19q (FISH)
PANC 317 PT	Normal pancreas	Normal acinar cells	NA	1.91	0.02	0		NA	1.86	0	0		NA	1.79	0	0		NA	1.85	0	0
CBPANC23-2	Normal pancreas	Normal acinar cells	2	1.95	0.04	0.01		2	1.95	0.04	0.01		2	1.92	0	0		2	1.97	0.02	0
CBPANC29	Normal pancreas	Normal acinar cells	NA	2.01	0.07	0		NA	1.96	0.04	0		NA	1.92	0.03	0.01		NA	1.96	0.04	0
CBPANC32	Normal pancreas	Normal acinar cells	NA	1.82	0.03	0		NA	1.82	0.06	0.01		NA	1.8	0	0		NA	1.9	0.03	0
PANC 079 PT	Normal pancreas	Normal acinar cells	NA	2.09	0.15	0.02		NA	2.07	0.12	0.04		NA	1.99	0.08	0.04		NA	2.06	0.11	0.06
PANC 086 PT	Normal pancreas	Normal acinar cells	NA	2.03	0.06	0.01		NA	1.96	0.04	0.01		NA	1.95	0.02	0		NA	1.91	0.02	0
Pa 244 PT	Normal pancreas	Normal acinar cells	NA	1.92	0.02	0		NA	1.89	0	0		3	1.87	0	0		3	1.88	0	0
Pa 262 PT	Normal acinar region from slide with cancer	Normal acinar cells	NA	1.96	0.02	0		NA	1.9	0	0		NA	1.92	0	0		NA	1.92	0	0
Pa 268 PT	Normal acinar region from slide with cancer	Normal acinar cells	NA	1.9	0	0		NA	1.8	0	0		NA	1.9	0	0		NA	1.88	0	0
Pa 262 PT	Normal duct from slide with cancer	Normal duct cells	NA	1.92	0.02	0		NA	1.88	0.02	0		NA	1.84	0	0		NA	1.8	0	0
Pa 268 PT	Normal duct from slide with cancer	Normal duct cells	NA	1.84	0	0		NA	1.76	0	0		NA	1.82	0	0		NA	1.9	0	0
PANC 313 PT	PDAC	Neoplastic cells	1	2.15	0.17	0.03		3	3.75	0.94	0.75		2	3.89	0.98	0.79		2	3.85	0.98	0.76
PANC 341 PT1	PDAC	Neoplastic cells	1	1.22	0	0		3	3.26	0.85	0.28		3	3.89	0.98	0.46		3	2.73	0.45	0.3
CBPANC44	PDAC	Neoplastic cells	1	2.74	0.48	0.28		3	4.34	0.9	0.66		3	4.12	0.97	0.55		3	4.32	0.92	0.66
PANC 082 PT	PDAC	Neoplastic cells	2	4.8	0.95	0.78		3	3.05	0.63	0.37		1	4.13	0.89	0.68		1	2.46	0.4	0.13
Pa 262 PT	PDAC	Neoplastic cells	2	2.9	0.67	0.21		3	3.5	0.89	0.44		2	3.23	0.85	0.23		2	2.22	0.24	0.07
CBPANC41	PDAC	Neoplastic cells	2	3.75	0.77	0.61		3	4.56	0.9	0.78		1	3.43	0.83	0.49		1	3.36	0.81	0.48
CBPANC37	PDAC	Neoplastic cells	1	2.5	0.43	0.2		3	3.21	0.74	0.33		1	3.51	0.82	0.55		1	3.4	0.78	0.54
Pa 261 PT	PDAC	Neoplastic cells	2	3.21	0.66	0.36		3	4.9	1	0.8		1	3.33	0.75	0.36		1	3.7	0.91	0.5
Pa 265 PT	PDAC	Neoplastic cells	2	2.4	0.45	0.05		3	3.66	0.95	0.55		2	2.41	0.45	0.04		2	4.27	1	0.78
PANC 091 PT	PDAC	Neoplastic cells	2	2.8	0.38	0.25		3	4.03	0.97	0.39		1	2.28	0.26	0.13		1	4.56	0.9	0.75
CBPANC45	PDAC	Neoplastic cells	2	2.05	0.14	0.04		3	3.14	0.86	0.2		2	2.13	0.17	0.05		2	3.18	0.88	0.21
PANC 076 PT	PDAC	Neoplastic cells	2	1.94	0.1	0.02		3	2.93	0.82	0.09		1	2.1	0.14	0.05		1	2.16	0.16	0.08
PANC 080 PT	PDAC	Neoplastic cells	2	3.43	0.9	0.3		3	4.16	0.98	0.65		1	2.15	0.12	0.11		1	5.65	0.99	0.96
Pa 268 PT	PDAC	Neoplastic cells	2	3.82	0.98	0.64		3	3.34	0.92	0.41		1	1.98	0.09	0.03		1	2.73	0.69	0.07
PANC 312 PT	PDAC	Neoplastic cells	2	2.07	0.11	0.01		3	3.35	0.98	0.34		2	2	0.06	0.04		2	1.99	0.05	0.01
CBPANC42	PDAC	Neoplastic cells	2	6.6	0.95	0.94		2	6.37	1	0.96		2	6.95	1	0.97		2	6.68	1	0.94
CBPANC38	PDAC	Neoplastic cells	2	4.4	0.99	0.77		2	3.92	0.94	0.68		2	4.03	0.97	0.71		2	4.21	0.99	0.82
CBPANC18	PDAC	Neoplastic cells	2	3.54	0.84	0.47		2	5.69	1	0.94		2	4.35	0.97	0.7		2	4.89	0.99	0.89
CBPANC19-2	PDAC	Neoplastic cells	2	3.24	0.9	0.27		2	3.97	0.94	0.75		2	4.18	0.95	0.74		2	4.1	0.99	0.76
PANC 342 PT1	PDAC	Neoplastic cells	2	2.61	0.49	0.18		2	4.46	1	0.82		1	3.07	0.85	0.15		1	4.22	1	0.82
CBPANC56	PDAC	Neoplastic cells	2	3.51	0.85	0.47		2	3.21	0.74	0.4		2	3.63	0.81	0.61		2	3.81	0.92	0.67
CBPANC47	PDAC	Neoplastic cells	2	3.11	0.74	0.39		2	3.06	0.68	0.41		2	3.42	0.81	0.47		2	3.44	0.8	0.46
CBPANC33	PDAC	Neoplastic cells	2	3.48	0.84	0.55		2	3.4	0.78	0.54		2	3.25	0.74	0.54		2	3.37	0.82	0.57
PANC 092 PT2	PDAC	Neoplastic cells	2	2.49	0.29	0.18		2	2.43	0.27	0.16		2	3.19	0.6	0.44		2	3.17	0.6	0.43
Pa 248 PT	PDAC	Neoplastic cells	2	2.83	0.63	0.23		2	2.24	0.25	0.03		2	2.59	0.51	0.09		2	2.88	0.67	0.2
CBPANC46	PDAC	Neoplastic cells	2	4.58	0.97	0.78		2	4.39	0.95	0.73		1	2.43	0.32	0.1		1	4.27	1	0.79
CBPANC29	PDAC	Neoplastic cells	2	3.52	0.92	0.45		2	3.02	0.73	0.27		1	2.28	0.23	0.1		1	4.05	0.99	0.67
CBPANC20-2	PDAC	Neoplastic cells	2	1.09	0	0		2	4	0.95	0.8		2	2.14	0.2	0.06		2	2.17	0.22	0.05
CBPANC48	PDAC	Neoplastic cells	2	1.84	0.05	0.01		2	1.77	0	0		1	2.16	0.18	0.08		1	3.29	0.79	0.31
CBPANC40	PDAC	Neoplastic cells	2	2.14	0.14	0.03		2	2.1	0.12	0.03		2	2.0443	0.05	0.03		2	2.0327	0.05	0.03
PANC 318 PT	PDAC	Neoplastic cells	2	1.83	0	0		2	1.81	0	0		2	1.94	0.03	0		2	1.98	0.03	0
PANC 316 PT	PDAC	Neoplastic cells	2	1.95	0.08	0.02		2	1.88	0.05	0		2	1.81	0	0		2	1.83	0.01	0
CBPANC36	PDAC	Neoplastic cells	1	1.32	0.05	0		2	1.78	0.05	0.02		1	1.16	0	0		1	1.85	0	0

## Sheet: Table S5 1q23.2 Expression
Table S5: Correlation of Copy Number with mRNA Expression for genes in Cytoband 1q23.2
Gene Symbol	Cytoband	Correlation	P-Value
IGSF8	1q23.2	0.5675	2.22045e-16
TAGLN2	1q23.2	0.5558	8.88178e-16
PIGM	1q23.2	0.55	2.22045e-15
DCAF8	1q23.2	0.5356	1.57652e-14
COPA	1q23.2	0.4631	8.55269e-11
IGSF9	1q23.2	0.4527	2.8253e-10
DUSP23	1q23.2	0.4369	1.20293e-09
PEX19	1q23.2	0.4	3.4551e-08
NCSTN	1q23.2	0.3288	7.87252e-06
APCS	1q23.2	0.0539	0.495788
ATP1A2	1q23.2	-0.1259	0.0948563
ATP1A4	1q23.2	-0.1772	0.042897
C1orf204	1q23.2	0.2057	0.00601199
[truncated: 15 more rows]

## Sheet: Table S6 1q42.13 Expression
Table S6: Correlation of Copy Number and mRNA Expression for genes in Cytoband 1q42.13
[truncated: 30 more rows]

[truncated: 3 more sheets: Table S7-Targeted Panel, Table S8-Mutations, Table S9-Mut & Copy Summary]
